# Supplementary material for: Crystal structure and Hirshfeld surface analysis of 3-cyano­phenyl­boronic acid
Source: Acta Crystallogr E Crystallogr Commun. 2018 Mar 2;74(Pt 4):441–4. doi: 10.1107/S2056989018003146 (PMC5946963; doi:10.1107/S2056989018003146)
Supplement: Supplementary file 1 [file e-74-00441-sup1.cif]

##############################################################################
#                                                                            #
# This CIF contains the data in a paper accepted for publication in          #
# Acta Crystallographica Section E. It conforms to the requirements of       #
# Notes for Authors for Acta Crystallographica Section E, and has been       #
# peer reviewed under the auspices of the IUCr Commission on Journals.       #
#                                                                            #
# Full details of the Crystallographic Information File format               #
# are given in the paper "The Crystallographic Information File (CIF):       #
# a New Standard Archive File for Crystallography" by S. R. Hall, F. H.      #
# Allen and I. D. Brown [Acta Cryst. (1991), A47, 655-685].                  #
#                                                                            #
# The current version of the core CIF dictionary is obtainable from          #
# ftp://ftp.iucr.org/pub/cif_core.dic.                                       #
#                                                                            #
# Software is freely available for graphical display of the structure(s)     #
# in this CIF. For information consult the CIF software page                 #
# http://www.iucr.org/resources/cif/software.                                #
#                                                                            #
# This file may be used for bona fide research purposes within the           #
# scientific community so long as proper attribution is given to the journal # 
# article from which it was obtained.                                        #
#                                                                            #
##############################################################################
data_Global
_audit_creation_method
;
Olex2 1.2
(compiled 2017.08.10 svn.r3458 for OlexSys, GUI svn.r5381)
;
_journal_date_recd_electronic     2018-02-12
_journal_date_accepted     2018-02-23
_journal_name_full     'Acta Crystallographica, Section E'
_journal_year     2018
_journal_volume     74
_journal_issue      4
_journal_page_first     441
_journal_page_last     444
_journal_paper_category     GO
_journal_paper_doi     10.1107/S2056989018003146
_journal_coeditor_code     SU5425
_publ_contact_author_name     'Adriana Cruz-Enr\'iquez'
_publ_contact_author_address
;
Facultad de Ingenier\'ia Mochis,
Universidad Aut\'onoma de Sinaloa,
Fuente de Poseid\'on y Prol. A. Flores S/N,
C.P. 81223, C.U. Los Mochis, Sinaloa,
M\'exico
;
_publ_contact_author_email     'cruzadriana@uas.edu.mx'
_publ_contact_author_fax     ?
_publ_contact_author_phone     '6684801459'
_publ_section_title
;
Crystal structure and Hirshfeld surface analysis of 3-cyanophenylboronic acid
;
loop_
    _publ_author_name
    _publ_author_footnote
    _publ_author_address
    'C\'ardenas-Valenzuela, A. Jaquelin' .
;
Facultad de Ingenier\'ia Mochis,
Universidad Aut\'onoma de Sinaloa,
Fuente de Poseid\'on y Prol. A. Flores S/N,
CP 81223, C.U. Los Mochis, Sinaloa,
Mexico
;
    'Gonz\'alez-Garc\'ia, Gerardo' .
;
Departamento de Qu\'imica,
Divisi\'on de Ciencias Naturales y Exactas,
Campus Guanajuato, Universidad de Guanajuato,
Sede Noria Alta, Noria Alta S/N,
Col. Noria Alta, CP 36050, Guanajuato, Gto.,
Mexico
;
    'Z\'arraga- Nu\~nez, Ram\'on' .
;
Departamento de Qu\'imica,
Divisi\'on de Ciencias Naturales y Exactas,
Campus Guanajuato, Universidad de Guanajuato,
Sede Noria Alta, Noria Alta S/N,
Col. Noria Alta, CP 36050, Guanajuato, Gto.,
Mexico
;
    'H\"opfl, Herbert' .
;
Centro de Investigaciones Qu\'imicas,
Instituto de Investigaci\'on en Ciencias B\'asicas y Aplicadas,
Universidad Aut\'onoma del Estado de Morelos,
Av. Universidad 1001, CP 62209, Cuernavaca, Morelos,
Mexico
;
    'Campos-Gaxiola, Jos\'e J.' .
;
Facultad de Ingenier\'ia Mochis,
Universidad Aut\'onoma de Sinaloa,
Fuente de Poseid\'on y Prol. A. Flores S/N,
CP 81223, C.U. Los Mochis, Sinaloa,
Mexico
;
    'Cruz-Enr\'iquez, Adriana' .
;
Facultad de Ingenier\'ia Mochis,
Universidad Aut\'onoma de Sinaloa,
Fuente de Poseid\'on y Prol. A. Flores S/N,
CP 81223, C.U. Los Mochis, Sinaloa,
Mexico
;
_publ_section_synopsis
;
In the title boronic acid derivative, the mean plane of the --B(OH)~2~ group is
twisted by 21.28(6)\% relative to the cyanophenyl ring mean plane. In the
crystal, molecules are linked by O---H...O and O---H...N hydrogen bonds,
forming chains propagating along [101].
;
data_I
_database_code_depnum_ccdc_archive 'CCDC 1825335'
_chemical_name_systematic
;
3-Cyanophenylboronic acid
;
_chemical_name_common     ?
_chemical_formula_moiety     'C7 H6 B N O2'
_chemical_formula_sum     'C7 H6 B N O2'
_chemical_formula_iupac     'C7 H6 B N O2'
_chemical_formula_weight     146.94
_chemical_melting_point     ?
_shelx_space_group_comment
;
The symmetry employed for this shelxl refinement is uniquely defined
by the following loop, which should always be used as a source of
symmetry information in preference to the above space-group names.
They are only intended as comments.
;
_space_group_crystal_system     monoclinic
_space_group_name_H-M_alt     'P 21/c'
_space_group_name_Hall     '-P 2ybc'
loop_
    _space_group_symop_operation_xyz
    'x, y, z'
    '-x, y+1/2, -z+1/2'
    '-x, -y, -z'
    'x, -y-1/2, z-1/2'
_cell_length_a     3.8064(2)
_cell_length_b     16.1560(10)
_cell_length_c     11.4585(4)
_cell_angle_alpha     90
_cell_angle_beta     93.472(4)
_cell_angle_gamma     90
_cell_volume     703.36(6)
_cell_formula_units_Z     4
_cell_measurement_reflns_used     4312
_cell_measurement_theta_min     4.3500
_cell_measurement_theta_max     29.0530
_cell_measurement_temperature     293(2)
_exptl_crystal_description     block
_exptl_crystal_colour     colourless
_exptl_crystal_size_max     0.476
_exptl_crystal_size_mid     0.25
_exptl_crystal_size_min     0.199
_exptl_crystal_density_diffrn     1.388
_exptl_crystal_density_meas     ?
_exptl_crystal_density_method     ?
_exptl_crystal_F_000     304
loop_
    _exptl_crystal_face_index_h
    _exptl_crystal_face_index_k
    _exptl_crystal_face_index_l
    _exptl_crystal_face_perp_dist
    0 -16 11 0.1521
    -5 3 1 0.2929
    0 16 -11 0.0462
    5 1 -5 0.1089
    0 1 16 0.1849
    -5 -1 2 0.2968
    0 -1 -16 0.0978
    0 -19 -9 0.0649
    0 19 9 0.1485
_exptl_absorpt_coefficient_mu     0.100
_exptl_absorpt_correction_type     gaussian
_exptl_absorpt_process_details
;
(CrysAlis PRO; Rigaku OD, 2015)
;
_shelx_estimated_absorpt_T_min     0.954
_shelx_estimated_absorpt_T_max     0.980
_exptl_absorpt_correction_T_min     0.992
_exptl_absorpt_correction_T_max     0.996
_diffrn_ambient_temperature     293(2)
_diffrn_radiation_type     MoK\a
_diffrn_radiation_wavelength     0.71073
_diffrn_radiation_monochromator     mirror
_diffrn_measurement_device_type
;
Rigaku OD SuperNova Single source at offset EosS2
;
_diffrn_measurement_device     'four-circle diffractometer'
_diffrn_measurement_method     '\w scans'
_diffrn_detector_area_resol_mean     8.0945
_diffrn_reflns_number     7332
_diffrn_reflns_av_R_equivalents     0.0231
_diffrn_reflns_theta_min     3.563
_diffrn_reflns_theta_max     26.367
_diffrn_reflns_theta_full     25.242
_diffrn_measured_fraction_theta_max     0.998
_diffrn_measured_fraction_theta_full     0.998
_diffrn_reflns_limit_h_min     -4
_diffrn_reflns_limit_h_max     4
_diffrn_reflns_limit_k_min     -20
_diffrn_reflns_limit_k_max     20
_diffrn_reflns_limit_l_min     -14
_diffrn_reflns_limit_l_max     14
loop_
    _refln_index_h
    _refln_index_k
    _refln_index_l
    _refln_F_squared_meas
    0 0 -2 3796.77
    0 0 2 3767.35
    0 0 3 -1.47074
    0 0 -3 5.78384
    0 0 -4 22942
    0 0 4 24200.5
    0 0 -4 23520.8
    0 0 -5 23.9812
    0 0 5 -3.32679
    0 0 5 48.2385
    0 0 -5 -5.07895
    0 0 -6 15391.1
    0 0 -6 16292.7
    0 0 7 122.92
    0 0 -7 27.9466
    0 0 -7 56.0085
    0 0 -8 5842.88
    0 0 8 6579.9
    0 0 -8 5798.66
    0 0 -9 47.019
    0 0 9 18.4021
    0 0 -9 74.2078
    0 0 -10 46870.1
    0 0 10 48482.7
    0 0 -10 43788.6
    0 0 11 37.0374
    0 0 -11 42.1191
    0 0 -12 69.2582
    0 0 12 95.2199
    0 0 13 134.906
    0 0 -13 116.306
    0 0 -14 1009.48
    0 0 14 945.26
    0 1 2 37474.9
    0 -1 2 36774.8
    0 -1 -2 36897.2
    0 1 -2 36189.2
    0 1 -2 37214.6
    0 -1 2 34298.9
    0 -1 -2 36243.7
    0 -1 2 35980.3
    0 1 -2 35663.1
    0 -1 3 6383.98
    0 -1 -3 6217.69
    0 -1 -3 6402.18
    0 1 -3 6373.2
    0 1 -3 6369.11
    0 1 3 6170.78
    0 -1 3 6367.52
    0 1 -4 38.9502
    0 -1 -4 37.9754
    0 -1 -4 63.0785
    0 1 -4 22.047
    0 -1 4 32.5463
    0 1 4 19.1281
    0 -1 4 12.3141
    0 1 -5 83629.4
    0 1 -5 80678.3
    0 1 5 86509.8
    0 -1 5 77761.6
    0 -1 5 78591
    0 -1 -5 81150.2
    0 -1 -5 78191
    0 1 -6 4208.38
    0 -1 -6 4344.54
    0 -1 -6 4276.87
    0 1 -6 4063.51
    0 -1 6 4143.96
    0 -1 -6 4268.57
    0 1 -7 14409.6
    0 -1 7 13994.1
    0 -1 -7 14306.2
    0 -1 -7 14126.4
    0 1 -7 14487
    0 -1 -8 3859.32
    0 -1 8 4271.56
    0 -1 -8 4131.3
    0 1 -8 3844.25
    0 1 8 3634.13
    0 1 -8 3806.84
    0 -1 9 1561.54
    0 -1 -9 1290.41
    0 1 -9 1090.89
    0 1 9 1396.96
    0 1 -9 1410.1
    0 -1 -9 1670.94
    0 -1 -10 104979
    0 1 -10 107816
    0 -1 -10 110631
    0 -1 10 109129
    0 1 10 108377
    0 -1 -11 5839.65
    0 1 -11 5572.56
    0 -1 -11 6292.05
    0 -1 11 5537.85
    0 1 11 5867.64
    0 1 12 321.89
    0 -1 -12 385.124
    0 -1 12 459.291
    0 1 -12 367.251
    0 -1 -13 3061.74
    0 1 -13 2751.61
    0 1 13 2539.76
    0 -1 13 2607.49
    0 1 14 75.7152
    0 -1 14 173.151
    0 1 -14 326.117
    0 -1 -14 188.743
    0 -2 -2 16500.5
    0 -2 2 17170.5
    0 2 -2 16401.6
    0 -2 2 15720.7
    0 2 2 16612.3
    0 2 -2 15591.7
    0 2 -2 15304.6
    0 -2 -2 15304.8
    0 2 2 15568.5
    0 2 -3 4696.58
    0 -2 -3 4493.36
    0 -2 3 4566.01
    0 -2 -3 4717.26
    0 2 3 5333.62
    0 -2 3 4647.67
    0 -2 3 4662.35
    0 2 -4 136418
    0 -2 4 134273
    0 -2 -4 139928
    0 -2 4 139638
    0 -2 -4 138764
    0 2 4 136381
    0 -2 5 52616.1
    0 2 5 56064.4
    0 -2 -5 54814
    0 2 5 52431
    0 -2 -5 54248.1
    0 -2 5 55396.9
    0 2 -5 54040
    0 -2 6 101154
    0 2 -6 100501
    0 2 -6 99505.3
    0 -2 -6 101108
    0 2 -7 783.803
    0 -2 -7 810.692
    0 -2 -7 873.42
    0 -2 7 682.025
    0 -2 8 39961.9
    0 -2 -8 39930.8
    0 -2 -8 41428
    0 2 -8 39533.4
    0 -2 9 6719.29
    0 -2 -9 6134.73
    0 -2 -9 6163.83
    0 2 -9 6744.4
    0 2 -10 25198.1
    0 2 10 26544.2
    0 -2 -10 26771.9
    0 -2 10 24724.2
    0 -2 -10 25895.3
    0 -2 11 15309.7
    0 -2 -11 15050.9
    0 -2 -11 15086.9
    0 2 -11 15188.2
    0 2 11 14758.4
    0 -2 -12 2886.15
    0 -2 12 3092.8
    0 2 -12 2868.19
    0 -2 -12 2903.6
    0 2 12 2994.83
    0 2 -13 498.065
    0 -2 13 627.846
    0 -2 -13 690.146
    0 2 13 657.753
    0 -2 -14 232.062
    0 -2 14 243.481
    0 2 14 244.869
    0 2 -14 252.604
    0 3 0 1.5019
    0 -3 0 5.93622
    0 3 0 1.65659
    0 3 0 12.069
    0 -3 0 4.64138
    0 -3 0 10.8837
    0 3 -1 130874
    0 -3 1 126835
    0 -3 -1 128570
    0 3 -1 129528
    0 3 -1 129793
    0 -3 -1 126824
    0 -3 1 130425
    0 -3 1 125161
    0 3 -1 130010
    0 3 1 123764
    0 3 2 234854
    0 -3 2 234398
    0 3 2 238898
    0 -3 2 235978
    0 3 -2 241905
    0 -3 -2 243892
    0 3 -2 229431
    0 -3 2 239478
    0 3 -2 241411
    0 -3 -2 233083
    0 3 3 21539.5
    0 -3 3 22391.7
    0 3 3 21561.2
    0 -3 -3 22941.5
    0 3 -3 23563.9
    0 3 -3 21295.8
    0 -3 -3 21948.2
    0 -3 3 21607
    0 3 -3 22366.5
    0 -3 3 21641.1
    0 3 4 114396
    0 -3 -4 112234
    0 -3 4 114183
    0 3 -4 113404
    0 -3 -4 112718
    0 3 -4 114590
    0 -3 4 114662
    0 -3 4 116447
    0 -3 5 67507.8
    0 -3 -5 66140.2
    0 3 5 70447.9
    0 3 -5 63752.9
    0 -3 5 68594
    0 -3 -5 65944.4
    0 3 6 8572.69
    0 -3 6 8140.19
    0 -3 -6 8481.45
    0 3 -6 9153.56
    0 -3 7 13730.4
    0 3 -7 13960.9
    0 3 -7 13654.1
    0 3 7 13206.9
    0 -3 -7 14240.3
    0 3 -8 3859.82
    0 -3 -8 4599.33
    0 -3 8 4229.88
    0 -3 -8 4484.69
    0 -3 -9 31951.9
    0 3 -9 30059.1
    0 -3 -9 31473.4
    0 -3 9 31587.8
    0 3 -10 17579.9
    0 3 10 16999
    0 -3 -10 16911.5
    0 -3 10 18181.1
    0 -3 -10 17723.3
    0 3 11 18.5086
    0 -3 -11 0.20068
    0 3 -11 47.4091
    0 -3 11 -16.6077
    0 -3 -11 27.3393
    0 -3 -12 13026.2
    0 3 -12 11905.3
    0 -3 12 12178
    0 3 12 13132
    0 -3 -12 12413.1
    0 3 -13 2775.75
    0 -3 13 3067.99
    0 -3 -13 2783.44
    0 -3 -13 3221.67
    0 3 13 2901.37
    0 3 -14 2678.18
    0 3 14 2560.92
    0 -3 14 2035.71
    0 -3 -14 2039.71
    0 4 0 79919.2
    0 4 0 79937.1
    0 4 0 80214.2
    0 -4 0 79704.7
    0 -4 0 79755.3
    0 -4 0 80402.5
    0 4 -1 12639.8
    0 -4 1 11656.6
    0 -4 -1 11251.6
    0 -4 1 12227.3
    0 -4 1 11696
    0 4 1 10987.6
    0 -4 1 11931
    0 4 -1 12229.4
    0 -4 -1 11792.5
    0 4 -1 11652.9
    0 -4 2 208945
    0 -4 -2 199300
    0 -4 2 195549
    0 4 2 203133
    0 -4 -2 206471
    0 4 -2 204922
    0 -4 2 200573
    0 4 -2 205175
    0 4 -2 202638
    0 -4 3 6929.88
    0 -4 3 6522.35
    0 4 3 6409.59
    0 4 -3 6267.12
    0 4 -3 6327.08
    0 4 3 6306.4
    0 -4 -3 6828.05
    0 4 -3 6629.16
    0 -4 -3 6755.1
    0 4 4 99122.5
    0 -4 -4 97374.1
    0 4 4 100860
    0 4 -4 100931
    0 -4 4 100369
    0 -4 4 101987
    0 -4 4 103881
    0 -4 -4 101780
    0 4 -4 105913
    0 4 -4 102364
    0 4 -5 43361.3
    0 -4 5 42763.2
    0 4 -5 42970.8
    0 4 5 44319.3
    0 4 -5 41138.6
    0 -4 -5 42538
    0 4 -6 6696.11
    0 -4 6 6971.23
    0 4 6 7127.72
    0 -4 -6 6026.75
    0 -4 7 34309.5
    0 -4 -7 34659.9
    0 4 7 35410
    0 4 -7 35167.6
    0 4 -8 6946.12
    0 -4 -8 6649.31
    0 -4 8 6249.47
    0 4 8 6613.48
    0 4 -8 6901.31
    0 -4 9 3690.84
    0 -4 -9 3622.51
    0 4 -9 3820.53
    0 -4 -9 3832.32
    0 -4 10 8931.2
    0 -4 -10 9166.8
    0 4 -10 9134.94
    0 -4 -10 9353.21
    0 -4 11 75.9058
    0 -4 -11 78.8598
    0 -4 -11 204.835
    0 4 11 221.792
    0 4 -11 181.687
    0 -4 -12 5274.42
    0 -4 12 5214.62
    0 -4 -12 5023.08
    0 4 -12 4845.87
    0 -4 13 989.954
    0 -4 -13 905.201
    0 4 -13 949.018
    0 4 13 940.71
    0 -4 -13 974.819
    0 -4 14 5070.17
    0 4 14 4502.47
    0 -4 -14 4944.13
    0 -4 -14 4719.49
    0 4 -14 4443.73
    0 5 0 -0.28191
    0 5 0 -1.32963
    0 -5 0 9.93424
    0 -5 0 -1.82026
    0 5 0 -0.44894
    0 5 -1 47488.4
    0 -5 -1 49096.5
    0 5 1 48261.2
    0 -5 1 49891.9
    0 -5 1 50100.9
    0 -5 -1 48606.6
    0 5 -1 49878
    0 5 -1 47653
    0 -5 1 50531.1
    0 -5 1 48428.1
    0 -5 2 1427.68
    0 5 -2 1502.4
    0 5 -2 1578.07
    0 -5 2 1721.15
    0 -5 -2 1522.79
    0 5 -2 1618.48
    0 5 2 1440.23
    0 5 -2 1554.65
    0 -5 -2 1381
    0 -5 -2 1502.14
    0 -5 2 1651.89
    0 5 -3 339099
    0 -5 -3 345648
    0 -5 3 336807
    0 5 -3 330008
    0 -5 -3 344619
    0 -5 3 337686
    0 -5 3 342001
    0 5 -3 341681
    0 5 3 346951
    0 5 -4 3296.42
    0 -5 -4 3392.61
    0 -5 4 3379.35
    0 -5 4 3323.69
    0 5 4 3341.44
    0 -5 -4 3008.84
    0 5 -4 3198.65
    0 5 4 3243.5
    0 5 -4 3426.31
    0 5 5 1737.77
    0 5 -5 1837.8
    0 5 -5 1975.2
    0 -5 -5 1871.43
    0 5 5 1933.74
    0 -5 5 1777.2
    0 5 -6 23354.5
    0 -5 6 22315.1
    0 -5 -6 21916.7
    0 5 -6 21133.6
    0 5 -7 14933.2
    0 5 -7 14343.1
    0 -5 7 13751.1
    0 -5 -7 13499.9
    0 5 7 14044.1
    0 5 -8 1209.9
    0 5 8 1407.39
    0 -5 8 1324.11
    0 5 -8 1152.58
    0 -5 -8 1263.8
    0 -5 9 4551.68
    0 5 -9 4049.92
    0 -5 -9 4243.88
    0 -5 -9 4951.96
    0 5 -9 4215.36
    0 -5 -10 324.655
    0 -5 10 381.869
    0 5 -10 448.126
    0 -5 -10 404.611
    0 -5 11 3731.16
    0 5 -11 3504.01
    0 -5 -11 3342.56
    0 -5 -11 3299.76
    0 -5 -12 4141.72
    0 -5 12 4177.76
    0 5 12 3133.14
    0 5 -12 4179.87
    0 -5 -12 4447.57
    0 5 13 1000.69
    0 -5 -13 1014.44
    0 -5 -13 779.867
    0 5 -13 780.861
    0 -5 13 1143.82
    0 -6 0 284951
    0 6 0 297934
    0 -6 0 292947
    0 6 0 286973
    0 6 1 27354.7
    0 6 1 29398.8
    0 -6 -1 26874.5
    0 6 -1 28002.6
    0 -6 -1 27830.2
    0 -6 1 28352.7
    0 6 -1 29927.3
    0 -6 1 28115.5
    0 6 -1 27760.1
    0 -6 1 27133.9
    0 -6 1 28320.8
    0 -6 -2 17449.8
    0 6 2 17482.8
    0 -6 -2 17491.3
    0 -6 2 17624.6
    0 6 -2 17924.5
    0 -6 2 17457.8
    0 6 -2 18122.9
    0 -6 2 18822.2
    0 6 -2 19028.6
    0 -6 -2 17992.9
    0 6 -2 19017.4
    0 6 -3 3019.68
    0 6 3 3100.72
    0 6 -3 2876.51
    0 6 -3 3024.52
    0 -6 -3 2798.2
    0 -6 -3 2756.74
    0 -6 3 2633.15
    0 6 -3 2988.97
    0 -6 3 3027.41
    0 -6 3 3032.38
    0 -6 -3 2673.6
    0 -6 4 2939.35
    0 -6 -4 2946.18
    0 -6 4 3093.51
    0 6 -4 3048.23
    0 6 -4 3210.91
    0 6 4 2910.54
    0 -6 -5 99.886
    0 6 5 81.1725
    0 6 5 75.05
    0 -6 5 51.0135
    0 6 -5 97.7575
    0 6 -5 92.8885
    0 -6 6 5646.05
    0 6 -6 5800.71
    0 -6 -6 5506.85
    0 6 -6 5184.53
    0 -6 7 9334.42
    0 6 -7 9223.6
    0 -6 -7 9632.99
    0 -6 -8 4081.57
    0 6 8 4147.25
    0 -6 8 4220.21
    0 6 -8 4109.46
    0 -6 9 912.583
    0 -6 -9 1035.34
    0 6 -9 716.807
    0 6 9 791.951
    0 6 -9 756.887
    0 -6 10 2449.27
    0 6 -10 2186.39
    0 -6 -10 2001.63
    0 -6 -10 2242.86
    0 -6 -11 1985
    0 -6 -11 1745.54
    0 -6 11 2399.67
    0 6 -11 1628.93
    0 6 -12 4189.78
    0 -6 -12 4759.21
    0 -6 12 4193.17
    0 -6 -12 4251.35
    0 -6 -13 4051.68
    0 6 -13 3597.35
    0 -6 13 3471.43
    0 6 13 3437.97
    0 -6 -13 3588.33
    0 -7 0 37.2974
    0 -7 0 33.9108
    0 7 0 19.0451
    0 7 0 20.5158
    0 7 0 61.3666
    0 7 1 4.55012
    0 7 -1 6.10032
    0 -7 1 62.4928
    0 -7 1 5.70149
    0 7 1 5.66407
    0 7 -1 8.99088
    0 -7 1 127.178
    0 -7 -1 51.6011
    0 -7 1 43.391
    0 7 -1 13.0063
    0 -7 -1 5.51813
    0 7 2 10164.4
    0 7 -2 10762.2
    0 7 -2 10593.3
    0 -7 -2 10590.2
    0 7 -2 10737.7
    0 -7 2 10596
    0 -7 2 10106.2
    0 -7 2 10072.5
    0 -7 -2 10952.3
    0 -7 3 42237.5
    0 7 -3 41102.8
    0 -7 3 37878.3
    0 -7 3 38097.4
    0 7 -3 37936.3
    0 -7 -3 38868.5
    0 7 -3 39914
    0 7 3 39037
    0 -7 -3 38244.1
    0 -7 4 43898.8
    0 7 -4 40238.8
    0 7 -4 41131.3
    0 -7 4 40984.8
    0 7 -4 42145.6
    0 7 4 40343.1
    0 -7 4 43957.1
    0 -7 -4 40856
    0 -7 -4 40216.7
    0 7 -5 15829.8
    0 7 5 16251.3
    0 7 -5 17725.7
    0 -7 5 17317.1
    0 -7 -5 18487
    0 -7 6 14905.2
    0 7 -6 15000.5
    0 7 -6 14493.3
    0 7 6 14310.1
    0 -7 -6 13843.1
    0 -7 7 24666.4
    0 7 -7 24108.6
    0 -7 -7 23492.3
    0 -7 8 13270.4
    0 7 8 12928
    0 -7 -8 12257.2
    0 7 -8 12561.4
    0 7 -9 178.155
    0 -7 -9 239.76
    0 -7 9 120.057
    0 7 9 108.714
    0 7 -9 74.7169
    0 -7 -10 33504.4
    0 -7 -10 35334.8
    0 -7 10 35112.3
    0 7 -10 34494.7
    0 -7 -11 3.60844
    0 -7 -11 65.2279
    0 -7 11 35.8214
    0 7 -11 -12.1838
    0 -7 12 84.8857
    0 -7 -12 67.8887
    0 7 -12 77.0531
    0 -7 -12 64.0994
    0 -7 -13 1745.01
    0 -7 13 1862.64
    0 7 -13 1687.42
    0 -7 -13 1557.75
    0 8 0 318551
    0 8 0 313509
    0 -8 0 303959
    0 -8 0 307229
    0 -8 1 11547.5
    0 8 -1 12715
    0 -8 1 12486.9
    0 -8 1 13208.5
    0 -8 -1 12499.6
    0 -8 -1 12229.1
    0 8 1 12264.6
    0 8 -1 12610.6
    0 -8 1 12304.3
    0 -8 2 1834.03
    0 8 -2 1826.56
    0 -8 -2 1894.41
    0 -8 2 1679.02
    0 -8 2 1701.01
    0 8 -2 1822.54
    0 8 2 1728.11
    0 -8 -3 6785.08
    0 8 -3 7283.87
    0 -8 -3 7382.74
    0 -8 3 6893.39
    0 8 -3 7503.47
    0 -8 3 7132.01
    0 8 -3 7448.06
    0 8 3 6803.4
    0 -8 3 7140.13
    0 8 -4 13026.7
    0 -8 -4 13067.9
    0 8 -4 13810.9
    0 -8 4 13408.2
    0 8 -4 14104.2
    0 8 4 13131
    0 -8 -4 13639.2
    0 -8 4 13179.1
    0 -8 -5 538.628
    0 8 5 326.114
    0 8 -5 432.808
    0 -8 -5 349.718
    0 8 -5 490.432
    0 8 -5 585.447
    0 -8 5 430.271
    0 8 -6 1136.34
    0 -8 6 1144.56
    0 8 -6 1052.85
    0 8 6 1076.44
    0 -8 -6 1499.73
    0 8 -7 1322.57
    0 -8 -7 1929.06
    0 -8 7 1756.37
    0 -8 -8 4074.06
    0 8 -8 3921.79
    0 8 8 3746
    0 -8 8 3644.65
    0 8 -9 7916.37
    0 8 9 8088.37
    0 -8 -9 8612.78
    0 -8 9 7386.65
    0 -8 10 7567.29
    0 8 -10 8215.65
    0 -8 -10 7432.66
    0 -8 -11 608.179
    0 -8 -11 585.012
    0 8 -11 523.31
    0 -8 11 716.66
    0 8 -12 3702.24
    0 -8 12 3507.54
    0 -8 -12 3548.98
    0 -8 -12 3836.63
    0 -8 -13 983.54
    0 -8 13 693.602
    0 -8 -13 677.014
    0 8 -13 891.693
    0 9 0 19.1632
    0 -9 0 35.5292
    0 9 0 29.1623
    0 -9 0 70.7768
    0 9 1 12122.2
    0 9 -1 12311.8
    0 -9 1 12249
    0 -9 1 12327.9
    0 -9 -1 12576.6
    0 -9 1 12650.3
    0 -9 1 12797.5
    0 9 -1 12462.6
    0 -9 -2 97874.2
    0 9 -2 99220
    0 9 -2 98702.6
    0 9 2 95673.5
    0 -9 2 92885.7
    0 -9 2 98795.2
    0 -9 2 99084.3
    0 9 -3 5501.3
    0 9 -3 5443.84
    0 -9 3 5630.63
    0 -9 3 5701.18
    0 -9 -3 5454.54
    0 -9 -3 5569.02
    0 -9 3 5156.82
    0 9 3 5586.6
    0 9 -4 6307.18
    0 -9 -4 6274.9
    0 -9 4 6254.32
    0 -9 4 6564.9
    0 9 4 5931.16
    0 9 -4 5959.63
    0 -9 -4 6068.48
    0 9 -4 5950.42
    0 -9 -5 32193.9
    0 9 -5 32505.3
    0 9 -5 31582.6
    0 -9 5 33177.7
    0 9 -5 32314.8
    0 -9 -5 31194.5
    0 9 5 31648.4
    0 -9 -6 5674.89
    0 9 6 5827.68
    0 -9 -6 5545.07
    0 -9 6 5149.16
    0 9 -6 5416.52
    0 9 -6 5478.85
    0 -9 7 616.602
    0 -9 -7 523.993
    0 9 -7 349.152
    0 -9 -7 369.04
    0 -9 -8 866.36
    0 -9 8 1041.77
    0 9 -8 1173.06
    0 9 -9 451.616
    0 9 9 562.359
    0 -9 9 559.14
    0 -9 -9 509.419
    0 -9 -10 132.72
    0 9 -10 69.191
    0 -9 10 80.3021
    0 -9 -11 314.503
    0 -9 -11 631.542
    0 -9 11 467.592
    0 9 -11 465.405
    0 9 -12 133.588
    0 -9 -12 198.65
    0 -9 -12 254.668
    0 -9 12 229.393
    0 -10 0 67072.7
    0 10 0 67774
    0 -10 0 70359.4
    0 -10 1 5117.87
    0 -10 1 5290.83
    0 10 1 4995.88
    0 10 -1 5021.41
    0 -10 -1 5284.93
    0 -10 2 197.49
    0 10 2 262.425
    0 10 -2 186.793
    0 -10 2 158.293
    0 -10 2 174.595
    0 -10 2 135.775
    0 10 2 175.306
    0 -10 -2 124.472
    0 -10 3 2741.23
    0 -10 -3 2963.17
    0 -10 -3 2656.25
    0 10 -3 2842.27
    0 -10 3 2824.97
    0 10 3 2651.91
    0 -10 3 2962.58
    0 10 4 314.271
    0 10 -4 364.782
    0 -10 -4 363.321
    0 -10 4 456.306
    0 -10 4 399.455
    0 -10 -4 427.708
    0 -10 -5 34170.1
    0 10 5 33498.8
    0 -10 5 32835.7
    0 10 -5 33651.5
    0 10 -5 36683.2
    0 -10 -5 33000.1
    0 -10 -6 46318.8
    0 10 -6 46458.7
    0 10 -6 46409.3
    0 -10 6 47149.6
    0 10 6 46989.2
    0 -10 -6 48737.1
    0 -10 7 26987.2
    0 -10 -7 27782.4
    0 -10 -7 27436.1
    0 10 7 26386.1
    0 10 -7 26789.2
    0 10 -7 26673
    0 10 -8 10963
    0 10 -8 10387.3
    0 -10 -8 11602.1
    0 -10 8 10197.9
    0 -10 -8 10778.4
    0 -10 -9 -3.33115
    0 -10 -9 56.8809
    0 -10 9 50.9914
    0 10 -9 50.9288
    0 10 9 51.3541
    0 -10 -10 9641.06
    0 -10 -10 8685.61
    0 10 -10 9029.6
    0 -10 10 9777.98
    0 -10 -11 2.65432
    0 -10 -11 20.0178
    0 -10 11 40.631
    0 -10 -11 62.8635
    0 10 -11 -24.1483
    0 -10 12 3165.37
    0 10 -12 2743.8
    0 -10 -12 3326.01
    0 -10 -12 2438.96
    0 -10 -12 2662.6
    0 -11 0 83.9531
    0 -11 0 117.61
    0 11 0 74.5149
    0 -11 1 9008.85
    0 11 1 8330.46
    0 -11 -1 7998.2
    0 11 -1 8174.21
    0 -11 1 8252.97
    0 11 -2 219.998
    0 11 2 403.448
    0 -11 2 199.774
    0 -11 -2 219.114
    0 -11 2 402.036
    0 -11 2 322.765
    0 -11 -3 18754.9
    0 -11 3 19769.2
    0 11 -3 19712.8
    0 -11 3 20429.6
    0 -11 -3 19280.7
    0 11 3 19681.7
    0 -11 -4 35431.1
    0 -11 -4 31957.3
    0 -11 4 34372.2
    0 -11 4 35408.2
    0 11 4 34763.6
    0 11 -4 33718.4
    0 -11 -5 10205
    0 11 5 9201.5
    0 -11 5 9894.16
    0 -11 -5 10140.6
    0 -11 5 10434.5
    0 11 -5 9184.56
    0 11 6 71167.4
    0 -11 -6 72597.2
    0 11 -6 68636.8
    0 -11 -6 68962.4
    0 -11 6 68670.5
    0 11 -6 69582.4
    0 11 7 459.203
    0 11 -7 380.36
    0 -11 -7 351.035
    0 -11 -7 476.609
    0 11 -7 357.364
    0 -11 7 427.929
    0 11 -8 1342.14
    0 -11 -8 1542.79
    0 11 -8 1332.08
    0 -11 -8 1160.02
    0 -11 8 1351.01
    0 -11 -9 4579.3
    0 11 -9 5287.75
    0 -11 9 4952.33
    0 11 9 4915.77
    0 -11 -9 5596.62
    0 11 -9 5106.67
    0 -11 -10 413.699
    0 11 -10 360.234
    0 -11 10 530.99
    0 -11 -10 348.664
    0 -11 -11 712.679
    0 -11 -11 885.255
    0 11 -11 822.844
    0 -11 -11 744.694
    0 -11 11 1024.46
    0 12 0 14785.9
    0 -12 0 15475.2
    0 -12 0 13595.7
    0 -12 1 5197.37
    0 12 -1 5451.61
    0 12 1 5273.93
    0 -12 -1 5324.22
    0 -12 1 5006.64
    0 -12 2 625.606
    0 12 2 546.435
    0 -12 -2 573.466
    0 12 -2 451.809
    0 -12 2 587.483
    0 -12 3 7902.61
    0 12 3 7003.86
    0 12 -3 7547.19
    0 -12 -3 7464.22
    0 -12 3 7425.23
    0 -12 3 7382.04
    0 12 3 7423.61
    0 -12 -3 7651.89
    0 12 4 92232.2
    0 -12 4 92657.3
    0 -12 4 91693.7
    0 -12 -4 92944.5
    0 12 -4 87861.5
    0 -12 -4 90707.6
    0 12 5 4976.79
    0 -12 5 4964.08
    0 -12 -5 5545.36
    0 -12 5 5404.14
    0 -12 -5 5340.52
    0 12 -5 4712.59
    0 -12 6 13158.4
    0 12 6 13054.5
    0 -12 -6 12700.3
    0 -12 -6 13002.9
    0 12 -6 12314
    0 -12 -7 17057.1
    0 12 7 17842.9
    0 12 -7 18008.8
    0 12 -7 17603.9
    0 -12 -7 18366.6
    0 -12 7 17582.9
    0 12 -8 421.631
    0 -12 -8 491.32
    0 -12 -8 387.491
    0 12 -8 549.732
    0 -12 8 502.567
    0 -12 9 47.3458
    0 12 9 85.0383
    0 12 -9 20.2845
    0 -12 -9 37.7672
    0 -12 -9 17.702
    0 12 -9 56.4682
    0 -12 -10 14.5734
    0 -12 -10 97.8857
    0 -12 10 122.041
    0 12 -10 139.635
    0 -12 -11 4628.4
    0 12 -11 4260.55
    0 -12 11 4391.56
    0 -12 -11 4295.96
    0 -12 -11 3795.21
    0 13 0 405.213
    0 -13 0 132.541
    0 -13 0 308.639
    0 13 1 144.89
    0 -13 1 67.8685
    0 13 -1 201.465
    0 -13 1 123.949
    0 -13 -1 95.8771
    0 13 -2 6552.45
    0 -13 2 6989.24
    0 13 2 6624.13
    0 -13 -2 7167.92
    0 -13 -3 24471.7
    0 -13 3 22306.6
    0 -13 -3 24314.6
    0 13 -3 23224.9
    0 -13 3 23865.1
    0 13 3 24638.7
    0 -13 -4 21060.8
    0 -13 -4 20912.7
    0 13 -4 21752.1
    0 -13 4 20687.8
    0 13 4 21138.8
    0 -13 4 21001.3
    0 -13 4 20942
    0 -13 -5 11836.1
    0 -13 5 12520.3
    0 -13 5 12238.1
    0 13 -5 11537.8
    0 13 5 12587.6
    0 -13 -5 12521.6
    0 13 6 5.97146
    0 -13 6 0.45935
    0 -13 -6 -10.6658
    0 13 -6 -1.59013
    0 -13 -7 11973.9
    0 13 7 12407.3
    0 -13 -7 13269.4
    0 13 -7 12350.5
    0 -13 7 12504.6
    0 -13 -8 703.275
    0 -13 -8 786.696
    0 -13 8 964.824
    0 13 -8 793.103
    0 13 -8 661.262
    0 13 -9 1483.39
    0 13 9 1509.04
    0 -13 -9 1508.25
    0 -13 9 1208.94
    0 -13 -9 1105.74
    0 -13 -10 71.3585
    0 -13 -10 27.6686
    0 -13 10 -24.2592
    0 13 -10 -12.502
    0 -14 0 3671.45
    0 14 0 3645.43
    0 14 1 5203.61
    0 -14 1 5817.4
    0 14 -1 5950.02
    0 -14 -1 6040.95
    0 14 -2 17318.3
    0 -14 -2 17924.8
    0 -14 2 18390.8
    0 14 2 16686
    0 -14 -3 10788.4
    0 14 3 11395.3
    0 -14 3 11591.7
    0 -14 -3 11814.3
    0 14 -3 11231.3
    0 -14 3 11421.8
    0 -14 -4 5760.1
    0 14 4 5370.59
    0 -14 4 5246.48
    0 14 -4 5780.54
    0 -14 4 5963.04
    0 -14 -4 5763.76
    0 -14 -5 4403.43
    0 -14 5 4168.45
    0 14 -5 4005.36
    0 14 5 3921.63
    0 -14 -5 4692.23
    0 -14 5 4541.12
    0 -14 6 3505.56
    0 -14 -6 3535.21
    0 -14 -6 3483.33
    0 14 6 3363.47
    0 14 -6 3325.19
    0 -14 -7 1498.82
    0 -14 -7 1674.29
    0 -14 7 1681.47
    0 14 7 1748.67
    0 14 -7 1384.71
    0 -14 -8 2107.14
    0 -14 8 1909.69
    0 -14 -8 1729.97
    0 -14 -9 1426.78
    0 -14 -9 1567.16
    0 -14 9 1275.46
    0 14 9 1576.36
    0 -14 10 647.126
    0 -14 -10 695.974
    0 14 -10 678.435
    0 15 0 444.794
    0 -15 0 375.306
    0 15 1 3851.82
    0 -15 1 3658.32
    0 15 -1 3840.56
    0 -15 -1 3736.07
    0 15 2 765.049
    0 -15 2 546.75
    0 15 -2 683.27
    0 -15 -2 674.768
    0 -15 3 13304.6
    0 15 -3 13577.8
    0 15 3 13841.5
    0 -15 -3 14653.8
    0 -15 -3 14174.5
    0 -15 4 6314.15
    0 -15 4 5753.66
    0 15 -4 5356.79
    0 -15 -4 5590.62
    0 -15 -4 5220.04
    0 15 4 5434.12
    0 -15 5 6852.39
    0 15 5 6623.97
    0 -15 5 6955.38
    0 -15 -5 6731.55
    0 15 -5 6544.37
    0 -15 -5 6343.11
    0 15 -6 7362.25
    0 15 6 7698.99
    0 -15 6 8026.59
    0 -15 -6 7076.11
    0 -15 -6 7917.12
    0 -15 7 1744.84
    0 -15 -7 2141.33
    0 15 7 1872.9
    0 -15 -7 1376.84
    0 -15 -8 10388.9
    0 -15 -8 8526.96
    0 -15 8 9550.82
    0 -15 -9 474.703
    0 -15 9 489.934
    0 -16 0 1543.29
    0 16 0 1782.78
    0 16 1 343.282
    0 -16 1 287.399
    0 -16 -1 338.447
    0 16 -1 401.269
    0 16 -2 83.2844
    0 -16 2 -8.31847
    0 16 2 13.145
    0 -16 -3 4188.82
    0 16 -3 4552.73
    0 16 3 4824.19
    0 -16 3 4274.23
    0 -16 -3 4757.58
    0 -16 -4 139.017
    0 16 4 197.901
    0 16 -4 48.4074
    0 -16 4 43.8099
    0 -16 -4 93.2744
    0 16 5 838.145
    0 -16 5 728.247
    0 -16 5 734.4
    0 16 -5 855.544
    0 -16 -5 829.083
    0 -16 -5 925.034
    0 16 -6 -7.41778
    0 16 6 44.7517
    0 -16 6 6.89087
    0 -16 -6 69.8537
    0 -16 -6 36.045
    0 -16 7 246.084
    0 -16 -7 218.962
    0 16 7 317.121
    0 -16 -8 1751.01
    0 -16 8 2090.34
    0 17 0 365.396
    0 -17 0 350.775
    0 17 1 2204.78
    0 -17 1 2908.34
    0 17 -1 2558.51
    0 -17 -1 2585.5
    0 17 2 1031.04
    0 17 -2 1005.07
    0 -17 2 948.721
    0 -17 3 10123.9
    0 -17 -3 9790.18
    0 17 -3 9610.29
    0 -17 -3 9843.12
    0 17 3 9086.76
    0 -17 -4 1449.93
    0 -17 4 1628.23
    0 17 -4 1633.12
    0 17 4 1465.45
    0 -17 -4 1268.85
    0 17 -5 315.578
    0 -17 -5 155.64
    0 -17 -5 176.252
    0 17 5 333.432
    0 -17 5 219.851
    0 17 6 2502.06
    0 -17 -6 2829.67
    0 -17 6 2566.34
    0 -17 -7 3348.21
    0 17 7 3201.65
    0 -17 7 3262.31
    0 -18 0 4712.83
    0 18 0 4649.37
    0 18 1 2310.46
    0 -18 -1 2602.38
    0 18 -1 2081.05
    0 -18 1 2329.25
    0 -18 -2 363.519
    0 -18 2 181.666
    0 18 -2 201.715
    0 18 2 272.157
    0 -18 3 51.9825
    0 18 3 200.428
    0 -18 -3 80.8133
    0 -18 -3 90.6122
    0 18 -3 140.508
    0 -18 -4 2607.65
    0 -18 4 2822.3
    0 -18 -4 2910.98
    0 18 4 2705.2
    0 18 -4 3234.16
    0 18 5 702.218
    0 -18 -5 512.94
    0 -18 6 2627.35
    0 18 6 2411.57
    0 -18 -6 2134.66
    0 19 0 649.222
    0 -19 0 432.782
    0 19 -1 492.332
    0 -19 -1 361.368
    0 19 1 500.003
    0 -19 1 296.819
    0 -19 2 421.269
    0 19 2 423.947
    0 -19 -2 386.389
    0 -19 -2 414.062
    0 19 -2 526.618
    0 -19 -3 1537.26
    0 -19 3 1154.77
    0 19 -3 1231.44
    0 19 3 1449.79
    0 19 4 1559.42
    0 -19 -4 1760.61
    0 20 0 776.641
    0 -20 0 475.601
    0 20 -1 150.675
    0 20 1 62.3464
    0 -20 -1 37.8696
    0 -20 1 31.1431
    -1 0 14 4356.62
    1 0 -14 4402.59
    -1 0 13 53.1624
    1 0 -13 101.651
    1 0 -12 57013.5
    -1 0 12 53913.1
    1 0 -11 55.8529
    -1 0 11 -13.7712
    -1 0 10 19.271
    1 0 -10 33.7544
    1 0 -9 30.8508
    -1 0 9 97.7998
    -1 0 8 25994.2
    1 0 -8 26896.6
    1 0 -7 76.3113
    -1 0 7 1.6632
    -1 0 7 19.3467
    1 0 -7 28.8942
    -1 0 6 60706.2
    1 0 -6 58376.4
    -1 0 6 59003.5
    1 0 -6 57914.7
    1 0 -5 66.5475
    -1 0 5 34.378
    -1 0 5 5.7138
    -1 0 5 15.279
    1 0 -5 15.9253
    1 0 -5 27.8719
    -1 0 5 9.5342
    1 0 -4 36246.7
    1 0 -4 37130.1
    -1 0 4 37269.5
    1 0 -4 36674.3
    -1 0 4 35825.6
    -1 0 4 36958.2
    -1 0 3 6.666
    -1 0 3 16.4558
    -1 0 3 0.69053
    1 0 -3 36.5239
    1 0 -3 20.4175
    1 0 -3 52.0285
    -1 0 2 718999
    -1 0 2 714148
    1 0 -2 668524
    -1 0 2 732232
    1 0 -2 684191
    -1 0 2 729907
    -1 0 2 712984
    -1 0 1 5.97982
    1 0 -1 -2.25876
    1 0 -1 60.0008
    -1 0 1 10.1702
    -1 0 1 38.8033
    -1 0 0 82922.2
    -1 0 0 79331.2
    -1 0 0 79472.6
    -1 0 0 78333.6
    1 0 0 79551.6
    -1 0 -1 0.43979
    1 0 1 27.5637
    -1 0 -1 34.2781
    -1 0 -1 26.0454
    1 0 1 30.8261
    -1 0 -2 14144.4
    1 0 2 14541
    1 0 2 14568.4
    -1 0 -2 13983.2
    -1 0 -3 7.98334
    -1 0 -3 63.4261
    1 0 3 1.83278
    1 0 3 11.5194
    1 0 3 39.0659
    -1 0 -4 39637.9
    1 0 4 37209
    -1 0 -4 38173
    1 0 4 39965.2
    -1 0 -5 2.19732
    -1 0 -5 26.4824
    1 0 5 4.08647
    -1 0 -6 5574.48
    1 0 6 6135.19
    -1 0 -6 5606.54
    -1 0 -7 84.8663
    1 0 7 4.2812
    -1 0 -7 38.4683
    1 0 8 20836.6
    -1 0 -8 21243.5
    -1 0 -8 20635.6
    1 0 9 54.1189
    -1 0 -9 15.1994
    -1 0 -10 4075.35
    1 0 10 4239.72
    1 0 11 12.5932
    -1 0 -11 -7.96579
    -1 0 -11 7.49273
    -1 0 -12 -9.40368
    1 0 12 9.53118
    -1 0 -13 42.8318
    -1 0 -13 -35.1827
    1 -1 -14 67.2589
    -1 1 14 66.1593
    1 1 -14 172.924
    1 -1 -14 68.3582
    -1 -1 14 56.738
    1 1 -13 4861.6
    -1 1 13 5142.8
    1 -1 -13 5119.23
    -1 -1 13 4502.56
    -1 1 12 7943.73
    -1 -1 12 7338.53
    1 -1 -12 7387.79
    1 1 -12 7953.07
    -1 1 11 2837.37
    1 -1 -11 3318.19
    1 1 -11 3653.56
    -1 -1 11 2680.22
    -1 1 10 5068.89
    1 -1 -10 5717.58
    1 1 -10 5595.95
    -1 -1 10 5484.36
    -1 1 9 7243.13
    1 -1 -9 7048.97
    1 1 -9 7707.4
    -1 -1 9 7536.48
    -1 -1 8 1989.08
    -1 1 8 2058.53
    -1 1 8 2015.77
    1 1 -8 2350.33
    1 1 -8 2161.35
    1 -1 -8 2301.77
    1 -1 -7 38178.3
    -1 1 7 39723.4
    -1 -1 7 39362.6
    1 -1 -7 37945.7
    1 1 -7 38663.7
    1 1 -7 39997.6
    -1 -1 6 7665.21
    1 1 -6 7445.57
    -1 1 6 7614.71
    1 -1 -6 7835.48
    -1 1 6 7520.93
    1 -1 -6 7652.22
    -1 -1 6 6945.46
    1 1 -6 7568.27
    1 -1 -6 7833.52
    -1 1 6 7421.81
    1 1 -5 1108.01
    -1 1 5 903.985
    -1 1 5 909.033
    1 -1 -5 877.375
    -1 1 5 905.967
    -1 1 5 926.597
    -1 -1 5 893.133
    1 1 -5 914.516
    -1 -1 5 933.648
    1 -1 -5 968.22
    1 1 -5 819.671
    -1 -1 5 1047.39
    1 -1 -5 980.375
    1 -1 -4 28348.8
    -1 1 4 28282.7
    -1 1 4 29808.1
    -1 -1 4 27864.2
    -1 -1 4 29616.2
    1 1 -4 27492
    -1 1 4 28207.3
    -1 -1 4 26257.9
    -1 1 4 28780.1
    1 -1 -4 27936.2
    1 -1 -4 28774.5
    -1 -1 4 29147.6
    1 1 -4 30093.2
    1 1 -4 28119.4
    1 1 -3 1436.55
    -1 -1 3 1406.2
    1 1 -3 1491.02
    1 -1 -3 1441.37
    -1 1 3 1485.01
    -1 1 3 1457.54
    -1 -1 3 1877.38
    1 -1 -3 1420.93
    1 -1 -3 1326.91
    -1 -1 3 1534.62
    -1 -1 3 1511.65
    1 1 -3 1531.77
    -1 1 3 1523.32
    1 1 -3 1612.64
    1 -1 -2 538525
    -1 1 2 546393
    -1 -1 2 534073
    -1 1 2 545291
    -1 -1 2 557557
    1 1 -2 555524
    -1 -1 2 549531
    -1 1 2 542309
    -1 -1 2 553660
    1 1 -2 585165
    -1 -1 2 555798
    1 -1 -2 543731
    -1 1 2 549008
    -1 -1 2 560173
    -1 -1 1 361990
    1 1 -1 342971
    1 -1 -1 337520
    -1 1 1 347613
    -1 -1 1 349797
    -1 1 1 345730
    -1 -1 1 351213
    1 -1 -1 347181
    1 1 -1 352971
    -1 1 1 346151
    -1 -1 1 343426
    1 1 0 175.25
    -1 -1 0 147.89
    1 -1 0 171.815
    1 -1 0 132.933
    -1 1 0 124.955
    -1 1 0 124.425
    1 1 0 190.671
    -1 1 0 158.977
    -1 -1 0 110.656
    -1 -1 0 150.923
    -1 -1 -1 50973.7
    1 1 1 51054.4
    1 1 1 50400.7
    -1 1 -1 50595.1
    1 -1 1 50268.7
    -1 1 -1 52593.1
    1 -1 1 50598.4
    -1 -1 -1 51317.9
    -1 -1 -1 48924.7
    1 1 1 47777.1
    -1 1 -1 49136.1
    -1 -1 -2 15774.8
    1 -1 2 16469.5
    -1 -1 -2 16983.3
    1 1 2 16192.1
    1 -1 2 16718.5
    -1 1 -2 16852.9
    1 1 2 17163.5
    -1 1 -2 17178.9
    1 1 2 16475.2
    1 -1 3 62303.5
    1 1 3 60609.5
    -1 -1 -3 62844.4
    -1 -1 -3 59034.2
    1 -1 3 62381.1
    1 1 3 62383.5
    1 -1 3 62037.9
    -1 1 -3 60451.3
    1 -1 4 87644.4
    1 1 4 90854.9
    -1 -1 -4 88169.8
    -1 -1 -4 90655.4
    1 -1 4 89215.8
    -1 1 -4 88327.9
    1 -1 5 5007.86
    -1 -1 -5 5520.8
    -1 -1 -5 4952.66
    1 1 5 5252.5
    -1 1 -5 5223.59
    -1 1 -5 4803.56
    -1 1 -6 6512.83
    -1 1 -6 6475.46
    1 -1 6 6869.53
    -1 -1 -6 6079.41
    -1 -1 -6 6510.6
    1 1 6 6237.21
    -1 -1 -7 3561.99
    1 1 7 3720.19
    1 -1 7 3786.79
    -1 1 -7 3924.09
    -1 1 -7 3380.8
    -1 -1 -7 3289.58
    -1 1 -8 47315.6
    1 -1 8 47575.3
    -1 -1 -8 47692.6
    1 1 8 50358.4
    -1 -1 -8 50040.9
    -1 1 -8 49464.5
    1 1 9 149544
    1 -1 9 149072
    -1 -1 -9 149254
    -1 1 -9 152580
    1 1 10 12613.6
    -1 1 -10 12636.7
    -1 1 -10 12551
    -1 -1 -10 12726.7
    1 -1 10 12587.8
    -1 1 -11 3044.92
    1 -1 11 2886.99
    -1 1 -11 3074.57
    -1 -1 -11 3435.61
    1 1 11 3511.95
    -1 -1 -11 2912.7
    -1 1 -12 346.667
    -1 -1 -12 128.77
    1 1 12 360.343
    1 -1 12 443.123
    -1 1 -12 405.633
    -1 -1 -12 436.693
    -1 -1 -13 7493.37
    -1 -1 -13 7114.23
    -1 1 -13 7496.48
    -1 1 -13 7470.83
    1 -2 -14 70.2602
    -1 -2 14 135.614
    1 -2 -14 66.6882
    -1 2 14 24.025
    1 2 -14 31.6851
    1 2 -13 -23.7801
    1 -2 -13 90.0298
    -1 -2 13 128.769
    -1 2 13 30.855
    1 -2 -13 77.4456
    -1 -2 12 -23.4476
    1 2 -12 100.096
    1 -2 -12 18.3085
    -1 2 12 -31.0641
    -1 -2 11 35028.6
    1 -2 -11 35248.2
    1 2 -11 34822.3
    -1 2 11 34792.7
    1 -2 -10 758.557
    1 2 -10 723.845
    -1 -2 10 642.434
    -1 2 10 467.234
    1 -2 -9 3681.44
    1 2 -9 3953.8
    -1 -2 9 3597.62
    -1 2 9 3335.29
    1 2 -8 22278.2
    1 2 -8 20383
    -1 -2 8 23433.1
    -1 2 8 21889.7
    1 -2 -8 23415.8
    -1 -2 7 14062.6
    1 2 -7 13994.8
    1 2 -7 13641.7
    1 -2 -7 13636.9
    -1 2 7 13196.5
    1 -2 -7 13380.2
    -1 -2 6 10640.7
    1 2 -6 10807.4
    1 -2 -6 10487.9
    -1 2 6 10694.6
    -1 -2 6 11020.2
    -1 2 6 11598.6
    1 2 -6 11092.7
    1 2 -6 10550.7
    -1 2 6 10724.9
    1 -2 -6 11299
    1 -2 -6 10535.3
    1 2 -5 2188.65
    -1 2 5 2254.66
    1 -2 -5 2131.96
    -1 -2 5 2373.27
    -1 -2 5 2259.49
    1 2 -5 2221.17
    1 -2 -5 2405.59
    -1 2 5 2192.9
    -1 2 5 2160.03
    1 -2 -5 1985.31
    1 2 -5 2060.69
    1 2 -4 72456.7
    1 -2 -4 69506.2
    1 -2 -4 68913.6
    -1 -2 4 72741.5
    1 2 -4 71529.8
    -1 -2 4 72244.7
    1 2 -4 68390.3
    -1 2 4 70086.7
    -1 2 4 71929.5
    1 2 -4 73606.1
    1 -2 -4 69960.3
    -1 2 4 72491.4
    -1 -2 4 74184.9
    1 -2 -3 44414.5
    -1 -2 3 43140.9
    -1 2 3 45036.9
    1 2 -3 44819.2
    1 2 -3 42329.4
    1 2 -3 42014.8
    -1 -2 3 44525.1
    -1 2 3 42877.1
    -1 2 3 43772.7
    -1 -2 3 46845.6
    -1 -2 3 42783.1
    -1 2 3 43974
    1 2 -3 43404.8
    1 -2 -3 42737.8
    1 -2 -3 42380.4
    -1 -2 2 29432.9
    1 2 -2 29283.8
    -1 2 2 30590.2
    1 -2 -2 30713.3
    -1 2 2 28975.5
    -1 2 2 29605.8
    -1 -2 2 30190.2
    1 2 -2 29560.1
    -1 2 2 29777.3
    1 -2 -2 28782.6
    -1 -2 2 30087.2
    -1 -2 2 30597.6
    1 2 -1 982340
    1 2 -1 956510
    1 -2 -1 940516
    1 2 -1 925251
    -1 2 1 936515
    1 -2 -1 878319
    -1 2 1 945488
    -1 2 1 892333
    -1 -2 1 870560
    -1 -2 1 952036
    -1 -2 1 844012
    -1 2 1 877442
    1 2 0 478965
    -1 2 0 499542
    1 2 0 482837
    -1 -2 0 463801
    -1 2 0 472993
    -1 2 0 482441
    -1 -2 0 473186
    1 -2 0 473019
    1 2 0 477344
    1 -2 0 479091
    1 -2 0 469558
    -1 -2 0 468480
    -1 -2 -1 70155.4
    1 -2 1 70158.9
    1 2 1 67872.4
    -1 -2 -1 70554.7
    -1 -2 -1 68844
    -1 2 -1 70507.7
    1 2 1 70563.4
    -1 2 -1 72639.1
    1 -2 1 71995.8
    -1 -2 -1 69552.2
    -1 2 -1 69498.5
    1 2 1 69944.3
    1 -2 1 69668
    1 2 2 26736.5
    1 2 2 29307.8
    1 2 2 27724.9
    -1 2 -2 28236.9
    -1 -2 -2 26551.7
    1 -2 2 27475.1
    1 -2 2 28527.7
    -1 -2 -2 27997.3
    -1 2 -2 27231.3
    -1 2 -2 28233
    -1 -2 -3 1607.84
    1 -2 3 1576.7
    -1 2 -3 1598.64
    -1 2 -3 1493.89
    1 2 3 1507.94
    1 -2 3 1531.6
    1 -2 3 1511.94
    1 2 3 1524.81
    1 2 3 1615.48
    -1 -2 -3 1436.93
    -1 2 -3 1628.32
    -1 -2 -4 3845.57
    -1 -2 -4 3919.74
    1 2 4 4149.84
    1 -2 4 3981.77
    -1 2 -4 3951.13
    -1 2 -4 3921.24
    1 2 4 3718.45
    1 -2 4 3958.47
    1 2 5 6102.9
    1 -2 5 6621.74
    -1 -2 -5 6367.69
    -1 2 -5 6354.41
    -1 -2 -5 6316
    -1 -2 -6 17481.9
    -1 -2 -6 18385.5
    1 -2 6 18806.6
    -1 2 -6 18198.9
    1 2 7 7103.6
    -1 2 -7 6657.03
    -1 -2 -7 7412.89
    1 -2 7 7093
    -1 2 -7 6731.49
    -1 -2 -7 6479.21
    -1 2 -8 34500.3
    1 -2 8 35434.1
    -1 2 -8 33825.3
    -1 -2 -8 36883
    1 2 8 34135.8
    1 -2 9 2537.34
    -1 2 -9 3010.82
    -1 2 -9 2931.95
    -1 -2 -9 3096.65
    1 2 9 2775.52
    -1 -2 -10 1361.57
    1 -2 10 1370.84
    -1 2 -10 1310.41
    -1 2 -10 1608.57
    1 2 10 1321.31
    1 2 11 2517.14
    1 -2 11 2507.7
    -1 -2 -11 2219.04
    -1 2 -11 1856.21
    -1 2 -11 1873.49
    -1 2 -12 100.376
    1 2 12 167.174
    -1 -2 -12 150.039
    1 -2 12 126.983
    -1 -2 -12 115.306
    -1 2 -12 164.885
    -1 -2 -13 91.811
    -1 2 -13 207.125
    -1 -2 -13 104.55
    1 -3 -13 470.489
    -1 3 13 646.444
    1 -3 -13 483.022
    -1 -3 13 420.1
    1 3 -13 384.696
    -1 3 12 4318.17
    1 -3 -12 5309.16
    -1 -3 12 5402.09
    1 3 -12 4577.46
    1 -3 -11 21109.4
    -1 -3 11 19337.4
    1 3 -11 21704.3
    -1 3 11 21508.4
    1 -3 -11 23302.7
    -1 -3 10 9518
    1 -3 -10 10489.6
    1 -3 -10 10390.5
    1 3 -10 10291.8
    1 -3 -9 2435.33
    -1 3 9 2820.29
    1 3 -9 2921.43
    1 -3 -9 2780.4
    -1 -3 9 2721.38
    1 3 -9 2399.05
    1 -3 -8 4986.43
    -1 3 8 4489.01
    1 3 -8 4512
    1 -3 -8 4550.27
    -1 -3 8 4627.61
    1 3 -8 4622.28
    -1 3 7 2982.65
    -1 3 7 2719.51
    1 3 -7 2692.23
    1 3 -7 2577.78
    1 3 -7 2634.29
    1 -3 -7 2509.55
    -1 -3 7 2977.59
    1 -3 -7 2537.42
    1 -3 -6 10219.1
    1 3 -6 10480.9
    1 3 -6 10496.3
    1 -3 -6 9886.7
    -1 -3 6 11032.2
    -1 3 6 10539
    1 3 -6 10540.6
    -1 3 6 10022.7
    1 -3 -5 6499.51
    1 3 -5 6847.6
    -1 3 5 7095.91
    1 3 -5 7271.69
    1 -3 -5 6586
    1 -3 -5 6615.47
    1 3 -5 6369.92
    -1 -3 5 6780.65
    -1 3 5 7090.95
    -1 3 4 359.863
    -1 -3 4 290.379
    1 3 -4 320.782
    1 3 -4 325.804
    -1 3 4 307.061
    -1 3 4 285.578
    1 3 -4 365.196
    1 3 -4 295.028
    1 -3 -4 260.607
    -1 -3 4 326.99
    1 3 -4 340.614
    1 -3 -4 351.024
    -1 -3 4 391.467
    1 -3 -4 339.048
    -1 -3 3 3937.74
    -1 3 3 4464.39
    -1 3 3 4453.78
    -1 -3 3 5078.68
    -1 -3 3 4260.8
    1 -3 -3 3997.48
    1 -3 -3 4148.85
    1 3 -3 4219.1
    -1 3 3 4135.18
    1 3 -3 4107.37
    1 -3 -3 4232.65
    -1 3 3 3999.27
    1 3 -2 3309.65
    -1 -3 2 3300.29
    -1 -3 2 3245.01
    -1 3 2 2987.84
    -1 -3 2 3104.4
    -1 3 2 2873.9
    1 -3 -2 3004.48
    -1 3 2 3038.35
    -1 3 2 3177.63
    1 3 -2 3293.64
    -1 -3 2 3006.66
    1 -3 -2 3139.25
    -1 3 1 3771.16
    1 -3 -1 3394.64
    -1 -3 1 3481.91
    -1 3 1 3723.35
    -1 3 1 3943.79
    -1 3 1 3836.03
    -1 -3 1 3726.86
    1 -3 -1 3392.36
    1 3 -1 3552.1
    1 3 -1 3740.91
    -1 -3 1 3660.98
    1 3 -1 3736.8
    1 -3 -1 3950.54
    1 -3 0 13307.5
    -1 -3 0 13618.5
    1 3 0 13636.2
    -1 3 0 13688.8
    1 -3 0 13335.4
    -1 3 0 13912.2
    -1 -3 0 13743.6
    1 3 0 13020
    1 -3 0 13170.5
    1 3 0 13895.9
    -1 3 0 14388.7
    -1 -3 0 13509.3
    -1 3 0 13776
    -1 3 -1 419.619
    -1 3 -1 432.983
    -1 3 -1 334.624
    1 -3 1 301.043
    1 3 1 343.917
    1 -3 1 406.412
    -1 -3 -1 449.093
    -1 -3 -1 364.047
    1 3 1 373.134
    -1 -3 -1 364.656
    -1 -3 -1 412.102
    1 3 1 360.426
    -1 3 -1 437.866
    1 -3 1 406.657
    -1 3 -2 143607
    1 3 2 146536
    -1 -3 -2 146293
    1 3 2 146789
    1 -3 2 142947
    -1 3 -2 148185
    1 -3 2 145285
    -1 -3 -2 147085
    -1 3 -2 148957
    1 3 2 144407
    1 -3 2 148939
    1 -3 3 252041
    -1 -3 -3 234806
    1 3 3 233458
    -1 3 -3 241783
    -1 3 -3 237367
    1 -3 3 240000
    -1 3 -3 244517
    1 3 3 244055
    1 3 3 237313
    1 -3 3 242892
    -1 -3 -3 240897
    1 -3 4 11711.5
    -1 3 -4 12291.6
    -1 -3 -4 12339.3
    1 3 4 12054.2
    -1 -3 -4 11508.1
    -1 3 -4 11898.7
    -1 3 -4 11750.3
    1 -3 4 11870.9
    -1 -3 -5 114571
    1 -3 5 115236
    -1 -3 -5 120388
    1 3 5 115360
    -1 3 -5 115459
    1 -3 6 7943.67
    1 3 6 7776.15
    -1 3 -6 7812.69
    -1 3 -6 7905.24
    -1 -3 -6 7353.6
    1 -3 7 5825.63
    -1 3 -7 5708.37
    -1 -3 -7 5479
    -1 3 -8 24250
    -1 -3 -8 23519.2
    -1 3 -8 22942.9
    1 -3 8 23164.3
    -1 3 -8 23661.6
    -1 3 -9 11199
    -1 -3 -9 12308.3
    -1 3 -9 10762.5
    1 -3 9 11965.7
    1 3 9 11553.4
    -1 3 -10 14882.5
    -1 -3 -10 15066.3
    1 3 10 15981.3
    1 -3 10 15539.9
    -1 3 -10 15384.3
    -1 3 -11 988.27
    1 -3 11 1251.91
    -1 -3 -11 1276.4
    1 3 11 998.992
    -1 3 -11 1056.94
    1 -3 12 81.2031
    -1 -3 -12 101.348
    -1 -3 -12 131.487
    -1 3 -12 69.6451
    -1 -3 -13 5389.76
    -1 -3 -13 5195.03
    -1 3 -13 5015.44
    1 4 -13 2216.76
    1 -4 -13 2708.84
    -1 4 13 2432.31
    -1 -4 13 2240.52
    1 -4 -13 2585.03
    -1 4 12 3905.26
    1 4 -12 4223.16
    1 -4 -12 4082.58
    1 -4 -12 4333.81
    -1 -4 12 4361.34
    1 -4 -11 728.725
    -1 -4 11 502.396
    1 -4 -11 717.943
    1 4 -11 739.302
    1 -4 -10 19991
    1 -4 -10 18365.6
    1 4 -10 19160
    -1 -4 10 17126.7
    1 -4 -9 1307.08
    -1 4 9 1273.93
    1 -4 -9 1267.65
    -1 -4 9 1185.51
    1 4 -9 1471
    1 4 -9 1186.41
    1 4 -9 1301.99
    1 -4 -8 2780.32
    -1 4 8 2987.58
    1 -4 -8 3119.79
    -1 -4 8 2634.79
    1 4 -8 2861.7
    1 4 -8 3073.94
    1 4 -8 2989.57
    -1 4 7 55103.4
    1 -4 -7 51950.5
    1 4 -7 53757.6
    -1 4 7 53671.3
    1 4 -7 52593.2
    1 -4 -7 52575.5
    -1 -4 7 49485.8
    1 4 -7 51300.6
    1 -4 -6 1919.01
    -1 4 6 2311.21
    -1 -4 6 2127.96
    1 -4 -6 2261.53
    1 4 -6 2257.44
    1 -4 -6 2301.44
    -1 4 6 2473.95
    1 4 -6 2418.52
    1 4 -6 2346.03
    -1 4 5 47573.9
    -1 -4 5 50643.4
    1 4 -5 53619.6
    1 -4 -5 51582.8
    1 4 -5 52705.3
    1 -4 -5 54417.3
    -1 4 5 51400.1
    1 4 -5 51564.2
    1 4 -5 52561.2
    1 -4 -5 50216.7
    -1 4 4 26751.3
    1 4 -4 26133.4
    1 -4 -4 26070.5
    -1 -4 4 26007.9
    1 -4 -4 25262.4
    1 4 -4 26463.1
    -1 4 4 26584
    1 -4 -4 26379.2
    1 4 -3 9053.68
    -1 4 3 8996.87
    1 -4 -3 8335.29
    1 -4 -3 8798.47
    -1 -4 3 9520.96
    -1 4 3 8886.14
    -1 -4 3 8403.33
    -1 -4 3 8928.73
    -1 4 3 9030.13
    1 -4 -3 8715
    -1 4 2 71.7115
    1 4 -2 83.3088
    1 4 -2 122.986
    1 -4 -2 128.327
    -1 -4 2 139.649
    1 -4 -2 158.333
    -1 4 2 90.1319
    1 -4 -2 116.352
    -1 -4 2 152.681
    -1 4 2 218.378
    -1 -4 2 127.052
    -1 -4 2 67.3748
    -1 4 2 128.374
    -1 -4 1 86898.3
    -1 4 1 85206.1
    -1 4 1 85284.9
    1 -4 -1 86821.3
    1 4 -1 86196.3
    -1 -4 1 88882.7
    1 -4 -1 85685.9
    -1 -4 1 85569.3
    1 4 -1 86587.7
    -1 4 1 85641
    -1 -4 1 85515.1
    1 4 -1 87039.5
    1 -4 -1 87555.7
    1 -4 0 2675.24
    1 4 0 2559.24
    1 -4 0 2615.97
    -1 -4 0 2614.39
    -1 4 0 2618.77
    -1 -4 0 2500.9
    -1 4 0 2888.27
    1 4 0 2559.35
    1 4 0 2411.57
    1 -4 0 2829.61
    -1 -4 0 2674.32
    -1 4 0 2867.36
    -1 -4 0 2778.52
    -1 -4 -1 553.578
    1 -4 1 547.771
    1 4 1 518.467
    -1 -4 -1 485.836
    -1 4 -1 579.289
    -1 4 -1 637.603
    1 4 1 544.732
    -1 -4 -1 508.315
    1 -4 1 566.645
    1 -4 1 554.875
    -1 -4 -1 526.541
    1 4 1 601.373
    -1 4 -1 596.285
    -1 4 -1 487.931
    -1 -4 -2 133668
    -1 -4 -2 131691
    1 4 2 134562
    -1 4 -2 133083
    1 -4 2 132482
    1 -4 2 134900
    1 4 2 131527
    1 -4 2 135935
    -1 4 -2 133379
    1 4 2 133360
    -1 4 -2 138515
    -1 4 -3 2175.52
    -1 4 -3 2147.83
    1 4 3 2285.02
    -1 -4 -3 2160.55
    -1 4 -3 2053.28
    1 4 3 2087.98
    1 4 3 1923.73
    1 -4 3 2149.94
    -1 -4 -3 2472.11
    1 4 3 2120.25
    1 -4 3 2045.72
    1 -4 3 1875.76
    -1 4 -4 124.809
    1 -4 4 66.3271
    1 4 4 120.333
    -1 4 -4 77.3406
    1 -4 4 84.9066
    -1 -4 -4 43.4589
    -1 -4 -5 56586.2
    1 -4 5 54031
    1 4 5 51074.4
    -1 4 -5 54152.9
    -1 4 -5 52651.7
    -1 4 -6 23080.8
    1 -4 6 23663
    1 4 6 23519.4
    -1 4 -6 23398.8
    -1 4 -6 23584.9
    -1 -4 -6 23630.1
    1 4 7 17808.4
    1 -4 7 19045.7
    -1 4 -7 17901.6
    -1 4 -7 19162.5
    -1 -4 -7 17253.1
    1 -4 8 1563.04
    -1 -4 -8 1360.1
    -1 4 -8 1394.64
    -1 4 -8 1520.28
    1 4 9 541.144
    -1 4 -9 541.078
    -1 4 -9 534.522
    -1 -4 -9 634.056
    1 -4 9 486.642
    1 4 10 12464.6
    1 -4 10 13381.2
    -1 -4 -10 13228.7
    -1 4 -10 12453.9
    1 -4 11 4098.18
    -1 4 -11 3759.8
    -1 -4 -11 3942.54
    1 4 11 3617.17
    -1 4 -12 11171.6
    1 -4 12 10627.5
    -1 -4 -12 10326.5
    -1 -4 -13 6312.79
    -1 4 -13 6038.23
    -1 -4 -13 6366.09
    1 5 -13 961.56
    -1 -5 13 511.267
    -1 5 13 687.027
    1 -5 -13 1114.39
    1 -5 -12 4967.58
    1 -5 -12 4862.03
    1 5 -12 5174.84
    -1 -5 12 4510.32
    1 -5 -11 12647
    1 5 -11 12016.6
    1 -5 -11 12154.2
    -1 -5 11 12098.7
    1 -5 -10 548.105
    -1 -5 10 398.375
    1 -5 -10 502.205
    1 5 -10 456.413
    1 -5 -9 3541.2
    -1 -5 9 3453.54
    1 5 -9 3349.92
    1 -5 -9 3055.88
    1 5 -9 3401.44
    -1 -5 8 6.20831
    1 5 -8 41.6033
    1 -5 -8 1.11569
    1 5 -8 43.8477
    1 -5 -8 79.4847
    1 5 -8 45.3737
    1 -5 -8 -0.9208
    -1 5 8 56.586
    -1 5 7 93.7278
    1 5 -7 40.6339
    1 -5 -7 127.51
    1 5 -7 117.514
    1 5 -7 66.2667
    1 -5 -7 70.017
    1 -5 -7 42.1685
    -1 -5 7 95.3749
    1 5 -7 81.2426
    -1 5 7 71.9748
    -1 5 6 7325.94
    1 -5 -6 7202.22
    1 -5 -6 7059.34
    1 5 -6 6641.47
    1 5 -6 6823.19
    -1 -5 6 6995.1
    1 5 -6 7293.8
    1 -5 -6 7273.62
    1 5 -6 7040.18
    -1 5 6 6920.31
    -1 5 5 148760
    1 -5 -5 145288
    1 5 -5 150139
    1 -5 -5 148798
    1 5 -5 145138
    1 5 -5 145634
    1 -5 -5 146973
    -1 -5 5 144331
    1 5 -5 143556
    -1 5 5 147721
    1 -5 -4 6388.69
    -1 -5 4 6492.48
    1 5 -4 6367.43
    -1 5 4 6121.42
    1 -5 -4 6839.98
    -1 5 4 6137.99
    1 -5 -4 6527.04
    -1 -5 3 74418.1
    1 -5 -3 73334.8
    1 -5 -3 75942.1
    -1 -5 3 77310
    1 5 -3 76479.9
    -1 5 3 76056.7
    1 -5 -3 74167.1
    -1 5 3 74971.1
    1 -5 -3 72851.1
    1 5 -3 77095.2
    1 5 -2 3897.53
    1 -5 -2 3575.95
    -1 -5 2 3571.46
    1 -5 -2 3652.7
    1 5 -2 3892.14
    -1 5 2 3629.74
    -1 -5 2 3711.58
    -1 -5 2 3801.13
    -1 -5 2 3706.56
    -1 5 2 3620.81
    -1 5 2 4031.98
    -1 -5 2 3498.7
    1 -5 -2 3727.91
    -1 5 1 1270.36
    -1 -5 1 1196.01
    1 -5 -1 1397.35
    1 5 -1 1166.13
    1 5 -1 1272.6
    -1 -5 1 1283.65
    -1 -5 1 1262.01
    -1 5 1 1426.43
    -1 5 1 1241.26
    1 -5 -1 1489.3
    1 -5 0 365.685
    -1 5 0 476.28
    -1 5 0 428.109
    1 5 0 468.036
    -1 -5 0 356.213
    1 -5 0 396.302
    1 5 0 385.629
    -1 -5 0 445.942
    1 5 0 448.186
    -1 -5 0 417.444
    -1 5 0 462.53
    1 -5 0 394.956
    1 5 1 6991.92
    1 5 1 7421.32
    1 -5 1 7402.4
    -1 5 -1 7990.07
    -1 5 -1 7396.52
    1 -5 1 8092.89
    1 -5 1 7592.55
    1 5 1 7571.86
    -1 -5 -1 7435.84
    -1 5 -1 7796.23
    -1 -5 -1 7441.47
    -1 -5 -1 7031.63
    -1 5 -1 7354.1
    -1 -5 -2 39682.7
    1 -5 2 39770.6
    -1 5 -2 39818.3
    1 -5 2 39847.5
    1 5 2 36728.1
    -1 -5 -2 40552.3
    -1 5 -2 42387.1
    1 -5 2 39550.5
    1 5 2 41673.6
    -1 5 -2 39926.5
    1 5 2 38512.5
    1 -5 3 41277.3
    -1 5 -3 39583.2
    -1 5 -3 40080.6
    -1 5 -3 40606.6
    1 -5 3 39413.7
    -1 -5 -3 41748.3
    1 5 3 39576.2
    1 5 3 37833.5
    -1 -5 -3 41010.7
    1 5 3 40581.6
    1 -5 3 40202.6
    1 -5 3 39628.8
    -1 -5 -4 20895.7
    1 5 4 20066.1
    -1 5 -4 21153
    -1 5 -4 20162.5
    -1 5 -4 20227.5
    1 -5 4 20854.1
    1 5 5 56.8361
    1 -5 5 138.615
    -1 5 -5 98.3974
    -1 5 -5 44.2771
    -1 5 -5 117.663
    -1 -5 -5 97.6008
    -1 -5 -6 1449.89
    -1 5 -6 1167.2
    1 5 6 1140.22
    -1 5 -6 1317.12
    1 -5 6 1278.12
    1 5 7 13798.4
    1 -5 7 14847.2
    -1 5 -7 14265
    -1 5 -7 13855
    -1 -5 -7 14709
    1 -5 8 5191.43
    1 5 8 5349.23
    -1 5 -8 5405.37
    -1 -5 -8 4832
    -1 5 -9 14005.8
    1 -5 9 13899
    -1 -5 -9 13695.2
    -1 5 -10 1336.01
    1 5 10 1305.82
    -1 -5 -10 939.953
    1 -5 10 1393.24
    1 5 11 2604.26
    1 -5 11 2701.11
    -1 5 -11 2221.1
    -1 -5 -11 2466.32
    -1 -5 -12 362.117
    -1 5 -12 229.217
    1 -5 12 293.643
    -1 -5 -13 732.737
    -1 -5 -13 804.037
    -1 5 -13 631.078
    -1 -6 13 479.625
    1 6 -13 198.624
    1 -6 -13 274.21
    1 -6 -13 318.878
    1 6 -12 2004.11
    -1 -6 12 2153.67
    1 -6 -12 2091.34
    1 -6 -12 2281.69
    -1 -6 11 5701.25
    1 -6 -11 5700.69
    1 6 -11 5630.39
    1 -6 -11 6108.98
    1 -6 -10 5462.85
    1 6 -10 5343.81
    1 -6 -10 5392.02
    -1 -6 10 4953.89
    1 -6 -9 2759.31
    1 6 -9 2838.82
    1 6 -9 3432.52
    -1 -6 9 3327.62
    1 -6 -9 3387.89
    1 -6 -9 2643.29
    1 6 -8 4723.86
    1 6 -8 5006.89
    1 -6 -8 4722.29
    -1 6 8 4540.57
    1 6 -8 4480.3
    -1 -6 8 4273.86
    1 -6 -8 4700.04
    1 6 -8 4500.62
    1 -6 -8 4551.24
    1 -6 -7 2735.33
    1 -6 -7 2982.74
    1 -6 -7 3104.98
    -1 -6 7 3030.63
    1 6 -7 3101.82
    1 6 -7 2937.34
    1 6 -7 2986.34
    -1 6 7 2930.73
    -1 6 7 2871.41
    1 6 -7 3486.78
    1 -6 -6 14566.4
    1 6 -6 14208.5
    -1 6 6 15104.1
    -1 -6 6 14591.9
    1 6 -6 14858
    1 -6 -6 14667.9
    1 6 -6 14431.8
    -1 6 6 13763.7
    1 -6 -6 14747.9
    1 6 -6 15182.8
    -1 6 5 2849.13
    1 -6 -5 2516.63
    1 -6 -5 2487.28
    1 -6 -5 2464.3
    1 6 -5 2441.94
    1 6 -5 2359.84
    -1 6 5 2648.05
    1 6 -5 2749.48
    1 6 -5 2288.86
    -1 -6 5 2230.59
    1 -6 -4 13387.2
    -1 6 4 13701.9
    1 -6 -4 13593.5
    1 6 -4 13958.8
    -1 -6 4 14002.8
    1 -6 -4 14021.9
    1 6 -3 22329.3
    1 -6 -3 23714.4
    1 6 -3 23344.4
    -1 -6 3 23150
    -1 6 3 23221.4
    1 -6 -3 22957.7
    1 -6 -3 22457.6
    -1 -6 2 32393.3
    1 6 -2 32781.7
    1 6 -2 34219.5
    -1 -6 2 33403.8
    -1 -6 2 33220.3
    -1 6 2 33390.3
    -1 -6 2 32309.1
    -1 6 2 33023.2
    1 6 -2 33280.1
    1 -6 -2 33428.1
    -1 -6 2 32159.4
    1 -6 -2 35039
    -1 -6 1 119393
    -1 -6 1 121567
    -1 6 1 120505
    -1 -6 1 120123
    1 -6 -1 124143
    1 6 -1 122540
    1 -6 -1 119881
    -1 6 1 122171
    -1 6 1 117480
    -1 -6 1 120584
    1 -6 -1 123046
    1 6 -1 119342
    1 6 0 20834.2
    -1 6 0 21615.1
    -1 -6 0 20448.8
    -1 6 0 21408.6
    1 -6 0 21961.9
    -1 -6 0 21681.7
    1 -6 0 21117
    -1 -6 0 21340
    1 -6 0 21046.2
    1 6 0 21564
    -1 6 0 21286.8
    1 6 0 20980.7
    1 6 1 22642.5
    -1 6 -1 25660
    -1 6 -1 22864.1
    -1 6 -1 24819.7
    1 -6 1 22986.3
    -1 -6 -1 26022
    1 6 1 23470.6
    -1 -6 -1 23974.2
    1 6 1 23634
    -1 -6 -1 22624.5
    1 -6 1 23295.8
    1 -6 1 23381.6
    -1 6 -1 23476.1
    1 6 2 61817.1
    -1 -6 -2 63824.5
    -1 6 -2 62486.7
    -1 -6 -2 63483.8
    1 -6 2 63419.9
    1 -6 2 63065.8
    1 -6 2 63084.6
    1 6 2 63183.9
    1 6 2 62664.6
    -1 6 -2 64494.8
    -1 6 -3 53844.5
    1 -6 3 55381.2
    1 6 3 52476
    -1 -6 -3 53808.3
    1 -6 3 52778.5
    -1 6 -3 52165.9
    1 6 3 51832.8
    1 -6 3 51801.8
    1 6 3 53561.1
    1 -6 3 51340.2
    -1 6 -4 3572.39
    1 -6 4 3172.62
    -1 -6 -4 3210.92
    -1 6 -4 3144.95
    1 6 4 3073.39
    1 -6 4 3790.66
    -1 -6 -5 13945.2
    -1 6 -5 14776
    1 6 5 14734.4
    1 -6 5 15576.6
    1 -6 6 34094.9
    -1 -6 -6 33936
    1 6 6 33366.4
    -1 6 -6 33409.8
    -1 6 -7 70.7914
    1 6 7 34.3126
    -1 -6 -7 -0.58356
    1 -6 7 2.42594
    1 -6 8 5676.84
    1 6 8 5513.89
    -1 6 -8 5795.82
    -1 -6 -8 5925.51
    1 -6 9 2519.42
    -1 6 -9 2698.36
    -1 -6 -9 2476.95
    -1 -6 -10 -1.80456
    -1 6 -10 -12.7475
    -1 6 -11 59.1047
    -1 -6 -11 -73.907
    1 -6 11 3.41683
    1 6 11 -7.26994
    -1 6 -12 16454.5
    -1 -6 -12 16526.3
    1 -6 12 16210.4
    -1 6 -13 2226.16
    -1 -6 -13 2384.28
    -1 -6 -13 2884.44
    1 7 -13 2318.93
    1 -7 -13 2121.66
    -1 -7 13 2507.89
    1 -7 -13 2420.04
    -1 -7 12 271.194
    1 7 -12 351.684
    1 -7 -12 320.498
    1 -7 -12 301.427
    -1 -7 11 2123.79
    1 7 -11 1844.77
    1 -7 -11 1886.77
    1 -7 -11 1932.91
    1 -7 -10 213.467
    1 7 -10 86.0812
    1 -7 -10 265.041
    1 -7 -10 211.13
    -1 -7 10 269.088
    -1 -7 9 70.0707
    1 -7 -9 61.0245
    1 7 -9 37.2902
    -1 7 9 47.1801
    1 -7 -9 128.472
    1 7 -9 113.688
    1 -7 -9 137.788
    1 7 -8 3708.68
    1 -7 -8 3471.54
    1 7 -8 3556.95
    1 -7 -8 3841.39
    1 -7 -8 3306.16
    1 7 -8 3758.35
    1 7 -8 3557.99
    -1 7 8 3674.93
    -1 -7 8 3848.61
    1 -7 -7 2855.98
    1 7 -7 2951.8
    1 -7 -7 2515
    -1 7 7 2518.01
    1 7 -7 2968.47
    1 7 -7 2987.14
    -1 -7 7 2670.92
    1 7 -7 2607.74
    -1 7 7 2796.13
    1 -7 -7 2647.14
    1 7 -7 2767.4
    1 7 -6 2273.86
    -1 7 6 2308.78
    -1 -7 6 2293.74
    1 -7 -6 2376.46
    1 -7 -6 2172.71
    1 7 -6 2403.75
    1 7 -6 2057.13
    -1 7 6 2147.82
    1 -7 -6 2230.85
    1 7 -6 2186.03
    -1 7 5 82.7888
    1 7 -5 72.4611
    -1 -7 5 124.309
    1 7 -5 102.866
    1 -7 -5 64.6952
    1 7 -5 64.9391
    1 -7 -5 125.9
    1 -7 -5 118.551
    1 7 -4 17189
    1 -7 -4 17668.6
    -1 -7 4 18313.1
    -1 7 4 17977.4
    1 -7 -4 17850.3
    1 -7 -4 18297.9
    1 7 -4 17348.7
    1 -7 -3 52494.3
    1 -7 -3 55571.9
    1 -7 -3 51825.7
    -1 -7 3 53240.1
    -1 7 3 51892.6
    -1 -7 3 49691.3
    1 7 -3 57258.7
    -1 -7 3 53328
    1 7 -3 53727
    -1 7 3 53582.4
    -1 -7 2 101070
    1 -7 -2 100333
    1 7 -2 99758.2
    -1 7 2 97154.1
    1 -7 -2 101497
    1 7 -2 99888.3
    -1 -7 2 97717.1
    -1 -7 2 97124.1
    -1 7 2 95871.1
    -1 -7 2 98986.5
    -1 -7 1 16150.1
    1 7 -1 16068.7
    1 -7 -1 16262.7
    1 7 -1 16150.4
    -1 -7 1 15778.6
    -1 7 1 16473.5
    -1 -7 1 15793
    -1 -7 1 15875.5
    1 7 -1 16026.6
    -1 7 1 16662.3
    1 7 0 5159.88
    1 7 0 4703.65
    1 -7 0 5519.03
    -1 7 0 5265.85
    -1 -7 0 5147.32
    -1 -7 0 4890.54
    1 -7 0 5192.36
    1 -7 0 5213.29
    1 7 0 5073.48
    -1 -7 0 5568.39
    -1 7 0 5286.12
    1 7 1 32066.3
    1 7 1 32930.5
    1 7 1 32930.2
    1 -7 1 32771.5
    -1 7 -1 32670.6
    1 -7 1 32512.8
    1 -7 1 32405
    -1 -7 -1 33340.7
    -1 -7 -1 31375
    -1 7 -1 30653.2
    -1 7 -1 32891.5
    -1 7 -2 60108.8
    -1 -7 -2 59394.1
    1 -7 2 61104.2
    1 7 2 60934.2
    1 7 2 57595.1
    -1 -7 -2 60284.7
    1 -7 2 59550.9
    -1 7 -2 59919.6
    1 -7 2 60286.3
    1 7 2 58744
    1 7 3 15510.9
    1 -7 3 16711.1
    -1 -7 -3 15997
    1 7 3 15998
    -1 7 -3 15447.3
    1 -7 3 16278.5
    1 -7 3 15855.7
    1 -7 3 15543.5
    1 7 3 15748
    1 7 4 5728.37
    -1 7 -4 5935.65
    1 -7 4 5950.31
    -1 -7 -4 6008.24
    1 7 4 5750.91
    1 -7 4 6062.36
    1 7 4 6276.21
    -1 7 -5 667.869
    -1 -7 -5 515.051
    1 7 5 540.647
    1 -7 5 588.925
    -1 -7 -6 2579.35
    1 7 6 2828.85
    1 -7 6 2843.53
    -1 7 -6 2498.33
    -1 -7 -7 706.473
    1 -7 7 603.131
    1 7 7 540.67
    -1 7 -7 488.281
    1 -7 8 16640
    1 7 8 15749.9
    -1 7 -8 16048.9
    -1 -7 -8 17536.8
    -1 -7 -9 229.418
    1 7 9 182.743
    -1 7 -9 157.465
    1 -7 9 280.088
    -1 -7 -10 543.748
    -1 7 -10 587.204
    1 -7 10 604.165
    -1 7 -11 213.919
    1 -7 11 401.376
    -1 -7 -11 480.642
    1 -7 12 1561.51
    -1 -7 -12 1593.23
    -1 7 -12 1337.72
    1 -8 -12 1909.08
    1 -8 -12 1853.62
    -1 -8 12 2153.12
    1 8 -12 1564.6
    1 8 -11 3804.65
    -1 -8 11 3674.48
    1 -8 -11 3575.69
    1 -8 -11 3645.18
    1 -8 -11 3534.81
    1 -8 -10 5131.5
    1 8 -10 5233.76
    -1 -8 10 4618.89
    1 -8 -10 4746.14
    1 -8 -10 5011.4
    1 8 -9 8538.78
    -1 8 9 7645.89
    -1 -8 9 8037.74
    1 -8 -9 7737.03
    1 8 -9 7358.86
    1 -8 -9 8332.65
    1 -8 -9 7906.03
    -1 8 8 502.126
    -1 -8 8 357.195
    1 8 -8 230.051
    1 -8 -8 392.492
    1 -8 -8 415.446
    1 -8 -8 325.74
    1 8 -8 296.407
    1 8 -8 313.363
    -1 8 7 73.4682
    -1 -8 7 36.3575
    1 8 -7 5.04529
    1 -8 -7 38.3998
    1 -8 -7 55.8834
    1 8 -7 52.778
    1 -8 -7 -17.9714
    1 8 -7 27.0851
    -1 8 7 59.2503
    1 8 -7 24.9532
    1 8 -6 15841.7
    1 -8 -6 15438.8
    1 -8 -6 14857
    1 8 -6 15035.8
    -1 8 6 14855.1
    1 -8 -6 14945.2
    1 8 -6 15064.9
    -1 -8 6 14360.8
    -1 8 5 -12.5758
    1 8 -5 16.6767
    1 8 -5 37.0839
    1 -8 -5 5.26303
    1 -8 -5 19.4024
    1 -8 -5 7.07304
    1 8 -5 14.9936
    1 8 -4 42.3393
    -1 8 4 28.4159
    1 8 -4 46.2713
    1 -8 -4 25.2556
    1 -8 -4 -9.33437
    1 -8 -4 41.4685
    -1 -8 4 40.8455
    -1 8 3 353.471
    1 -8 -3 357.713
    1 8 -3 378.635
    1 -8 -3 393.14
    -1 -8 3 438.309
    1 -8 -3 235.489
    -1 8 3 368.503
    -1 -8 3 358.453
    1 8 -3 418.077
    -1 -8 3 363.084
    -1 -8 2 42913.8
    -1 8 2 39469.4
    1 -8 -2 41412.2
    1 -8 -2 41191.1
    -1 -8 2 40058.5
    1 8 -2 40381.5
    -1 -8 2 41188.1
    1 8 -2 41250.2
    -1 8 2 39789
    -1 -8 2 42355.5
    -1 -8 1 87834.2
    1 -8 -1 88203.4
    -1 8 1 85866.4
    -1 -8 1 87508.9
    1 8 -1 86937.8
    1 8 -1 87402.3
    -1 -8 1 85215.3
    -1 -8 1 88296.9
    -1 8 1 84779.4
    1 8 0 4539.47
    1 8 0 4420.68
    1 -8 0 4390.49
    -1 -8 0 4821.5
    1 -8 0 4829.01
    -1 8 0 4952.93
    1 8 0 4696.54
    1 8 0 4789.62
    -1 -8 0 4669.44
    -1 -8 0 4720.38
    -1 -8 0 4596.25
    -1 8 0 5109.02
    1 8 1 19389.1
    1 8 1 18151.8
    1 -8 1 19587.3
    1 -8 1 18495.8
    -1 -8 -1 17994.5
    1 8 1 18108.6
    1 -8 1 18713
    -1 8 -1 18594.3
    1 8 2 704.349
    -1 8 -2 754.241
    1 -8 2 801.679
    1 -8 2 782.846
    1 8 2 703.789
    1 8 2 685.578
    1 -8 2 772.347
    -1 8 -2 658.659
    -1 -8 -3 5465.47
    1 8 3 5408.4
    -1 8 -3 4882.29
    1 -8 3 5335.87
    1 8 3 5236.49
    1 -8 3 5186.31
    1 8 3 5398.05
    -1 8 -3 4915.41
    1 8 4 120.75
    -1 8 -4 113.606
    1 -8 4 185.839
    1 -8 4 106.921
    1 8 4 163.039
    -1 -8 -4 198.771
    1 8 4 233.596
    1 -8 4 165.548
    -1 -8 -5 12210.1
    1 8 5 11881.1
    -1 8 -5 11260.1
    1 -8 5 12632.5
    -1 -8 -6 9406.55
    1 8 6 8798.01
    -1 8 -6 8666.9
    1 -8 6 9220.64
    -1 -8 -7 18755.7
    1 8 7 19113
    -1 8 -7 18760.6
    1 -8 7 19495.9
    -1 -8 -8 254.399
    -1 8 -8 134.872
    1 -8 8 296.084
    1 8 8 71.8988
    1 8 9 54.6428
    -1 -8 -9 74.1587
    -1 8 -9 55.1363
    1 -8 9 62.1306
    -1 8 -10 344.396
    -1 -8 -10 360.426
    1 -8 10 598.356
    1 -8 11 3908.82
    -1 8 -11 3368.92
    -1 -8 -11 3814.66
    1 -8 12 220.608
    -1 -8 -12 137.998
    -1 8 -12 84.9072
    -1 -9 12 893.623
    1 -9 -12 817.092
    1 9 -12 1013.98
    1 -9 -12 706.344
    -1 -9 11 787.057
    1 -9 -11 678.282
    1 -9 -11 858.918
    1 9 -11 687.836
    1 9 -10 5804.56
    1 -9 -10 5893.75
    1 -9 -10 5980.9
    1 -9 -10 6099.82
    -1 -9 10 5987.75
    1 -9 -9 2970.19
    1 9 -9 2614.33
    -1 -9 9 2835.81
    1 9 -9 2756.94
    -1 9 9 3064.92
    1 -9 -9 2513.43
    1 -9 -9 2772.2
    1 9 -8 9408.72
    1 -9 -8 9572.5
    -1 -9 8 9554.96
    1 9 -8 9732.44
    1 -9 -8 9847.55
    -1 9 8 9635.24
    1 -9 -8 9618.5
    1 9 -8 9235.48
    1 9 -7 51582.3
    -1 -9 7 49969.5
    1 -9 -7 49055.4
    1 -9 -7 50265.1
    1 -9 -7 50310.9
    -1 9 7 49856.6
    1 9 -7 48272.1
    1 9 -6 11858.8
    1 -9 -6 12186.7
    -1 -9 6 12327.9
    1 9 -6 11425.4
    -1 9 6 12014.3
    1 -9 -6 11695.7
    1 9 -6 11674.8
    1 -9 -6 12313.5
    -1 -9 5 7723.72
    1 -9 -5 7879.68
    1 -9 -5 8236.34
    1 9 -5 8107.78
    -1 9 5 7793.04
    1 9 -5 7902.38
    1 -9 -5 7596.95
    1 9 -5 8001.02
    1 -9 -4 1108.49
    1 -9 -4 1057.28
    -1 -9 4 1106.29
    1 -9 -4 903.273
    -1 -9 4 1326.52
    1 9 -4 1238.53
    -1 9 4 997.564
    1 9 -4 824.042
    1 9 -3 58.3518
    -1 9 3 104.128
    1 -9 -3 73.4771
    1 -9 -3 91.7656
    -1 -9 3 38.061
    1 -9 -3 201.113
    1 9 -3 49.477
    -1 9 3 56.1627
    -1 -9 3 82.3804
    -1 -9 3 51.5158
    1 9 -2 2282.73
    1 -9 -2 2244.16
    -1 -9 2 2226.18
    -1 9 2 2359.26
    -1 -9 2 2261.86
    1 9 -2 2253.65
    -1 9 2 2470.21
    -1 -9 2 2245.5
    -1 -9 2 2214.09
    1 9 -1 50721.4
    -1 -9 1 50126.2
    1 -9 -1 52188
    -1 9 1 50229.7
    -1 -9 1 50322.3
    1 9 -1 49467.3
    -1 9 1 50548.7
    -1 -9 1 50606.1
    -1 -9 1 51464.9
    -1 9 0 28460.1
    -1 9 0 30110.6
    1 -9 0 30649.6
    -1 -9 0 30398.3
    -1 -9 0 29335.4
    1 9 0 28223
    1 9 0 29406.4
    -1 -9 0 28377.5
    -1 -9 0 29588.5
    -1 -9 -1 9407.21
    1 9 1 9356.05
    1 -9 1 10393.4
    1 -9 1 9746.24
    1 9 1 9919.31
    1 9 1 9868.08
    1 -9 1 9455.26
    -1 -9 -1 9679.61
    -1 9 -1 10122.3
    -1 9 -2 38553.5
    1 -9 2 39832.6
    1 -9 2 37129.3
    1 9 2 37536.3
    1 9 2 39226.6
    1 -9 2 35985.6
    -1 9 -2 39945.7
    1 9 3 3604.63
    -1 9 -3 3348.74
    1 9 3 3564.88
    -1 -9 -3 3220.29
    1 -9 3 3515.12
    1 -9 3 3325.4
    -1 9 -3 3387.42
    1 -9 4 13443.4
    -1 -9 -4 13184.5
    1 9 4 12593.4
    -1 9 -4 12345.5
    1 -9 4 12936.7
    1 -9 4 12449.2
    1 9 4 13401.3
    -1 9 -4 12925.4
    1 9 5 37143.7
    -1 -9 -5 37410
    -1 9 -5 36027.1
    1 9 5 38754.8
    1 -9 5 39175.9
    1 -9 5 37127.9
    -1 -9 -6 9397.01
    1 9 6 10242.4
    -1 9 -6 10406.3
    1 -9 6 10092.8
    1 9 7 104.879
    -1 9 -7 124.256
    1 -9 7 185.067
    -1 -9 -7 96.7654
    -1 -9 -8 185.001
    1 9 8 188.128
    -1 9 -8 311.083
    1 -9 8 192.882
    1 9 9 30100.5
    -1 9 -9 29427
    -1 -9 -9 30017.4
    1 -9 9 30012.2
    -1 9 -10 2951.67
    1 -9 10 3577.78
    -1 -9 -10 3101.05
    -1 -9 -11 325.781
    -1 9 -11 328.6
    1 -9 11 383.037
    -1 -9 -12 1440.14
    -1 9 -12 1237.29
    1 -9 12 1126.57
    1 -10 -12 48.9548
    1 -10 -12 47.4309
    -1 -10 12 78.7526
    1 10 -12 81.6884
    -1 -10 11 3091.41
    1 10 -11 2976.45
    1 -10 -11 2874.71
    1 -10 -11 2855.36
    1 -10 -10 2206.48
    -1 -10 10 2197.12
    1 10 -10 2311.64
    1 -10 -10 2070.73
    -1 -10 9 2064.03
    1 10 -9 1946.46
    1 10 -9 1888.4
    -1 10 9 2204.56
    1 -10 -9 1995.3
    1 -10 -9 2336.68
    1 -10 -9 2098.33
    -1 -10 8 4504.23
    1 -10 -8 4788.87
    1 -10 -8 4147.11
    1 10 -8 4415.19
    -1 10 8 4268.67
    1 -10 -8 3848.53
    1 10 -7 40346.4
    1 -10 -7 40379.3
    -1 -10 7 38947.5
    1 -10 -7 40546.1
    -1 10 7 40351.4
    1 -10 -7 39354.3
    1 10 -7 38194.3
    -1 10 6 113.328
    1 10 -6 119.927
    1 10 -6 244.656
    1 -10 -6 146.629
    1 -10 -6 127.304
    1 10 -6 112.9
    1 -10 -6 184.784
    1 10 -5 26607.6
    -1 -10 5 27859.3
    1 -10 -5 27296.2
    1 -10 -5 28014.8
    -1 10 5 27045.5
    1 10 -5 27518.3
    1 -10 -5 26816.3
    1 -10 -4 21054.8
    -1 -10 4 20490.2
    1 -10 -4 21763.2
    1 -10 -4 21709.5
    -1 -10 4 23331.4
    -1 10 4 20550.4
    1 10 -4 21325.4
    -1 10 4 22148.1
    -1 -10 4 20796.6
    1 10 -4 22455.6
    -1 -10 3 2789.39
    1 -10 -3 3161.21
    -1 10 3 2942.92
    -1 -10 3 3404.25
    1 -10 -3 3188.51
    -1 -10 3 3217.35
    -1 10 3 3141.86
    1 -10 -3 2901.43
    1 10 -3 3356.71
    1 10 -3 2984.72
    1 -10 -2 2869.54
    -1 -10 2 2494.77
    -1 -10 2 2481.44
    -1 10 2 2666.3
    1 10 -2 2531.55
    1 10 -2 2655.65
    -1 10 2 2662.51
    -1 -10 2 2633.41
    -1 -10 2 2667.63
    1 10 -1 10803.2
    -1 -10 1 10714.8
    -1 10 1 11114.8
    -1 -10 1 10696.7
    1 10 -1 10678
    1 -10 -1 10665.4
    -1 -10 1 10996.1
    -1 10 1 10442.8
    -1 -10 1 10637.5
    1 10 0 43437.1
    1 -10 0 41540.1
    -1 -10 0 42613.1
    1 10 0 42659.9
    -1 -10 0 43202.2
    -1 -10 0 42687.9
    -1 10 0 41712.7
    -1 10 -1 130.719
    1 10 1 9.32453
    -1 -10 -1 20.408
    1 -10 1 44.8895
    1 10 1 45.1049
    1 -10 1 35.2269
    1 10 1 133.789
    1 -10 2 10532.8
    1 10 2 10327.9
    -1 -10 -2 10111.5
    1 -10 2 10777.3
    1 10 2 9739.03
    1 10 2 10386.4
    -1 10 -2 10266.6
    -1 -10 -3 34587.8
    1 10 3 34747.2
    1 -10 3 35098.9
    1 -10 3 34617.7
    -1 10 -3 34984.6
    1 10 3 35351.3
    -1 10 -3 35997.9
    1 10 4 2849.58
    1 10 4 3122.32
    -1 -10 -4 2864.62
    -1 10 -4 2875.14
    1 -10 4 3032.21
    1 -10 4 2971.48
    1 -10 4 2518.89
    -1 10 -4 3210.64
    -1 10 -5 273.373
    1 10 5 443.319
    1 -10 5 327.543
    -1 10 -5 238.818
    -1 -10 -5 422.107
    1 10 5 494.794
    1 -10 5 531.996
    1 10 6 1071.39
    -1 10 -6 1011.3
    1 -10 6 1084.36
    -1 -10 -6 1163.34
    1 -10 6 1153.86
    1 10 6 1221.34
    -1 10 -6 1023.12
    -1 -10 -7 3205.45
    1 10 7 3703.6
    1 -10 7 3460.15
    -1 10 -7 3536.77
    -1 -10 -8 5928.18
    -1 10 -8 6102.9
    1 10 8 5989.84
    1 -10 8 6539.4
    -1 -10 -9 475.374
    1 10 9 261.445
    -1 10 -9 533.101
    1 -10 9 496.781
    -1 10 -10 4449.9
    -1 -10 -10 4680.46
    1 -10 10 4550.4
    -1 10 -11 2653.97
    -1 -10 -11 2574.08
    1 -10 11 2753.29
    1 -11 -11 726.149
    1 11 -11 868.562
    -1 -11 11 510.331
    1 11 -10 657.848
    1 -11 -10 715.438
    1 -11 -10 971.935
    -1 -11 10 753.626
    -1 11 10 838.895
    -1 -11 9 2321.96
    1 -11 -9 2645.06
    -1 11 9 2438.83
    1 11 -9 2364.49
    1 -11 -9 2681.57
    1 -11 -8 11758.4
    1 11 -8 12367.6
    1 -11 -8 12241.1
    -1 -11 8 11643.9
    -1 11 8 12239.3
    1 -11 -8 11711.8
    -1 -11 7 5360.76
    1 -11 -7 5251.9
    -1 11 7 5376.24
    1 -11 -7 5777.3
    1 -11 -7 6634.71
    1 11 -7 5987.51
    -1 -11 6 13730.9
    1 -11 -6 13328.2
    1 11 -6 13924.1
    -1 11 6 13948.7
    1 -11 -6 13861.7
    1 11 -6 13150
    1 -11 -6 13260.6
    -1 -11 5 9269.52
    1 11 -5 9961.71
    1 -11 -5 9512.22
    1 -11 -5 9450.05
    -1 11 5 9982.45
    1 11 -5 9507.18
    1 -11 -5 8983.36
    -1 -11 4 3977.11
    1 11 -4 3773.29
    1 -11 -4 3724
    1 -11 -4 3788.75
    1 -11 -4 3979.11
    -1 -11 4 4190.6
    -1 11 4 3601.43
    -1 -11 4 3772.3
    1 11 -4 4041.47
    -1 11 4 4167.25
    -1 11 3 1878.3
    -1 -11 3 2272.39
    1 -11 -3 1642.83
    1 11 -3 2091.94
    -1 -11 3 1860.45
    1 -11 -3 1763.82
    1 -11 -3 2018.48
    1 11 -3 2037.37
    -1 11 3 1828.45
    -1 -11 3 1844.68
    1 11 -2 9875.86
    1 -11 -2 10106.9
    -1 -11 2 9694.6
    -1 11 2 9262.84
    -1 -11 2 9550.99
    1 11 -2 9446.68
    -1 -11 2 9424.74
    -1 11 2 9390.3
    -1 -11 2 9605.72
    -1 11 1 3593.19
    1 11 -1 3707.67
    1 -11 -1 4042.44
    -1 -11 1 3557.16
    1 11 -1 3703.23
    -1 -11 1 3561.12
    -1 -11 1 3797.72
    -1 11 1 3728.52
    -1 -11 1 3531.95
    1 11 0 2319.4
    1 -11 0 2280.74
    -1 -11 0 2538.96
    1 11 0 2438.03
    -1 -11 0 2520.79
    -1 11 0 2421.99
    -1 11 -1 249.114
    1 -11 1 207.028
    1 11 1 153.02
    1 -11 1 186.58
    -1 -11 -1 194.498
    1 11 1 213.27
    1 11 1 280.837
    1 -11 2 2846.66
    1 -11 2 3180.97
    1 11 2 2914.16
    1 11 2 2913.29
    -1 -11 -2 2956.99
    1 11 2 2755.15
    -1 11 -2 3020.56
    1 11 3 111146
    -1 -11 -3 111525
    -1 11 -3 111692
    1 -11 3 112735
    1 11 3 110499
    1 -11 3 109439
    -1 11 -3 110783
    1 -11 4 17665
    1 11 4 18728.7
    -1 -11 -4 16660.7
    1 11 4 17918.8
    -1 11 -4 18069
    1 -11 4 18828.9
    -1 11 -4 19558.8
    -1 -11 -5 42411.9
    1 11 5 44215.7
    -1 11 -5 44681.3
    1 -11 5 45064
    1 -11 5 43603.9
    1 11 5 44697.3
    1 -11 5 43208.9
    -1 11 -5 44978.9
    -1 -11 -6 5281.71
    -1 11 -6 4990.23
    1 -11 6 4714.86
    1 11 6 5513.02
    1 11 6 5146.12
    1 -11 6 5224.43
    -1 11 -6 6160.95
    -1 11 -7 237.44
    -1 11 -7 283.335
    1 11 7 101.688
    1 -11 7 208.942
    -1 -11 -7 114.96
    1 -11 7 181.84
    1 11 7 285.591
    -1 -11 -8 2685.62
    1 11 8 2711.02
    -1 11 -8 2610.51
    1 -11 8 2571.21
    1 11 9 1512.02
    1 -11 9 1797.07
    -1 11 -9 1721.9
    -1 -11 -9 1673.3
    -1 11 -10 2881.62
    1 -11 10 3013.07
    -1 -11 -10 2894.44
    -1 11 -11 312.395
    -1 -11 -11 408.815
    1 -11 11 393.661
    1 -12 -11 63.6046
    -1 -12 11 14.2136
    -1 -12 10 3338.15
    1 -12 -10 4283.43
    -1 12 10 4152.48
    1 12 -9 313.371
    1 -12 -9 433.975
    -1 -12 9 438.93
    -1 12 9 453.36
    -1 -12 8 28162.7
    1 12 -8 28782
    1 -12 -8 27117.3
    -1 12 8 27734.6
    1 -12 -8 28109.1
    -1 -12 7 19025.9
    1 12 -7 17259.8
    1 -12 -7 17965.3
    -1 12 7 17427.9
    1 -12 -7 18023.1
    1 -12 -7 18785.8
    -1 -12 6 3719.61
    1 12 -6 3600.05
    1 -12 -6 3569.53
    1 -12 -6 3190.25
    -1 12 6 3356.74
    1 12 -6 3467.3
    1 -12 -6 3315.07
    -1 -12 5 4908.11
    1 -12 -5 4308
    1 12 -5 5005.88
    1 -12 -5 4628.82
    1 -12 -5 5023.67
    -1 12 5 4943.88
    1 12 -5 4970.33
    1 12 -4 312.342
    -1 12 4 320.085
    -1 -12 4 303.362
    1 12 -4 251.288
    -1 12 4 222.253
    1 -12 -4 265.042
    1 -12 -4 335.482
    1 -12 -4 422.866
    -1 -12 4 211.456
    1 -12 -3 9807.06
    -1 -12 3 10108.9
    -1 12 3 9545.8
    -1 -12 3 9772.95
    1 12 -3 10079.8
    1 12 -3 9654.05
    -1 12 3 9526.44
    1 -12 -3 8381.27
    -1 -12 3 9289.76
    1 12 -2 317.538
    -1 12 2 348.979
    1 12 -2 407.423
    -1 -12 2 440.586
    1 -12 -2 378.935
    -1 -12 2 305.652
    -1 -12 2 359.109
    -1 12 2 376.267
    1 12 -1 4588.56
    1 -12 -1 4158.08
    1 12 -1 4009.45
    -1 -12 1 4736.27
    -1 -12 1 4387.39
    -1 12 1 4232.52
    1 -12 0 8057.39
    -1 -12 0 9140.95
    1 12 0 9397.03
    1 12 0 8818.22
    -1 12 0 8963.83
    1 12 1 6233.74
    -1 -12 -1 5723.9
    1 -12 1 5247.38
    1 12 1 5396.94
    -1 12 -1 5364.11
    -1 -12 -2 31369.2
    1 12 2 31624
    1 -12 2 30634.2
    1 -12 2 30194.9
    1 12 2 28824.2
    1 12 2 29981.9
    -1 12 -2 29958.6
    -1 -12 -3 22354.9
    -1 -12 -3 23371.4
    1 12 3 23137.1
    1 -12 3 22593.9
    1 -12 3 23135.2
    1 12 3 23341
    -1 12 -3 22864.5
    1 -12 4 3745.97
    -1 12 -4 3684.76
    1 -12 4 3459.23
    1 12 4 3437.84
    1 12 4 4141.24
    -1 -12 -4 3553.08
    -1 -12 -4 3864.06
    -1 12 -4 3966.71
    1 12 5 61593.3
    -1 -12 -5 62298.3
    -1 -12 -5 59212.6
    -1 12 -5 60721.2
    1 -12 5 60755
    1 -12 5 61662.6
    1 12 5 60151.6
    1 -12 5 61472.1
    -1 12 -5 61058.5
    1 12 6 362.181
    -1 12 -6 628.056
    1 -12 6 555.643
    -1 12 -6 548.165
    -1 -12 -6 528.943
    1 -12 6 555.511
    1 12 6 491.247
    -1 12 -7 505.935
    1 12 7 381.578
    1 12 7 441.472
    1 -12 7 372.886
    -1 12 -7 451.437
    -1 -12 -7 282.427
    1 -12 7 536.45
    1 12 8 203.957
    -1 12 -8 257.064
    -1 12 -8 361.094
    1 -12 8 299.331
    1 -12 8 186.891
    -1 -12 -8 245.802
    1 12 8 227.645
    1 12 9 510.297
    -1 12 -9 673.176
    1 -12 9 535.069
    -1 -12 -9 607.09
    -1 12 -9 653.037
    -1 -12 -10 293.919
    -1 12 -10 236.883
    1 -12 10 212.203
    -1 12 -10 247.719
    1 -13 -10 0.35803
    -1 -13 10 72.6076
    -1 13 9 38.1241
    1 -13 -9 13.3423
    1 13 -9 -11.8056
    -1 -13 9 97.4097
    1 13 -8 1531.01
    1 -13 -8 1210.61
    -1 -13 8 1351.74
    -1 13 8 1527.94
    -1 -13 7 4238.47
    1 13 -7 3899.31
    1 -13 -7 4234.82
    -1 13 7 4141.05
    -1 13 6 300.853
    1 13 -6 225.349
    1 -13 -6 248.36
    -1 -13 6 251.381
    1 -13 -5 59395.3
    1 -13 -5 61097.6
    1 13 -5 58791.8
    -1 13 5 60960.6
    1 13 -5 58245.4
    -1 -13 5 56689.8
    1 -13 -4 4847.26
    1 -13 -4 4570.6
    1 13 -4 5333.68
    -1 -13 4 4529.3
    1 13 -4 4813.99
    -1 13 4 5047.2
    -1 -13 4 4677.78
    1 -13 -3 1790.7
    1 13 -3 1801.64
    -1 -13 3 1669.88
    1 -13 -3 1617.13
    1 13 -3 1700.19
    -1 13 3 1663.74
    -1 -13 3 1922.25
    1 -13 -2 1199.49
    -1 -13 2 1357.18
    1 13 -2 1787.44
    1 13 -2 1407.84
    -1 -13 2 1422.77
    -1 13 2 1189.93
    -1 -13 1 1342.72
    1 13 -1 1614.63
    1 -13 -1 1304.83
    1 13 -1 1540.99
    -1 -13 1 1491.87
    -1 13 1 1833.96
    -1 -13 0 7966.74
    1 13 0 8952.57
    1 -13 0 9091.72
    1 13 0 8350.03
    -1 13 0 8513.02
    1 13 1 63.8393
    -1 13 -1 20.0157
    -1 -13 -1 38.9238
    1 13 1 12.6197
    1 -13 1 31.5681
    1 13 2 40829.2
    -1 -13 -2 41048.9
    1 -13 2 40864
    1 -13 2 39149.7
    1 13 2 38820.3
    1 13 2 40384.8
    -1 13 -2 42504
    1 13 3 10649.4
    -1 -13 -3 9733.3
    1 -13 3 9758.91
    1 13 3 9741.86
    1 -13 3 10225.2
    -1 -13 -3 9641.62
    -1 13 -3 9290.6
    -1 13 -4 183.864
    1 13 4 147.008
    -1 -13 -4 70.6561
    1 -13 4 226.417
    1 13 4 96.7113
    -1 -13 -4 158.388
    1 -13 4 62.4982
    1 13 5 15852
    -1 -13 -5 14669.5
    -1 13 -5 15853.7
    1 -13 5 17516.8
    1 -13 5 15288.4
    1 13 5 15834.3
    -1 -13 -5 15916.6
    -1 13 -5 14931.6
    -1 13 -6 2737.14
    -1 -13 -6 2698.79
    1 13 6 2740.37
    -1 -13 -6 2544.79
    1 -13 6 2228.06
    1 13 6 2665.37
    1 -13 6 2536.78
    -1 13 -6 2776.29
    -1 -13 -7 3080.82
    1 13 7 2629.03
    -1 -13 -7 3024.14
    -1 13 -7 3086.01
    1 13 7 2895.18
    1 -13 7 2972.22
    -1 13 -7 2898.44
    -1 -13 -8 3763.33
    1 13 8 3453.95
    -1 13 -8 3654.11
    1 13 8 3835.96
    1 -13 8 4022.08
    -1 13 -8 3809.62
    -1 -13 -9 5981.29
    -1 13 -9 5234.76
    1 13 9 5260.35
    1 13 9 5465.49
    1 -13 9 5555.8
    -1 13 -9 5388.82
    -1 13 -10 4268.71
    1 -13 10 3870.14
    -1 -13 -10 4246.17
    -1 13 -10 4397.68
    1 -14 -10 -15.6188
    -1 -14 10 -18.2218
    -1 14 10 41.2479
    -1 14 9 441.708
    1 14 -9 281.416
    1 -14 -9 454.975
    -1 -14 9 474.508
    -1 14 8 46.6792
    1 14 -8 73.1549
    1 -14 -8 158.331
    -1 -14 8 56.7525
    1 -14 -7 1753.02
    1 14 -7 1586.53
    -1 14 7 1942.61
    -1 -14 7 1574.84
    1 -14 -6 4666.73
    1 14 -6 4303.78
    -1 14 6 3688.06
    -1 -14 6 4117.89
    1 14 -5 12655.6
    1 -14 -5 11897.1
    -1 14 5 12474.8
    -1 -14 5 12558.2
    1 -14 -4 22152.9
    1 14 -4 24371.9
    -1 -14 4 22894.5
    1 -14 -4 23358.4
    1 14 -4 22728.5
    -1 14 4 22588.2
    -1 -14 4 22815.7
    1 -14 -3 9611.66
    -1 -14 3 10344.3
    1 14 -3 10318.3
    1 -14 -3 10209.8
    1 14 -3 10578.4
    -1 14 3 9925.64
    -1 -14 3 9872.1
    1 14 -2 2557.73
    1 -14 -2 2753.65
    -1 -14 2 2068.79
    1 14 -2 2599.34
    -1 -14 2 2373.88
    -1 14 2 2554.2
    1 -14 -1 2732.42
    1 14 -1 3121.03
    1 14 -1 2766.4
    -1 -14 1 2762.97
    -1 14 1 2969.25
    1 14 0 288.885
    -1 14 0 279.048
    1 14 0 297.073
    -1 -14 0 251.22
    1 -14 0 282.507
    1 14 1 114.926
    -1 14 -1 160.425
    -1 -14 -1 108.972
    1 -14 1 84.5815
    1 14 1 27.8981
    -1 -14 -2 12183.1
    1 -14 2 12376.7
    1 14 2 12355.3
    1 14 2 12211.7
    -1 14 -2 12386.5
    1 14 3 15741.7
    1 -14 3 14091.6
    -1 -14 -3 14610.1
    1 14 3 14829.4
    -1 -14 -3 14801.4
    -1 14 -3 15914.4
    1 14 4 10706.7
    -1 -14 -4 9760.13
    -1 -14 -4 9310.61
    1 -14 4 9878.16
    -1 14 -4 9855.12
    -1 14 -5 213.557
    1 14 5 126.452
    -1 -14 -5 189.449
    -1 -14 -5 207.156
    1 14 6 6687.63
    -1 -14 -6 6103.44
    -1 -14 -6 6130.28
    -1 14 -6 6463.86
    -1 14 -6 5994.08
    -1 14 -7 47.2633
    -1 -14 -7 33.755
    1 14 7 132.96
    1 -14 7 100.528
    -1 -14 -7 169.016
    -1 14 -7 78.6677
    -1 14 -8 857.491
    -1 -14 -8 525.227
    1 14 8 648.673
    1 -14 8 605.716
    -1 14 -8 717.167
    -1 -14 -8 593.358
    -1 14 -9 217.983
    1 -14 9 190.62
    -1 -14 -9 268.094
    -1 -14 -9 399.573
    -1 14 -9 360.317
    1 15 -9 298.923
    1 -15 -9 156.854
    -1 -15 9 176.64
    -1 15 9 311.851
    -1 15 8 512.492
    -1 -15 8 743.289
    1 -15 -8 599.468
    1 15 -8 530.304
    -1 15 7 780.059
    1 15 -7 1124.39
    -1 -15 7 639.871
    1 -15 -7 672.187
    1 -15 -6 1907.61
    1 15 -6 1812.95
    -1 15 6 1675.83
    -1 -15 6 1956.54
    -1 15 5 97.6897
    1 -15 -5 146.76
    -1 -15 5 111.718
    1 15 -5 213.989
    -1 15 4 530.668
    1 15 -4 407.126
    -1 -15 4 414.021
    1 -15 -4 399.207
    1 -15 -3 1426.07
    1 -15 -3 1490.87
    -1 -15 3 1600.59
    1 15 -3 1466.77
    -1 -15 3 1367.58
    -1 15 3 1735.85
    1 15 -3 1413.83
    1 15 -2 1165.82
    -1 -15 2 1117.83
    -1 -15 2 1406.17
    1 15 -2 1224.42
    -1 15 2 1358.82
    1 -15 -2 1303.01
    1 15 -1 5806.41
    1 -15 -1 4177.91
    -1 -15 1 4919.48
    1 15 -1 4876.58
    -1 15 1 4394.52
    1 15 0 358.926
    -1 15 0 443.566
    1 15 0 389.712
    -1 -15 0 233.06
    1 -15 0 233.203
    1 -15 1 7068.89
    1 15 1 7986.15
    1 15 1 6966.92
    -1 15 -1 6968.98
    -1 -15 -1 7842.56
    -1 15 -2 65.5919
    1 15 2 76.5205
    -1 -15 -2 39.2109
    1 -15 2 7.54021
    1 15 2 79.9986
    -1 -15 -3 1336.9
    -1 -15 -3 1411.54
    1 -15 3 1311.59
    1 15 3 1640.83
    1 15 3 1567.58
    -1 15 -3 1618.16
    -1 -15 -4 1510.32
    1 15 4 1590.28
    -1 -15 -4 1359.45
    1 -15 4 1552.78
    -1 15 -4 1728.23
    -1 -15 -5 3461.62
    1 15 5 4139.4
    -1 -15 -5 3461.62
    1 -15 5 4151.3
    -1 15 -5 3876.52
    -1 -15 -6 1924.23
    1 15 6 2274.64
    -1 -15 -6 2470.01
    -1 15 -6 2129.81
    -1 -15 -7 5822.24
    -1 -15 -7 6979.64
    1 15 7 7256.22
    -1 15 -7 6266.89
    -1 15 -8 -27.7671
    1 -15 8 17.2006
    -1 -15 -8 79.0693
    -1 -15 -8 24.3645
    1 15 8 55.2808
    -1 16 8 826.109
    1 16 -8 744.234
    -1 -16 8 1152.48
    1 -16 -8 860.08
    -1 16 7 156.579
    1 16 -7 224.211
    -1 -16 7 227.931
    1 -16 -7 193.593
    -1 16 6 388.556
    1 16 -6 227.24
    -1 -16 6 211.636
    1 -16 -6 397.095
    -1 16 5 1011.85
    1 16 -5 1200.31
    -1 -16 5 1030.92
    1 -16 -5 1177.87
    1 16 -4 5682.79
    1 -16 -4 5157.17
    -1 16 4 5309.62
    -1 -16 4 4870.81
    1 16 -3 5700.83
    1 -16 -3 5724.21
    1 16 -3 5631.36
    -1 -16 3 5348.52
    -1 16 3 5635.45
    1 16 -2 118.358
    -1 16 2 15.4138
    1 16 -2 54.7226
    1 -16 -2 -13.3565
    -1 -16 2 14.5971
    1 16 -1 90.3713
    -1 16 1 119.454
    1 16 -1 73.3868
    1 -16 -1 80.2312
    -1 -16 1 154.952
    1 16 0 5888.5
    1 -16 0 5859.95
    -1 -16 0 5278.48
    1 16 0 5867.75
    -1 16 0 5886.25
    1 16 1 13825.8
    -1 -16 -1 13108.2
    1 -16 1 13944.1
    1 16 1 13355.3
    -1 16 -1 13586.8
    -1 16 -2 723.052
    1 16 2 667.594
    -1 -16 -2 695.633
    1 -16 2 632.502
    1 16 2 679.021
    -1 16 -3 1155.85
    1 16 3 1211.85
    -1 -16 -3 1086.4
    1 -16 3 1108.72
    -1 -16 -3 717.971
    -1 16 -4 137.344
    1 16 4 267.885
    -1 -16 -4 240.118
    -1 -16 -4 159.212
    1 -16 4 137.254
    -1 16 -5 276.894
    1 16 5 280.586
    -1 -16 -5 215.228
    -1 -16 -5 203.798
    -1 -16 -6 15348.5
    1 16 6 16911.4
    -1 -16 -6 16565
    -1 16 -6 15722.6
    -1 16 -7 306.78
    1 16 7 533.11
    -1 -16 -7 592.345
    -1 -16 -7 560.601
    -1 -16 -8 2147.06
    1 16 8 2494.05
    -1 -16 -8 2497.3
    -1 16 -8 2383.78
    1 17 -7 4476.73
    1 -17 -7 4756.34
    -1 17 7 4824.58
    -1 -17 7 5040.37
    -1 17 6 14.1014
    1 17 -6 156.79
    -1 -17 6 55.4248
    -1 17 5 214.42
    1 17 -5 322.392
    -1 -17 5 260.773
    1 -17 -5 317.993
    1 -17 -4 2846.58
    -1 -17 4 2696.58
    -1 17 4 2290.43
    1 17 -4 2535.67
    -1 17 3 1106.75
    1 17 -3 1040.36
    1 -17 -3 1061.96
    -1 -17 3 794.414
    -1 17 2 739.47
    1 17 -2 800.981
    1 -17 -2 1145.37
    1 17 -2 982.299
    1 17 -1 464.841
    -1 17 1 276.226
    1 -17 -1 477.948
    1 17 -1 444.165
    -1 -17 1 596.123
    1 17 0 17.8969
    -1 17 0 50.6897
    1 17 0 51.9153
    1 -17 0 123.551
    -1 17 -1 22.4115
    1 17 1 36.5703
    -1 -17 -1 57.5939
    1 -17 1 64.5536
    1 17 1 104.055
    1 17 2 4540.54
    -1 -17 -2 4157.57
    -1 -17 -2 3997.73
    1 -17 2 4429.45
    1 17 2 4082.89
    -1 17 -2 4011.48
    -1 17 -3 247.364
    1 17 3 307.708
    -1 -17 -3 233.192
    1 -17 3 187.468
    -1 -17 -3 298.614
    -1 17 -4 19.1562
    1 17 4 17.384
    -1 -17 -4 -24.5061
    -1 -17 -4 13.0031
    1 -17 4 84.7853
    1 17 5 5030.83
    -1 -17 -5 4656.13
    -1 -17 -5 5286.4
    1 -17 5 5093.45
    -1 17 -5 4306.04
    1 17 6 1605.24
    -1 -17 -6 1431.99
    -1 17 -6 1398.06
    -1 -17 -6 1533.04
    -1 18 5 309.538
    1 18 -5 267.689
    -1 -18 5 223.482
    1 -18 -5 490.812
    -1 18 4 89.1623
    1 18 -4 -31.8775
    -1 -18 4 62.6434
    1 -18 -4 34.078
    -1 18 3 80.8197
    1 18 -3 34.8349
    1 -18 -3 126.431
    1 18 -2 1473.01
    1 -18 -2 1592.6
    -1 18 2 1651.7
    1 18 -1 1622.81
    1 -18 -1 1482.08
    1 18 -1 1604.34
    -1 18 1 1706.6
    1 18 0 21.1515
    -1 18 0 44.3893
    1 18 0 106.555
    -1 -18 0 -27.8207
    1 -18 0 46.1711
    -1 18 -1 1161.79
    1 18 1 1075.19
    -1 -18 -1 1029.13
    1 -18 1 774.254
    1 18 1 927.527
    -1 18 -2 829.145
    1 18 2 904.137
    -1 -18 -2 1004.21
    1 -18 2 760.953
    -1 -18 -2 658.696
    1 18 2 629.114
    -1 18 -3 23.5792
    -1 -18 -3 40.4004
    1 -18 3 -1.37062
    -1 -18 -3 40.905
    -1 18 -4 953.679
    1 18 4 1090.3
    1 -18 4 815.312
    -1 -18 -4 834.095
    -1 -18 -4 1364.98
    -1 -18 -5 4165.5
    -1 -18 -5 3758.62
    1 -18 5 4140.86
    1 18 5 3997.21
    -1 18 -5 3969.01
    -1 19 3 894.466
    1 19 -3 768.085
    1 -19 -3 1151.73
    -1 19 2 555.495
    1 19 -2 330.316
    1 -19 -2 447.578
    -1 19 1 1143.29
    1 19 -1 889.884
    1 -19 -1 889.089
    -1 19 0 643.441
    1 19 0 821.209
    1 -19 0 997.756
    1 19 0 740.174
    -1 -19 -1 1554.26
    -1 19 -1 1277.11
    1 19 1 1179.61
    1 -19 1 955.308
    1 19 1 1093.44
    1 19 2 3329.25
    1 -19 2 3453.43
    -1 -19 -2 3757.39
    -1 -19 -2 3525.24
    1 19 2 3745.12
    -1 19 -2 3891.8
    -1 -19 -3 4498.76
    -1 -19 -3 4264.41
    1 -19 3 4796.88
    1 19 3 4529.26
    -1 19 -3 4816.32
    2 0 -13 58.8666
    -2 0 13 -21.9141
    2 0 -12 11298.9
    -2 0 12 11445.4
    2 0 -11 15.5259
    -2 0 11 41.7796
    -2 0 10 637.88
    2 0 -10 637.637
    2 0 -10 624.51
    2 0 -9 31.5249
    -2 0 9 11.2639
    2 0 -9 87.7865
    -2 0 8 28331.2
    2 0 -8 28009.6
    2 0 -8 28342.6
    2 0 -8 27146
    -2 0 7 10.9883
    2 0 -7 14.157
    2 0 -7 32.7861
    -2 0 7 13.845
    -2 0 6 204.108
    2 0 -6 337.814
    -2 0 6 184.647
    2 0 -6 265.364
    -2 0 5 -3.37013
    2 0 -5 -2.78361
    2 0 -5 22.2987
    -2 0 4 83544.9
    2 0 -4 84353.4
    -2 0 4 81286.7
    -2 0 3 12.2056
    -2 0 3 14.7601
    2 0 -3 50.8498
    -2 0 2 209177
    2 0 -2 205851
    2 0 -2 203272
    -2 0 2 202109
    2 0 -1 36.1558
    -2 0 1 55.7481
    -2 0 1 18.4719
    -2 0 0 818.615
    -2 0 0 756.587
    2 0 0 553.187
    -2 0 -1 -2.17855
    -2 0 -1 -13.92
    -2 0 -2 17428
    2 0 2 17143.6
    2 0 2 16869.2
    -2 0 -3 3.8646
    2 0 3 71.6678
    -2 0 -4 390.134
    2 0 4 260.172
    -2 0 -5 84.7487
    2 0 5 523.629
    2 0 6 35395.6
    -2 0 -6 35767.9
    2 0 7 12.3312
    -2 0 -7 65.4191
    -2 0 -8 51544.7
    2 0 8 52813
    -2 0 -9 31.4569
    2 0 9 5.06191
    -2 0 -10 1220.46
    2 0 10 1537.3
    -2 0 -11 8.35109
    2 0 11 118.049
    -2 0 -12 20.6385
    2 -1 -13 1515.46
    -2 -1 13 1411.8
    2 1 -13 1549.27
    -2 1 13 1725.25
    -2 1 12 4788.45
    2 1 -12 5329.45
    2 -1 -12 4883.51
    -2 -1 12 5418.3
    2 1 -11 468.002
    2 -1 -11 546.704
    -2 1 11 594.002
    -2 -1 11 436.434
    2 -1 -11 446.558
    2 1 -10 2144.1
    -2 1 10 1829.65
    2 1 -10 2135.35
    2 -1 -10 2267.63
    2 -1 -10 1876.14
    -2 -1 10 2080.43
    -2 -1 9 2101.34
    2 1 -9 2224.74
    -2 1 9 2056.51
    2 -1 -9 2205.99
    2 1 -9 2556.1
    2 -1 -9 2325.51
    2 1 -8 226.332
    2 1 -8 184.363
    -2 -1 8 210.51
    2 -1 -8 162.409
    -2 1 8 181.114
    2 1 -8 192.301
    -2 1 8 198.438
    -2 1 7 279.365
    2 -1 -7 181.743
    2 1 -7 123.238
    -2 -1 7 313.658
    2 -1 -7 249.717
    2 -1 -7 189.464
    2 1 -7 204.024
    -2 -1 7 182.517
    -2 -1 6 5591.01
    2 -1 -6 5814.08
    2 1 -6 5430.51
    -2 1 6 5655.08
    -2 -1 6 5696.64
    -2 1 6 5526.91
    2 -1 -6 5488.38
    2 1 -6 5662.59
    -2 -1 5 10525.3
    2 -1 -5 10289.4
    2 1 -5 10769.7
    -2 -1 5 11043.9
    -2 1 5 10263
    2 -1 -5 10298.1
    -2 -1 4 67828.6
    -2 -1 4 70886.5
    -2 1 4 71973.4
    2 -1 -4 72034.8
    -2 -1 4 71137.4
    -2 1 4 70368.5
    -2 -1 3 168733
    -2 1 3 175520
    -2 1 3 166676
    2 -1 -3 175854
    2 1 -3 164121
    -2 -1 3 169116
    -2 1 3 174795
    -2 -1 3 167270
    2 -1 -2 166341
    -2 -1 2 165642
    -2 1 2 167403
    -2 -1 2 167884
    2 -1 -2 170026
    2 1 -2 165601
    -2 1 2 167761
    -2 -1 2 166719
    -2 -1 1 5764.12
    -2 1 1 6044.47
    -2 1 1 6206.33
    -2 -1 1 6062.05
    2 -1 -1 5632.03
    2 -1 -1 5755.81
    2 1 -1 5769.63
    -2 1 1 5519.92
    -2 -1 0 134.705
    -2 1 0 142.731
    2 -1 0 86.1366
    2 1 0 100.61
    -2 1 0 85.18
    -2 -1 0 108.782
    -2 -1 0 148.548
    -2 1 -1 83413.9
    -2 -1 -1 82925.6
    -2 -1 -1 85440.9
    2 -1 1 81944.1
    2 1 1 81205.7
    -2 1 -2 23387.7
    -2 -1 -2 23115.4
    2 -1 2 22876.2
    2 1 2 22134.3
    2 -1 2 22092.5
    -2 -1 -3 32029.8
    2 -1 3 34172.4
    2 1 3 33177.5
    -2 1 -3 32162.1
    -2 1 -4 185.955
    -2 -1 -4 131.379
    2 -1 4 84.9445
    2 1 4 47.3172
    2 1 5 20658.2
    2 -1 5 21216.8
    -2 1 -5 21794.5
    -2 -1 -5 21163.6
    2 -1 6 5290.65
    2 1 6 5151.79
    -2 1 -6 5361.19
    -2 -1 -6 5228.08
    2 -1 7 50146.1
    2 1 7 48728
    2 -1 7 48987.1
    -2 1 -7 49333.9
    -2 -1 -7 48966.1
    2 -1 8 50089.1
    2 1 8 48012
    -2 1 -8 48775.2
    2 -1 8 47867.2
    -2 -1 -8 48678.6
    2 -1 9 14955.2
    2 1 9 14120.4
    -2 1 -9 13151.1
    -2 -1 -9 14251.3
    -2 1 -10 -10.5958
    2 -1 10 54.1096
    2 1 10 14.4252
    -2 -1 -10 -29.4215
    -2 1 -11 1021.44
    2 -1 11 1286.92
    2 1 11 1225.97
    -2 -1 -11 1738.47
    -2 1 -12 561.566
    -2 -1 -12 549.256
    -2 1 -12 477.929
    2 -1 12 728.515
    2 1 12 615.664
    -2 2 13 15426.8
    2 2 -13 16492.7
    -2 -2 13 15862.7
    2 -2 -13 15685.6
    2 -2 -12 1992.37
    2 2 -12 1605
    -2 2 12 1841.72
    -2 -2 12 2176.21
    -2 2 11 762.276
    -2 -2 11 687.457
    2 2 -11 831.959
    2 -2 -11 958.294
    2 -2 -11 791.245
    2 -2 -10 1202.44
    -2 -2 10 1074.46
    2 2 -10 1211.28
    2 -2 -10 1094.23
    -2 2 10 1167.83
    2 2 -9 98.5255
    2 -2 -9 79.6973
    -2 -2 9 46.9939
    2 -2 -9 3.48401
    2 2 -9 16.6838
    -2 2 9 26.5418
    -2 2 8 63.5096
    2 -2 -8 49.6019
    2 -2 -8 15.4842
    -2 -2 8 -28.9323
    2 2 -8 53.4746
    2 2 -8 9.26967
    2 -2 -7 8961.39
    2 2 -7 8908.64
    2 -2 -7 8792.62
    -2 2 7 9523.25
    -2 2 7 9411.92
    2 2 -7 9244.22
    -2 -2 7 8946.27
    -2 2 6 224.48
    -2 2 6 219.007
    2 -2 -6 239.877
    2 2 -6 236.089
    -2 -2 6 266.936
    -2 -2 6 224.404
    2 -2 -5 577.773
    -2 2 5 642.535
    2 -2 -5 713.402
    2 2 -5 664.253
    -2 2 5 705.321
    -2 -2 5 646.208
    -2 2 5 759.758
    -2 -2 5 686.106
    -2 -2 4 3638.32
    -2 -2 4 3963.12
    -2 2 4 3764.67
    2 -2 -4 3903.56
    2 2 -4 3995.78
    -2 2 4 3913.81
    -2 -2 4 3989.68
    -2 2 4 4057.55
    2 -2 -4 3910.45
    -2 -2 3 31796.7
    -2 2 3 31612.3
    2 -2 -3 32628.7
    -2 2 3 32049.3
    -2 2 3 32201
    -2 -2 3 32797.6
    -2 -2 3 32381.8
    2 2 -2 62198.9
    -2 2 2 64655.6
    -2 2 2 65947.3
    -2 -2 2 64151.6
    2 -2 -2 62643.5
    -2 2 2 63106.3
    -2 -2 2 63737.8
    -2 2 1 21177.7
    2 2 -1 21083.2
    2 -2 -1 20286.3
    -2 2 1 21546.2
    -2 -2 1 22691.2
    2 -2 -1 20548.1
    2 2 -1 21039.5
    -2 -2 1 19905.3
    -2 2 1 22407
    2 2 0 8.01251
    -2 2 0 3.98029
    2 -2 0 -8.60953
    2 2 0 -8.25709
    -2 -2 0 -1.85695
    -2 -2 0 -3.78572
    -2 -2 0 34.7162
    -2 2 -1 2034.85
    -2 -2 -1 2409.63
    2 2 1 2269.16
    2 -2 1 2399.26
    -2 -2 -1 2396.89
    2 -2 1 2243.94
    2 2 1 2402.58
    -2 -2 -2 31912.4
    2 -2 2 30333
    2 -2 2 30918.6
    2 2 2 31146
    -2 2 -2 29628.7
    -2 -2 -3 1358.99
    -2 2 -3 1502.74
    2 -2 3 1281.78
    2 2 3 1574.53
    -2 2 -3 1365.77
    -2 -2 -4 856.826
    2 2 4 1119.41
    2 -2 4 776.356
    -2 2 -4 956.393
    -2 2 -4 838.315
    -2 2 -5 185.481
    -2 2 -5 477.748
    -2 -2 -5 387.736
    2 -2 5 475.522
    2 2 5 435.851
    2 -2 6 4662.89
    2 2 6 4711.17
    -2 2 -6 4763.2
    -2 -2 -6 4652.35
    2 -2 7 38606.9
    2 2 7 41009.5
    2 -2 7 39775
    -2 2 -7 39573.2
    -2 -2 -7 39544.6
    2 2 8 2228.87
    2 -2 8 2194.98
    -2 2 -8 1691.58
    2 -2 8 2139.48
    -2 -2 -8 2025.34
    2 -2 9 81.0852
    -2 -2 -9 -5.79177
    -2 2 -9 -20.9729
    2 2 9 73.4979
    -2 2 -10 250.407
    -2 -2 -10 217.566
    2 -2 10 248.941
    2 2 10 345.549
    2 -2 11 5922.43
    2 2 11 6045.68
    -2 2 -11 5267.52
    -2 -2 -11 5246.49
    -2 2 -12 11980.9
    2 -2 12 13491.9
    2 2 12 13793.2
    -2 2 -12 11345.5
    -2 -2 -12 11942.7
    2 3 -13 493.156
    2 -3 -13 377.27
    -2 3 13 181.388
    -2 -3 13 312.06
    -2 3 12 2235.01
    2 -3 -12 2506.4
    2 -3 -12 2455.01
    2 3 -12 2665.4
    -2 -3 12 2133.72
    -2 -3 11 871.316
    2 3 -11 574.646
    2 -3 -11 821.613
    2 -3 -11 906.281
    -2 3 11 671.041
    2 3 -10 1595.34
    2 -3 -10 1445.32
    -2 -3 10 1766.38
    2 -3 -10 1748.53
    2 3 -9 8480.2
    2 -3 -9 8990.59
    2 -3 -9 9209.42
    -2 3 9 9554.52
    -2 -3 9 8749.62
    2 -3 -8 11797
    2 -3 -8 11375.4
    2 3 -8 11974
    -2 3 8 11950.6
    -2 -3 8 11094.1
    -2 3 7 518.677
    -2 -3 7 497.658
    2 3 -7 480.799
    2 -3 -7 508.53
    -2 3 7 458.642
    2 -3 -7 393.162
    2 3 -6 10831
    2 -3 -6 10639.3
    -2 3 6 10997
    -2 3 6 10533
    -2 -3 6 10479.2
    2 3 -5 8920.72
    2 -3 -5 10001
    -2 -3 5 8851.64
    -2 3 5 9413.4
    -2 3 5 9050.57
    -2 -3 5 8685.27
    2 3 -4 28227.2
    -2 3 4 28655.5
    2 -3 -4 29706.5
    -2 -3 4 27790.8
    -2 -3 4 29167
    -2 3 4 28326.8
    2 3 -3 53962.5
    -2 3 3 55171.3
    2 -3 -3 56369
    -2 -3 3 54119.9
    -2 3 3 54714.7
    -2 -3 3 55193.8
    -2 -3 3 55803.6
    2 3 -2 4682.9
    -2 3 2 4705.58
    -2 3 2 4492.4
    -2 -3 2 4523.59
    -2 -3 2 3996.13
    2 -3 -2 4035.21
    -2 3 2 4404.53
    -2 3 1 17434.3
    2 3 -1 15544.6
    2 -3 -1 17786.7
    -2 -3 1 18625.8
    2 -3 -1 16775.5
    2 3 -1 16477.2
    -2 -3 1 16883.5
    -2 3 1 18536.4
    -2 3 0 4036.96
    2 3 0 4130.68
    -2 -3 0 3962.83
    -2 -3 0 4551.71
    2 -3 0 3760.14
    2 3 0 3727.32
    2 -3 0 3677.84
    2 3 1 46997.2
    -2 -3 -1 48116.2
    2 -3 1 48622.7
    2 -3 1 47050.3
    2 -3 1 47193.6
    2 3 1 47658.5
    -2 -3 -1 48162.6
    -2 3 -1 45663.2
    2 -3 2 9545.28
    2 3 2 9761.83
    2 -3 2 9449.03
    -2 -3 -2 10026.2
    -2 -3 -2 8851.76
    -2 3 -2 9664.5
    2 3 2 10026.2
    -2 3 -2 10044.9
    -2 3 -3 44332.9
    -2 -3 -3 43172.9
    2 3 3 44682.6
    2 -3 3 43465.2
    2 3 3 44482.7
    -2 3 -3 43298.7
    2 3 4 93.9366
    -2 3 -4 89.2992
    -2 -3 -4 152.312
    -2 3 -4 88.2165
    2 -3 4 56.1659
    2 3 4 102.315
    -2 -3 -5 20256.1
    2 -3 5 18711.8
    2 3 5 20003.8
    -2 3 -5 17908.8
    -2 -3 -6 5620.51
    2 -3 6 4906.85
    2 3 6 4868.34
    -2 3 -6 4871.1
    2 -3 7 15647.5
    2 3 7 16161.8
    2 -3 7 15230
    -2 3 -7 15176.3
    -2 -3 -7 14593.2
    2 -3 8 23741.9
    2 3 8 24528
    -2 3 -8 23938.3
    2 -3 8 24569.4
    -2 -3 -8 24601.6
    2 -3 9 5931.71
    2 3 9 5935.67
    -2 3 -9 5327.3
    -2 -3 -9 5292.16
    2 -3 10 4275.94
    2 3 10 4432.61
    -2 3 -10 4063.22
    -2 -3 -10 4144.24
    -2 3 -11 945.648
    -2 -3 -11 663.766
    -2 3 -11 810.64
    2 -3 11 1113.39
    2 3 11 935.138
    -2 3 -12 176.318
    -2 -3 -12 304.607
    -2 3 -12 460.533
    2 -3 12 414.134
    2 3 12 357.627
    2 4 -13 160.991
    2 -4 -13 171.448
    -2 4 13 68.1004
    -2 -4 13 8.04589
    -2 4 12 9035
    2 -4 -12 9357.78
    2 4 -12 9875.79
    2 -4 -12 9684.26
    -2 -4 12 7699.5
    2 4 -11 -6.65338
    2 -4 -11 74.6389
    2 -4 -11 82.3577
    -2 -4 11 169.938
    2 4 -10 39.491
    2 -4 -10 99.7342
    2 -4 -10 18.4776
    -2 -4 10 -5.81388
    2 -4 -9 11334.1
    2 -4 -9 11033.9
    2 4 -9 10964.5
    -2 -4 9 10400.4
    -2 4 9 11704
    -2 4 8 579.514
    2 -4 -8 557.696
    2 -4 -8 522.567
    -2 -4 8 563.324
    2 4 -7 14606.6
    2 -4 -7 14736.6
    2 -4 -7 15935.5
    -2 -4 7 14521.6
    -2 4 7 15825.1
    -2 4 7 14899
    -2 -4 6 99.5048
    2 4 -6 82.8924
    -2 4 6 218.799
    2 -4 -6 177.036
    2 -4 -6 185.979
    -2 4 6 148.905
    2 -4 -5 1783.88
    -2 4 5 1589.76
    2 4 -5 1375.94
    -2 -4 5 1467.43
    -2 4 5 1588.2
    2 4 -4 906.046
    2 -4 -4 940.374
    -2 4 4 793.903
    -2 -4 4 750.357
    -2 4 4 796.101
    -2 4 3 2762.86
    2 4 -3 3180.47
    -2 4 3 2855.68
    2 -4 -3 3485.34
    -2 -4 3 3041.8
    -2 4 3 2685.11
    -2 -4 3 2831.06
    -2 4 3 2885.45
    -2 -4 3 2885.48
    -2 4 2 51806.5
    2 4 -2 52463
    -2 4 2 54063.9
    2 -4 -2 55033.8
    -2 -4 2 54945.9
    -2 -4 2 55009
    -2 4 2 54552.2
    2 4 -1 21512.3
    2 -4 -1 21064.1
    -2 -4 1 20933.9
    -2 -4 1 20969.7
    2 -4 -1 19580.4
    2 4 -1 20873.9
    -2 4 1 21265.1
    -2 4 1 22341.6
    2 4 0 22001.7
    -2 -4 0 22906.6
    2 -4 0 22881.1
    2 -4 0 21158.1
    2 4 0 22465.7
    -2 4 0 22791.3
    -2 4 0 23737.7
    2 -4 1 45133.6
    -2 -4 -1 46380.3
    2 4 1 45661.8
    -2 -4 -1 43797.1
    2 -4 1 46881
    2 -4 1 44618.4
    2 4 1 44544.3
    -2 4 -1 45129
    2 -4 2 2932.38
    -2 -4 -2 3440.83
    2 4 2 2817.9
    2 -4 2 2779.37
    2 4 2 2795.25
    -2 -4 -2 2817.79
    -2 4 -2 2800.27
    -2 4 -3 3658.46
    -2 -4 -3 3739.23
    2 4 3 3560.13
    2 -4 3 3592.55
    2 4 3 3588.58
    -2 4 -3 3514.9
    -2 -4 -4 31736.7
    2 4 4 30827.8
    -2 4 -4 31003.3
    2 -4 4 31076.8
    2 4 4 31090.7
    -2 4 -4 30690.5
    2 4 5 494.523
    -2 4 -5 486.363
    -2 4 -5 338.724
    -2 -4 -5 297.809
    2 -4 5 259.108
    2 4 5 428.845
    -2 -4 -6 9414.69
    2 -4 6 9217.19
    2 4 6 8751.65
    -2 4 -6 9413.49
    2 -4 7 -8.35737
    -2 4 -7 14.827
    -2 -4 -7 1.81865
    2 -4 7 3.59136
    2 4 7 70.3402
    2 -4 8 14819.5
    2 4 8 14907.4
    -2 4 -8 15162.8
    2 -4 8 15174.9
    -2 -4 -8 14992.3
    -2 4 -9 400.399
    2 -4 9 517.925
    -2 -4 -9 597.657
    2 -4 9 413.924
    2 4 9 487.655
    -2 4 -10 43.6163
    -2 -4 -10 107.774
    -2 4 -10 39.7033
    2 -4 10 92.9329
    2 4 10 23.1631
    -2 4 -11 12489.9
    2 -4 11 12454.8
    2 4 11 12264
    -2 4 -11 11194.3
    -2 -4 -11 11402.4
    -2 4 -12 1331.7
    -2 -4 -12 1240.45
    2 -4 12 1578.08
    2 4 12 1530.85
    -2 4 -12 1445.96
    2 5 -12 55.7066
    2 -5 -12 68.7869
    2 -5 -12 81.9975
    -2 -5 12 146.519
    2 -5 -11 8037.33
    2 5 -11 7747.77
    2 -5 -11 7749.02
    -2 -5 11 7186.65
    2 5 -10 907.771
    2 -5 -10 1021.13
    2 -5 -10 903.358
    -2 -5 10 1185.84
    -2 5 10 986.314
    2 -5 -9 4892.28
    2 -5 -9 4699.04
    -2 -5 9 4201.37
    -2 5 9 4564.78
    2 5 -8 2010.26
    2 -5 -8 2306.31
    2 -5 -8 2080.57
    -2 -5 8 1459.29
    -2 5 8 2005.84
    2 5 -7 3156.81
    2 -5 -7 2731.03
    -2 -5 7 2643.07
    -2 5 7 2868.06
    2 -5 -7 2962.05
    -2 5 6 1385.71
    2 5 -6 1331.15
    2 -5 -6 1217.23
    2 -5 -6 1405.46
    -2 -5 6 1691.74
    -2 5 6 1323.23
    2 5 -5 3964.96
    2 -5 -5 4273.95
    -2 5 5 3613.76
    -2 -5 5 3797.69
    -2 5 5 3882.69
    2 -5 -4 3167.28
    -2 5 4 2986.1
    -2 -5 4 2996.57
    2 5 -4 2810.68
    -2 5 4 2890.42
    -2 -5 3 46206.8
    -2 5 3 50190.1
    2 -5 -3 52135.6
    -2 -5 3 50056
    2 5 -3 49673.7
    -2 5 3 51159.7
    -2 -5 3 45494.8
    -2 5 2 1730.21
    2 -5 -2 1771.59
    -2 -5 2 1715.59
    -2 -5 2 1662.42
    2 5 -2 1146.76
    -2 5 2 1607.89
    2 5 -1 20004.7
    2 5 -1 20943.2
    -2 -5 1 19474.9
    2 -5 -1 21059.1
    2 -5 -1 20012.9
    2 5 -1 19620.4
    -2 5 1 20113.9
    -2 5 1 20191.2
    -2 5 0 124.041
    2 5 0 80.7953
    2 5 0 163.911
    -2 5 0 98.0064
    2 -5 0 129.69
    2 5 0 86.3933
    2 -5 0 128.542
    2 -5 0 101.64
    -2 -5 0 103.96
    2 -5 1 26583.7
    2 5 1 26633.1
    -2 -5 -1 27083.3
    2 -5 1 28141
    2 -5 1 26745.1
    2 5 1 27547.4
    -2 5 -1 26386.6
    -2 -5 -1 27212.8
    -2 5 -1 27646
    2 5 1 26351.4
    2 -5 2 13530.3
    -2 -5 -2 13807.4
    2 -5 2 13247.9
    2 -5 2 13172.6
    2 5 2 13954.8
    2 5 2 13457.3
    -2 5 -2 13537
    2 5 2 13441.3
    -2 5 -3 14535.1
    -2 -5 -3 14872.2
    2 5 3 14256.1
    2 -5 3 14585.7
    2 5 3 14595.8
    -2 5 -3 13635.3
    2 5 3 13725.8
    -2 -5 -4 12747.1
    2 5 4 12132.3
    -2 5 -4 11909.8
    2 -5 4 11793.8
    2 5 4 11658.1
    2 5 4 10256.1
    -2 5 -4 12038.7
    -2 -5 -5 11149.2
    2 5 5 10600
    -2 5 -5 10720.4
    2 -5 5 10892.8
    2 5 5 10420.1
    -2 5 -5 10765.5
    2 5 6 540.204
    -2 5 -6 411.7
    -2 -5 -6 347.328
    2 -5 6 452.564
    2 5 6 440.433
    -2 5 -6 454.78
    -2 -5 -7 17031.8
    2 -5 7 18007.2
    2 5 7 18170.8
    -2 5 -7 18153
    -2 5 -8 1065.08
    -2 -5 -8 1217.05
    2 5 8 1088.74
    2 -5 8 1056.57
    2 -5 8 1094.75
    -2 5 -9 1626.88
    2 -5 9 1579.16
    2 5 9 1775.41
    -2 5 -9 1602.16
    2 -5 9 1551.62
    -2 -5 -9 1627.78
    -2 5 -10 814.422
    -2 5 -10 1200.24
    -2 -5 -10 1081.14
    2 -5 10 1004.37
    2 5 10 920.736
    -2 5 -11 10877.5
    2 -5 11 11727.4
    2 5 11 12914.6
    -2 5 -11 10945.2
    -2 -5 -11 11092.2
    -2 5 -12 2073.1
    2 -5 12 2357.76
    2 5 12 2689.08
    -2 -5 -12 2503.33
    2 -6 -12 1565.01
    2 -6 -12 1650.05
    -2 -6 12 1366.01
    2 6 -12 1380.74
    2 -6 -11 230.718
    -2 -6 11 112.09
    2 -6 -11 212.976
    2 -6 -10 50.931
    -2 -6 10 25.4798
    2 -6 -10 100.486
    -2 6 10 53.3667
    -2 6 9 21.0496
    2 6 -9 37.3217
    2 -6 -9 53.8432
    -2 -6 9 33.512
    2 -6 -9 48.2199
    2 6 -8 4453.25
    2 -6 -8 5159.22
    2 -6 -8 4816.67
    -2 -6 8 5097.79
    -2 6 8 5234.28
    2 6 -7 983.158
    2 -6 -7 1114.96
    -2 -6 7 913.4
    2 -6 -7 999.945
    -2 6 7 946.647
    2 6 -6 8458.21
    2 -6 -6 9800.01
    -2 -6 6 8831.02
    -2 6 6 9108.86
    2 6 -5 9925.32
    2 -6 -5 10405.2
    -2 -6 5 10016.4
    -2 6 5 10131.2
    -2 6 4 212.984
    2 6 -4 156.175
    -2 -6 4 110.997
    -2 6 4 191.181
    2 -6 -4 174.835
    2 6 -3 1665.43
    2 -6 -3 1755.55
    -2 6 3 1715.83
    -2 -6 3 1655.63
    -2 6 3 1539.18
    2 6 -2 63866.6
    -2 -6 2 67611.7
    -2 6 2 63756.1
    2 -6 -2 66532.5
    -2 -6 2 65086.1
    -2 -6 2 64009.4
    -2 6 2 64729.7
    -2 6 1 326.956
    2 6 -1 225.058
    -2 6 1 393.738
    2 -6 -1 408.005
    2 6 -1 413.458
    2 -6 -1 447.839
    2 6 -1 273.857
    -2 -6 1 341.573
    -2 -6 1 321.687
    -2 6 0 450.565
    2 -6 0 439.559
    2 6 0 409.023
    2 6 0 322.655
    2 -6 0 409.119
    2 6 0 426.776
    2 -6 0 363.895
    -2 -6 0 404.485
    -2 -6 0 372.447
    2 -6 1 45125.9
    -2 -6 -1 44114.2
    2 -6 1 45290.4
    2 -6 1 46070.7
    2 6 1 44568
    2 6 1 44850.6
    -2 6 -1 45446.9
    2 6 1 43311.5
    -2 -6 -1 45287.4
    -2 6 -1 46137.3
    2 -6 2 5414.01
    2 6 2 5705.66
    2 -6 2 5578.07
    2 -6 2 5263.13
    2 6 2 5334.33
    -2 -6 -2 5677.5
    2 6 2 5392.34
    -2 6 -2 5770.91
    -2 6 -3 864.628
    2 6 3 932.123
    2 6 3 1032.12
    2 6 3 901.259
    -2 -6 -3 893.897
    2 -6 3 765.582
    -2 6 -3 930.638
    -2 -6 -4 17551.1
    -2 6 -4 16596.4
    2 6 4 16727.5
    2 6 4 16870.8
    2 -6 4 18411.9
    2 6 4 17574.8
    -2 6 -4 16682.2
    2 6 5 23.927
    -2 6 -5 2.46755
    -2 -6 -5 49.9053
    2 -6 5 -5.82477
    2 6 5 67.187
    -2 -6 -6 8011.27
    2 6 6 8439.93
    2 -6 6 8771.6
    2 6 6 8055.97
    -2 6 -6 7536.68
    -2 -6 -7 1506.56
    2 6 7 1475.99
    2 -6 7 1324.31
    2 6 7 1341.35
    -2 6 -7 1270.72
    2 -6 8 491.932
    -2 6 -8 323.416
    -2 6 -8 330.963
    -2 -6 -8 426.98
    2 -6 8 432.732
    2 6 8 359.632
    -2 6 -9 103.57
    2 -6 9 36.9659
    -2 6 -9 36.9568
    -2 -6 -9 58.1452
    2 -6 9 42.995
    2 6 9 60.9485
    -2 -6 -10 1202.18
    -2 6 -10 877.664
    2 -6 10 884.441
    2 6 10 1006.57
    -2 -6 -11 836.271
    -2 6 -11 819.523
    2 -6 11 1166.69
    2 6 11 1350.06
    -2 -7 12 1748.12
    2 -7 -12 1486.44
    2 -7 -12 1305.53
    2 -7 -11 7339.04
    2 -7 -11 7692.09
    -2 -7 11 7205.99
    -2 7 11 7206.5
    -2 7 10 655.595
    -2 -7 10 491.998
    2 -7 -10 604.88
    2 -7 -10 570.469
    -2 7 9 118.149
    2 7 -9 118.872
    -2 -7 9 287.615
    2 -7 -9 230.193
    2 -7 -9 153.397
    2 7 -8 6014.81
    2 -7 -8 6154.05
    2 -7 -8 5668.36
    -2 -7 8 5386.9
    -2 7 8 5521.64
    2 7 -7 23738.3
    2 -7 -7 21599.3
    -2 -7 7 21081.4
    2 -7 -7 23292
    -2 7 7 22381.6
    2 7 -6 16818.8
    2 -7 -6 16339.5
    -2 -7 6 15673.7
    -2 7 6 16754.6
    2 7 -5 1343.83
    2 -7 -5 1348.54
    -2 -7 5 1320.8
    -2 7 5 1540.45
    2 7 -4 3875.09
    2 -7 -4 3977.92
    -2 -7 4 3743.81
    -2 7 4 3502.24
    2 7 -3 880.611
    -2 -7 3 1022.32
    2 -7 -3 827.305
    -2 7 3 964.26
    2 7 -2 29121.5
    -2 -7 2 29465.8
    2 -7 -2 29544.8
    -2 -7 2 29442
    -2 7 2 30402.5
    -2 -7 1 25317.3
    -2 7 1 22767
    2 -7 -1 25734.2
    2 7 -1 24953.2
    2 -7 -1 24635
    2 7 -1 25240.6
    -2 -7 1 24388.8
    -2 7 1 25673.4
    -2 -7 0 421.087
    2 7 0 334.807
    -2 7 0 280.407
    2 -7 0 360.345
    2 7 0 295.747
    -2 -7 0 305.422
    2 -7 0 328.03
    2 7 0 306.164
    2 -7 0 364.298
    2 -7 1 7364.75
    2 7 1 7495.98
    2 -7 1 8027
    2 -7 1 7258.92
    2 7 1 7759.51
    2 7 1 8071.61
    -2 -7 -1 7723.79
    -2 7 -1 8603.39
    2 -7 2 2800.06
    2 7 2 2662.76
    -2 -7 -2 2679.42
    2 -7 2 2903.56
    2 -7 2 2394.65
    2 7 2 2916.51
    2 7 2 2493.59
    -2 7 -2 2627
    2 7 3 3009.2
    -2 -7 -3 2909.52
    2 7 3 2892.82
    2 -7 3 2774.26
    2 -7 3 3063.83
    2 7 3 3008.58
    2 7 4 174.391
    2 7 4 252.81
    -2 7 -4 132.611
    -2 -7 -4 273.123
    2 -7 4 193.83
    2 7 4 141.277
    -2 -7 -5 4578.25
    2 7 5 4736.63
    2 7 5 4405.7
    2 -7 5 4752.11
    2 7 5 4737.63
    -2 7 -5 4318.53
    -2 -7 -6 1748.52
    2 7 6 1492.85
    -2 7 -6 1711.45
    2 -7 6 1919.35
    2 7 6 1589.89
    -2 7 -6 1749.63
    2 7 7 69.7307
    -2 7 -7 127.02
    -2 -7 -7 66.2514
    2 -7 7 195.809
    -2 -7 -8 18633.1
    2 7 8 17203.3
    -2 7 -8 16951.6
    2 -7 8 17550
    2 7 8 18760.8
    2 -7 9 102.536
    -2 7 -9 76.7857
    -2 -7 -9 71.7035
    2 -7 9 40.4783
    2 7 9 7.76015
    -2 7 -10 207.524
    -2 -7 -10 152.812
    2 -7 10 207.362
    2 7 10 179.949
    -2 7 -11 1631.52
    -2 -7 -11 1552.92
    2 -7 11 1605.86
    2 7 11 1840.35
    -2 -8 12 916.353
    -2 -8 11 1126.13
    2 -8 -11 1113.67
    -2 8 11 1227.83
    -2 8 10 89.8181
    -2 -8 10 48.134
    2 -8 -10 18.4458
    2 -8 -10 58.4464
    -2 8 9 1185.41
    2 8 -9 810.017
    -2 -8 9 908.904
    2 -8 -9 1110.5
    2 -8 -9 1019.98
    2 8 -8 7636.75
    2 -8 -8 7582.2
    2 -8 -8 7444.05
    -2 -8 8 7672.85
    -2 8 8 7998.39
    2 8 -7 1367.13
    2 -8 -7 1943.68
    2 -8 -7 1501.26
    -2 -8 7 1596.37
    -2 8 7 1431.03
    -2 8 6 29.1962
    -2 -8 6 109.938
    2 8 -6 -0.76339
    2 -8 -6 86.5702
    2 8 -5 1863.25
    2 -8 -5 2442.87
    -2 -8 5 2144.76
    -2 8 5 2216.37
    2 8 -4 20113.9
    -2 -8 4 19033.7
    2 -8 -4 21611.4
    -2 8 4 20466.3
    2 8 -3 2132.64
    -2 -8 3 1781.79
    2 -8 -3 1823.9
    -2 8 3 2030.78
    2 8 -2 11803.5
    -2 -8 2 11284.9
    -2 -8 2 11506
    2 -8 -2 12542.7
    -2 8 2 11541.6
    -2 -8 1 29722.6
    2 8 -1 29770
    2 -8 -1 31150.4
    2 8 -1 29595
    -2 -8 1 29194.3
    -2 8 1 29421.7
    -2 -8 0 61.8311
    -2 8 0 33.0528
    2 8 0 53.6938
    -2 -8 0 75.0885
    2 -8 0 50.3341
    2 -8 0 74.589
    2 8 0 39.9915
    2 -8 0 28.9364
    2 -8 1 7305.45
    -2 8 -1 7130.52
    2 -8 1 7740.37
    2 -8 1 7432.19
    2 8 1 7470.18
    2 8 1 6730.23
    2 8 1 8265.47
    -2 -8 -1 7333.82
    -2 8 -1 7640.99
    2 -8 2 17113.6
    2 8 2 19284.2
    -2 -8 -2 17261.5
    -2 8 -2 17582.3
    2 -8 2 19460.4
    2 8 2 16954.4
    2 -8 2 17349.2
    2 8 2 17697.1
    -2 8 -2 18921.4
    -2 8 -3 578.101
    2 8 3 631.801
    2 8 3 721.836
    -2 8 -3 751.433
    2 -8 3 833.786
    2 8 3 909.193
    -2 -8 -3 690.878
    2 -8 3 621.755
    2 8 4 32.933
    2 8 4 65.2639
    -2 8 -4 14.8728
    -2 -8 -4 40.1321
    2 -8 4 59.0304
    2 8 4 96.4215
    2 8 5 966.393
    2 8 5 844.35
    -2 8 -5 1073.3
    2 -8 5 1135.53
    2 8 5 948.532
    -2 -8 -5 894.283
    -2 -8 -6 7818.07
    2 8 6 6962.29
    -2 8 -6 7178.01
    2 -8 6 7291.5
    2 8 6 7291.72
    -2 -8 -7 5212.81
    2 8 7 5078.69
    -2 8 -7 4889.39
    2 -8 7 5013.74
    2 8 7 4912.51
    -2 -8 -8 5644.3
    2 8 8 5056.72
    -2 8 -8 5291.74
    2 -8 8 5081.42
    2 8 8 5586.62
    2 8 9 1508.61
    -2 8 -9 1609.13
    -2 -8 -9 1366.82
    2 -8 9 1310.44
    2 8 9 1569.19
    2 -8 9 1237.88
    -2 8 -10 426.784
    -2 -8 -10 334.139
    2 -8 10 356.618
    2 8 10 331.174
    -2 8 -11 10408
    2 -8 11 11573.1
    2 8 11 11397.1
    -2 -8 -11 11608.5
    -2 -9 11 322.45
    2 -9 -11 287.52
    -2 9 11 376.03
    2 -9 -10 3172.21
    -2 -9 10 3102.01
    -2 9 10 2818.16
    -2 -9 9 1026.52
    2 9 -9 1108.49
    2 -9 -9 1043.1
    -2 9 9 1421.59
    2 9 -8 7339.87
    2 -9 -8 8827.69
    2 -9 -8 7617.78
    -2 -9 8 8005.04
    -2 9 8 7791.97
    2 9 -7 6753.62
    2 -9 -7 7223.56
    2 -9 -7 6169.4
    -2 -9 7 6507.38
    -2 9 7 6709.92
    2 9 -6 2648.91
    -2 -9 6 2932.58
    2 -9 -6 2962.96
    -2 9 6 2598.78
    2 9 -5 3554.3
    -2 -9 5 3577.84
    2 -9 -5 3742.4
    -2 9 5 4029.86
    2 9 -4 5962.75
    -2 -9 4 5230.5
    2 -9 -4 6297.55
    -2 9 4 5547.89
    -2 -9 3 11754.6
    2 9 -3 12047
    2 -9 -3 12513.2
    -2 9 3 11480
    -2 -9 2 2775.53
    2 9 -2 2580.57
    -2 -9 2 2504.48
    2 -9 -2 2721.51
    -2 9 2 2555.47
    -2 -9 1 215.059
    -2 9 1 352.707
    2 9 -1 315.174
    -2 -9 1 306.846
    2 -9 -1 255.216
    -2 9 0 807.635
    2 9 0 791.781
    2 -9 0 708.806
    2 9 0 781.398
    2 -9 0 731.746
    -2 -9 0 803.259
    -2 -9 0 844.731
    -2 9 -1 18.426
    2 9 1 1.14007
    -2 -9 -1 28.2596
    -2 9 -1 14.3806
    2 -9 1 -16.4914
    2 9 1 11.7632
    2 -9 1 -0.28252
    2 9 2 18312.6
    -2 -9 -2 17453.4
    -2 9 -2 16857
    2 9 2 16751.3
    2 -9 2 17002.9
    2 -9 2 17018.4
    2 9 2 18304.7
    -2 9 -2 18821.3
    2 -9 2 16821.6
    -2 -9 -3 38776.1
    2 9 3 35274.3
    -2 9 -3 37889.8
    2 -9 3 41062.8
    2 -9 3 37488.8
    2 9 3 39161.3
    2 9 3 38404.5
    -2 9 -3 40005.3
    -2 -9 -4 2851.9
    2 9 4 2536.12
    -2 9 -4 2618.39
    2 -9 4 2803.69
    2 9 4 2787.35
    2 9 4 2702.41
    -2 9 -4 2009.38
    -2 -9 -5 2751.95
    2 9 5 3395.47
    -2 9 -5 3025.72
    2 -9 5 2993.9
    2 9 5 2678.72
    -2 -9 -6 5766.84
    -2 9 -6 5699.15
    2 -9 6 6280.43
    2 9 6 5929.95
    2 9 6 6414.87
    -2 -9 -7 12948.3
    2 9 7 13823.3
    -2 9 -7 13833.8
    2 -9 7 13880
    2 9 7 15464.3
    2 9 8 58.9847
    -2 9 -8 152.32
    -2 -9 -8 108.126
    2 -9 8 110.284
    2 9 8 174.104
    2 9 9 3484.93
    -2 9 -9 3410.85
    2 -9 9 3193.68
    2 9 9 3380.84
    2 -9 9 3172.58
    -2 -9 -9 3011.82
    -2 9 -10 2283.3
    2 -9 10 2539.48
    2 9 10 2415.95
    -2 -9 -10 2537.33
    -2 -10 11 349.478
    2 -10 -11 268.151
    -2 10 11 113.577
    2 -10 -10 6347.07
    -2 -10 10 6815.86
    -2 10 10 7550.15
    2 10 -9 16141.4
    2 -10 -9 16245.6
    -2 -10 9 16302.4
    -2 10 9 17161.4
    -2 10 8 306.115
    2 10 -8 181.114
    2 -10 -8 175.503
    -2 -10 8 167.37
    2 10 -7 5504.37
    -2 -10 7 5133.16
    2 -10 -7 5548.82
    -2 10 7 4797.89
    -2 10 6 301.989
    2 10 -6 223.414
    2 -10 -6 376.114
    -2 -10 6 270.98
    -2 -10 5 1591.23
    2 -10 -5 1531.31
    2 10 -5 1710.08
    -2 10 5 1557.59
    -2 -10 4 1480.31
    2 10 -4 1572.56
    2 -10 -4 1731.48
    -2 10 4 1738.87
    -2 -10 3 4510.15
    2 10 -3 4324.65
    2 -10 -3 4619.05
    -2 10 3 4386.54
    -2 -10 2 889.985
    -2 -10 2 920.8
    2 10 -2 862.061
    2 -10 -2 892.383
    -2 10 2 1041.06
    -2 -10 1 2104.75
    2 -10 -1 2438.28
    2 10 -1 2264.91
    -2 -10 1 2153.52
    -2 10 1 2098.49
    -2 -10 1 2428.07
    2 -10 0 905.838
    2 10 0 696.452
    2 -10 0 741.968
    2 10 0 829.682
    2 -10 0 801.055
    -2 -10 0 921.947
    -2 10 0 1052.13
    2 10 1 1996.67
    2 -10 1 2144.02
    2 -10 1 2133.85
    2 10 1 1988.29
    -2 -10 -1 2030.2
    -2 10 -1 2137.86
    2 -10 1 2100.89
    2 10 2 15667.3
    -2 -10 -2 15913.3
    -2 10 -2 15064.8
    2 -10 2 16710.9
    2 -10 2 14934.8
    2 10 2 15717.1
    -2 10 -2 16906
    2 -10 2 13900.8
    2 10 3 35005.5
    -2 -10 -3 37364
    -2 10 -3 35056.3
    2 -10 3 36895.4
    2 -10 3 36677.6
    2 10 3 36875.5
    -2 10 -3 38283.8
    2 10 4 26536.5
    -2 -10 -4 27796.1
    -2 10 -4 27430.2
    2 -10 4 28153.8
    2 -10 4 28215.5
    2 10 4 27759.7
    -2 10 -4 28519.8
    -2 10 -5 495.228
    2 10 5 451.718
    -2 10 -5 471.834
    -2 -10 -5 594.289
    2 -10 5 506.51
    2 10 5 366.373
    2 10 6 140
    -2 10 -6 4.52647
    -2 -10 -6 6.38612
    2 -10 6 58.4418
    2 10 6 106.738
    2 10 7 -1.06765
    -2 10 -7 47.4879
    -2 -10 -7 117.768
    2 -10 7 53.5695
    2 10 7 99.8301
    2 10 8 109.802
    -2 10 -8 157.091
    -2 -10 -8 282.028
    2 -10 8 173.17
    2 10 8 243.934
    2 10 9 96.19
    -2 10 -9 116.323
    -2 -10 -9 207.201
    2 -10 9 240.86
    2 10 9 57.4275
    -2 10 -10 357.346
    -2 -10 -10 207.791
    2 -10 10 371.235
    2 10 10 383.859
    -2 11 10 1203.59
    2 -11 -10 1485.77
    -2 -11 10 1306.52
    2 11 -9 16766.4
    -2 -11 9 17329.2
    2 -11 -9 18197.8
    -2 11 9 16864.9
    -2 -11 8 1462.9
    2 11 -8 1355
    2 -11 -8 1203.6
    -2 11 8 1585.95
    2 11 -7 2085.85
    -2 -11 7 1678.46
    2 -11 -7 1622.29
    -2 11 7 1963.65
    2 11 -6 17586.5
    2 -11 -6 17064.1
    -2 -11 6 17219.9
    -2 11 6 17416.9
    -2 -11 5 4695.48
    2 11 -5 4981.41
    2 -11 -5 4830.16
    -2 11 5 4621.54
    -2 -11 4 4226.76
    2 11 -4 4145.42
    2 -11 -4 4476.01
    -2 11 4 4035.73
    -2 11 3 383.224
    2 11 -3 620.233
    2 -11 -3 417.12
    -2 -11 3 512.153
    2 11 -2 3154.94
    2 -11 -2 3494.6
    -2 -11 2 3632.01
    -2 11 2 3429.88
    -2 -11 2 3720.05
    -2 11 1 944.639
    -2 -11 1 715.702
    2 11 -1 917.544
    -2 -11 1 662.514
    2 -11 -1 1093.48
    -2 -11 0 20529.1
    2 11 0 21460.9
    2 -11 0 22038.3
    2 11 0 20789.5
    -2 -11 0 20459.3
    -2 11 0 20961.8
    2 11 1 58215.7
    2 -11 1 58823.8
    2 -11 1 56757.1
    2 11 1 55428.3
    -2 11 -1 58506.3
    -2 11 -2 233.518
    2 11 2 287.452
    2 -11 2 313.901
    2 11 2 229.701
    2 -11 2 271.133
    -2 -11 -2 171.325
    2 11 3 20079.3
    -2 -11 -3 19042.8
    -2 11 -3 19697.1
    2 -11 3 21382.7
    2 -11 3 18836.9
    2 11 3 19793.7
    -2 11 -3 21046
    2 11 4 3990.88
    -2 -11 -4 3504.61
    -2 11 -4 4121.46
    2 -11 4 4641.51
    2 -11 4 4078.33
    2 11 4 4067.94
    -2 11 -4 3599.43
    -2 11 -5 1246.7
    -2 -11 -5 1561.88
    2 11 5 1238.42
    -2 11 -5 1206.56
    2 -11 5 1297.36
    2 11 5 1240.98
    -2 11 -6 -6.47537
    2 11 6 -3.0081
    -2 11 -6 26.7456
    -2 -11 -6 -12.7776
    2 -11 6 23.3303
    2 11 6 43.4662
    -2 11 -7 115.132
    2 11 7 156.517
    -2 11 -7 163.424
    -2 -11 -7 153.463
    2 -11 7 108.852
    2 11 7 86.8726
    2 11 8 241.531
    -2 11 -8 252.752
    -2 -11 -8 407.082
    2 -11 8 265.456
    2 11 8 304.72
    -2 -11 -9 7980.72
    -2 11 -9 8731.61
    2 -11 9 8989.41
    2 11 9 8759.55
    -2 11 -10 784.914
    -2 -11 -10 1066.24
    2 -11 10 1022.27
    2 11 10 897.591
    -2 12 10 1142.4
    2 -12 -10 1155.17
    -2 -12 10 1046.21
    -2 12 9 414.125
    2 12 -9 492.106
    2 -12 -9 475.738
    -2 -12 9 641.45
    -2 12 8 16.756
    2 12 -8 144.011
    2 -12 -8 104.646
    -2 -12 8 80.4603
    -2 -12 7 16173.4
    2 -12 -7 15591.8
    2 12 -7 16501.5
    -2 12 7 15599.8
    -2 -12 6 3163.46
    2 12 -6 3189.75
    2 -12 -6 3149.92
    -2 12 6 3930.95
    -2 -12 5 1994.93
    2 12 -5 2546.01
    2 -12 -5 2488.37
    -2 12 5 1886.5
    -2 -12 4 5950.53
    2 12 -4 5765.67
    2 -12 -4 6083.54
    -2 12 4 6091.72
    2 12 -3 1639.83
    2 -12 -3 2221.43
    -2 12 3 2114.23
    -2 -12 3 2099.06
    -2 12 2 101.738
    2 12 -2 167.345
    -2 -12 2 67.6761
    -2 -12 2 37.0509
    2 -12 -2 105.375
    -2 12 1 14.899
    2 12 -1 18.0341
    -2 -12 1 60.8059
    2 -12 -1 -12.623
    2 12 0 3947.61
    -2 -12 0 4366.29
    2 -12 0 4089.25
    -2 -12 0 4141.59
    -2 12 0 4123.12
    2 12 1 44197.5
    2 -12 1 46062.3
    2 -12 1 41790.4
    2 12 1 42936.5
    -2 -12 -1 44902.4
    -2 12 -1 44812.4
    -2 12 -2 52.198
    2 12 2 61.3055
    2 -12 2 119.15
    2 12 2 41.266
    2 -12 2 126.253
    -2 -12 -2 -11.5112
    2 12 3 12985
    -2 -12 -3 10718.9
    2 -12 3 12112.2
    2 -12 3 11640.3
    2 12 3 11223.9
    -2 12 -3 12087.4
    2 12 4 6159.8
    -2 -12 -4 6236.94
    2 -12 4 7360.17
    2 -12 4 6415.42
    2 12 4 6399.16
    -2 12 -4 6447.99
    -2 -12 -5 3776.77
    2 12 5 4000.54
    2 -12 5 3720.02
    2 12 5 3614.79
    -2 12 -5 4149.41
    -2 12 -6 55.3902
    2 12 6 45.4866
    -2 -12 -6 146.26
    2 -12 6 122.766
    2 12 6 75.442
    -2 -12 -7 4976.01
    2 12 7 4896.77
    2 -12 7 4571.52
    2 12 7 5004.61
    -2 12 -7 4293.63
    -2 12 -8 346.175
    2 12 8 162.966
    -2 -12 -8 97.698
    2 -12 8 317.257
    2 12 8 167.553
    -2 12 -9 30.0394
    -2 -12 -9 106.346
    2 -12 9 78.4846
    2 12 9 -9.78022
    -2 -13 9 2958.95
    2 13 -9 3281.33
    2 -13 -9 3407.88
    -2 13 9 3549.26
    -2 -13 8 3298.04
    2 13 -8 3225.05
    2 -13 -8 3193.75
    -2 13 8 3112.98
    -2 -13 7 8332.13
    2 13 -7 9741.87
    2 -13 -7 8333.9
    -2 13 7 8949.5
    2 13 -6 1023.81
    2 -13 -6 940.026
    -2 -13 6 1015.24
    -2 13 6 1225.79
    -2 13 5 98.5602
    2 13 -5 -13.012
    2 -13 -5 94.7349
    -2 -13 5 50.8171
    2 -13 -4 6535.41
    2 13 -4 7385.11
    -2 13 4 6000.98
    -2 -13 4 6226.59
    2 13 -3 2101.47
    2 -13 -3 1960.33
    -2 13 3 1760.99
    -2 -13 3 1899.73
    -2 13 2 623.092
    2 13 -2 741.753
    -2 -13 2 890.858
    2 -13 -2 957.637
    -2 -13 1 6419.3
    2 -13 -1 6841.4
    2 13 -1 6885.6
    -2 -13 1 6654.16
    -2 13 1 6911.99
    2 13 0 2483.64
    -2 -13 0 2377.97
    2 -13 0 2637.78
    -2 -13 0 2352.07
    -2 13 0 2642.84
    2 13 1 5870.85
    -2 -13 -1 5960.16
    2 -13 1 6710
    2 -13 1 6200.05
    2 13 1 6088.87
    -2 13 -1 6046.95
    -2 -13 -2 7786.47
    2 13 2 8885.39
    -2 -13 -2 7522.4
    2 -13 2 8192.36
    2 -13 2 8462.79
    2 13 2 7887.95
    -2 13 -2 7966.99
    2 13 3 6715.02
    -2 -13 -3 5776.2
    2 -13 3 7191.99
    2 -13 3 6241.57
    2 13 3 6484.97
    -2 13 -3 7370
    2 13 4 10662.3
    -2 -13 -4 9691.36
    2 -13 4 11219.2
    2 -13 4 10387.8
    2 13 4 11494.3
    -2 13 -4 10983.4
    -2 -13 -5 8044.74
    2 13 5 8830.05
    2 13 5 8669.37
    -2 13 -5 9574
    -2 -13 -6 5977.61
    2 13 6 6619.99
    2 13 6 6159.16
    -2 13 -6 6732.34
    -2 13 -7 252.654
    2 13 7 404.022
    -2 -13 -7 212.428
    2 13 7 405.357
    -2 13 -8 682.684
    2 13 8 700.488
    -2 -13 -8 542.933
    2 13 8 510.851
    -2 -14 8 2280.5
    2 14 -8 2582.19
    2 -14 -8 2731.58
    -2 14 8 2797.3
    -2 14 7 1075.88
    -2 -14 7 1734.25
    2 14 -7 1211.74
    2 -14 -7 1444.9
    -2 -14 6 4461.44
    2 14 -6 3922.99
    2 -14 -6 5204.37
    -2 14 6 4331.33
    2 14 -5 1670.7
    2 -14 -5 2015.84
    -2 14 5 1688.39
    -2 -14 5 1874.73
    -2 14 4 808.25
    2 14 -4 1064.91
    -2 -14 4 823.947
    2 -14 -4 1035.79
    -2 14 3 217.24
    -2 -14 3 151.528
    2 -14 -3 105.816
    2 14 -3 238.89
    2 14 -2 3930.76
    2 -14 -2 4487.23
    -2 -14 2 4321.59
    -2 14 2 3784.39
    -2 14 1 619.919
    -2 -14 1 803.354
    2 14 -1 607.601
    2 -14 -1 608.371
    -2 14 0 155.409
    2 14 0 242.76
    -2 -14 0 193.036
    2 -14 0 80.8291
    2 14 1 10861.7
    -2 -14 -1 10617.1
    2 -14 1 11209.9
    -2 14 -1 10629.5
    -2 14 -2 593.864
    2 14 2 783.01
    -2 -14 -2 551.546
    2 -14 2 556.676
    -2 -14 -2 767.845
    -2 -14 -3 1575.08
    2 14 3 1464.9
    -2 -14 -3 1231.23
    2 -14 3 1526.01
    -2 14 -3 1473.74
    -2 -14 -4 5811.83
    2 14 4 6632.34
    -2 -14 -4 5726.31
    2 -14 4 6382.93
    -2 14 -4 6620.88
    -2 14 -5 323.344
    2 14 5 270.974
    -2 -14 -5 234.283
    -2 -14 -6 6468.52
    2 14 6 6347.2
    -2 14 -6 6145.45
    -2 14 -7 59.2519
    2 14 7 -29.5345
    -2 -14 -7 5.20796
    -2 -14 -8 4341.61
    2 14 8 4657.41
    -2 14 -8 4720.04
    2 15 -7 2531.78
    2 -15 -7 2733.87
    -2 15 7 2608.28
    -2 -15 7 3060.89
    2 15 -6 1987.32
    2 -15 -6 2079.04
    -2 15 6 1962.23
    -2 -15 6 2064.35
    2 15 -5 4332.01
    2 -15 -5 4497.73
    -2 15 5 3875.24
    -2 -15 5 4381.56
    2 15 -4 2046.01
    2 -15 -4 1702.94
    -2 15 4 1621.53
    -2 -15 4 1495.61
    -2 15 3 526.846
    2 15 -3 451.167
    -2 -15 3 397.345
    2 -15 -3 325.213
    -2 15 2 805.411
    -2 -15 2 595.5
    2 -15 -2 1055.78
    2 15 -2 607.808
    -2 15 1 695.207
    -2 -15 1 548.999
    2 -15 -1 656.835
    2 15 -1 776.295
    -2 15 0 1039.42
    2 15 0 982.718
    2 -15 0 872.322
    2 15 1 3360.16
    -2 -15 -1 2873.69
    2 -15 1 2575.51
    -2 15 -1 2945.77
    2 15 2 2826.26
    -2 -15 -2 3229.36
    -2 -15 -2 2830.48
    2 -15 2 3018.1
    -2 15 -2 2997.39
    -2 15 -3 855.617
    2 15 3 532.35
    -2 -15 -3 578.918
    -2 -15 -3 339.007
    2 -15 3 543.384
    2 15 4 3896.21
    -2 -15 -4 4363.01
    -2 -15 -4 4076.68
    2 -15 4 4249.41
    -2 15 -4 4371.13
    -2 -15 -5 7765.12
    -2 -15 -5 7649.16
    2 15 5 8019.23
    -2 15 -5 7656.12
    -2 15 -6 37.8572
    2 15 6 36.5647
    -2 -15 -6 17.6289
    -2 -15 -6 45.6935
    -2 15 -7 79.7136
    2 15 7 93.5167
    -2 -15 -7 154.908
    2 16 -6 1404.75
    2 -16 -6 1864.75
    -2 16 6 2065.58
    -2 -16 6 2206.29
    2 16 -5 4033.31
    2 -16 -5 4355.55
    -2 16 5 3993.35
    -2 -16 5 3418.67
    -2 16 4 297.346
    2 16 -4 194.882
    -2 -16 4 229.73
    2 -16 -4 213.912
    -2 16 3 131.399
    2 16 -3 109.604
    -2 -16 3 103.56
    2 -16 -3 94.4674
    2 16 -2 7019.05
    2 -16 -2 6388.57
    -2 -16 2 5283.84
    -2 16 2 5844.21
    -2 16 1 276.611
    2 16 -1 404.122
    2 -16 -1 353.767
    -2 16 0 1324.38
    2 16 0 1337.38
    2 -16 0 1321.56
    -2 16 -1 1185.6
    2 16 1 1527.1
    2 -16 1 1305.06
    -2 -16 -2 2244.1
    2 16 2 1754.02
    -2 -16 -2 2215.05
    2 -16 2 2305.36
    -2 16 -2 1937.53
    2 16 3 4133.57
    -2 -16 -3 3451.91
    2 -16 3 3804.22
    -2 -16 -3 3732.82
    -2 16 -3 3247.53
    2 16 4 2476.84
    -2 -16 -4 2427.19
    -2 -16 -4 2083.92
    2 -16 4 1996.98
    -2 16 -4 2309.07
    -2 -16 -5 1967.15
    -2 -16 -5 2246.1
    2 16 5 1866.2
    2 -16 5 1758.23
    -2 16 -5 1802.84
    -2 17 5 1308.81
    2 17 -5 1622.54
    -2 -17 5 1026.35
    2 -17 -5 1442.22
    -2 17 4 107.634
    2 17 -4 157.287
    -2 -17 4 262.046
    2 -17 -4 33.8648
    -2 17 3 824.52
    2 17 -3 1026.8
    -2 -17 3 1130.33
    2 -17 -3 1101.37
    -2 17 2 234.123
    -2 -17 2 168.517
    2 -17 -2 371.127
    2 17 -2 265.369
    2 17 -1 2867.13
    2 -17 -1 2854.98
    -2 17 1 2747.57
    -2 17 0 1408.74
    2 17 0 1279.65
    2 -17 0 1138.79
    -2 17 -1 1041.12
    2 17 1 958.337
    2 -17 1 1070.88
    -2 17 -2 604.186
    2 17 2 315.619
    2 -17 2 346.799
    -2 -17 -2 162.038
    2 17 3 3176.77
    -2 -17 -3 3052.22
    -2 -17 -3 3061.52
    2 -17 3 3317.15
    -2 17 -3 3045.11
    -2 17 -4 388.392
    2 17 4 409.619
    -2 -17 -4 281.43
    -2 -17 -4 221.593
    2 -17 4 385.707
    -2 18 2 70.9823
    2 18 -2 -7.48322
    2 18 -1 1827.88
    2 -18 -1 1796.1
    -2 18 1 2317.89
    -2 18 0 105.948
    2 18 0 69.8026
    2 -18 0 -14.9417
    2 18 1 2727.68
    -2 -18 -1 2411.71
    2 -18 1 2430.41
    -2 18 -1 2505.91
    2 18 2 4046.81
    -2 -18 -2 3304.19
    2 -18 2 4044.43
    -2 18 -2 3865.37
    -3 0 11 40.1155
    -3 0 10 251.437
    -3 0 9 74.7191
    -3 0 8 386.16
    -3 0 7 65.1555
    -3 0 7 16.5317
    -3 0 6 25998.8
    3 0 -6 25374.3
    -3 0 6 25920
    -3 0 5 392.176
    -3 0 5 14.3195
    -3 0 4 430.84
    3 0 -4 471.428
    -3 0 3 17.3728
    -3 0 3 -6.32538
    -3 0 2 69.6145
    3 0 -2 56.0454
    -3 0 2 20.7008
    -3 0 2 51.3822
    -3 0 1 44.6108
    3 0 -1 19.5807
    -3 0 1 45.8874
    -3 0 0 3559.99
    3 0 0 3308.84
    -3 0 -1 -22.2415
    3 0 1 37.1753
    -3 0 -1 10.2
    -3 0 -2 4667.4
    3 0 2 4343.36
    -3 0 -2 4038.04
    -3 0 -3 49.788
    3 0 3 -15.8445
    -3 0 -4 6549.85
    3 0 4 6666.61
    -3 0 -5 -8.25519
    3 0 5 173.369
    3 0 6 104468
    -3 0 -6 107733
    -3 0 -7 46.9201
    3 0 7 -7.31606
    -3 0 -8 62.0101
    3 0 8 52.7126
    -3 0 -9 9.45137
    3 0 9 79.2229
    3 0 10 6395.37
    -3 0 -10 6822.41
    -3 1 11 650.601
    -3 -1 11 333.97
    -3 1 10 1080.8
    -3 -1 10 1123.57
    -3 -1 9 11.9698
    -3 1 9 14.1591
    -3 1 8 630.94
    3 -1 -8 578.704
    -3 -1 8 622.511
    -3 -1 7 2639.93
    -3 1 7 2563.91
    3 -1 -7 2607.1
    3 1 -7 2588.85
    -3 1 7 2669.17
    -3 -1 6 891.708
    3 1 -6 786.039
    3 -1 -6 711.547
    -3 -1 6 666.928
    -3 1 6 749.466
    -3 1 6 664.896
    -3 -1 5 1131.79
    3 -1 -5 1081.52
    3 1 -5 1008.41
    -3 -1 5 1213.62
    -3 1 5 1060.92
    -3 -1 4 99370.7
    3 -1 -4 99780.1
    -3 1 4 102127
    -3 -1 4 99383.3
    -3 -1 3 2807.84
    -3 1 3 2499.38
    3 -1 -3 2689.97
    -3 1 3 2595.93
    -3 -1 3 2539.26
    -3 -1 2 1147.15
    -3 1 2 1045.41
    -3 -1 2 1012.33
    3 -1 -2 1079.73
    3 1 -2 1055.21
    -3 1 2 1247.99
    -3 -1 2 1197.05
    -3 1 1 44.5723
    3 -1 -1 114.313
    3 1 -1 79.0471
    -3 1 1 72.0829
    -3 -1 1 85.6273
    -3 -1 1 65.6681
    -3 -1 0 133.548
    -3 1 0 233.477
    3 -1 0 172.765
    3 1 0 171.641
    -3 -1 0 248.947
    -3 1 -1 10715.1
    -3 -1 -1 10684.7
    3 -1 1 9425.88
    3 1 1 10180.3
    -3 -1 -1 10274.6
    -3 1 -2 7709.94
    -3 -1 -2 7418.71
    -3 -1 -2 6607.81
    3 -1 2 7307.79
    3 1 2 7326.23
    -3 1 -3 615.029
    -3 -1 -3 663.17
    3 -1 3 809.948
    3 1 3 796.447
    -3 -1 -4 9096.18
    3 -1 4 8350.5
    3 1 4 8141.31
    -3 1 -4 8649.26
    3 -1 5 4268.19
    3 1 5 3985.56
    -3 1 -5 3407.54
    -3 -1 -5 4652.49
    3 -1 6 1495.68
    3 1 6 1871.71
    -3 1 -6 1480.91
    -3 -1 -6 1748.18
    3 -1 7 2045.08
    3 1 7 1915.82
    -3 1 -7 2207.98
    -3 -1 -7 2034.97
    -3 1 -8 681.828
    -3 -1 -8 612.425
    3 -1 8 554.267
    3 1 8 802.261
    -3 1 -9 36.1087
    -3 -1 -9 75.2739
    3 -1 9 35.9852
    3 1 9 49.1964
    -3 1 -10 339.258
    -3 -1 -10 140.971
    3 -1 10 370.383
    3 1 10 325.317
    -3 -2 11 373.43
    -3 2 11 270.829
    -3 2 10 39.3063
    -3 -2 10 65.8009
    -3 2 9 3544.51
    -3 -2 9 3164.44
    3 -2 -8 1149.83
    -3 -2 8 1392.3
    -3 2 8 1346.67
    -3 2 8 1134.16
    -3 2 7 20.0554
    -3 -2 7 6.74252
    3 -2 -7 13.6502
    3 -2 -6 1659.73
    -3 2 6 2067.62
    -3 -2 6 2095.36
    3 -2 -5 21071.3
    -3 -2 5 23232.1
    -3 2 5 23144.2
    -3 -2 5 23742.6
    -3 2 4 544.651
    -3 -2 4 476.348
    -3 -2 4 423.56
    3 -2 -4 430.864
    -3 2 4 399.434
    -3 2 3 2071.29
    -3 -2 3 2139.11
    3 -2 -3 2503.38
    -3 -2 3 2404.73
    -3 2 3 2456.84
    -3 -2 3 1901.32
    -3 2 2 1215.5
    3 -2 -2 1215.31
    3 2 -2 1263.37
    3 -2 -2 1217.91
    -3 -2 2 1017.47
    -3 2 2 1448.43
    -3 -2 2 1177.52
    -3 2 1 1794.69
    -3 -2 1 2208.56
    3 -2 -1 1680.12
    3 2 -1 1793.4
    -3 -2 1 1766.57
    -3 2 1 1699.97
    -3 2 0 18160.8
    -3 -2 0 19220
    3 -2 0 18121.1
    3 2 0 19428.5
    -3 -2 0 19240.1
    -3 2 -1 2482.1
    -3 -2 -1 1914.07
    -3 -2 -1 2234.8
    3 -2 1 2015.39
    3 2 1 1954.61
    -3 2 -2 82.549
    -3 2 -2 103.818
    -3 -2 -2 162.369
    -3 -2 -2 86.1641
    3 -2 2 121.46
    3 2 2 158.989
    -3 -2 -3 6552.75
    3 -2 3 6694.76
    3 2 3 6964.58
    -3 2 -3 6863.11
    -3 -2 -4 3906.92
    3 -2 4 4388.9
    3 2 4 4580.06
    -3 2 -4 4398.39
    -3 -2 -5 15894.2
    3 -2 5 15966.1
    3 2 5 15839.6
    -3 2 -5 16059.1
    3 -2 6 3414.93
    3 2 6 4047.15
    -3 2 -6 3136.53
    -3 -2 -6 3050.36
    3 -2 7 3728.82
    3 2 7 3726.42
    -3 2 -7 3506.35
    -3 -2 -7 3255.79
    3 -2 8 6867.06
    3 2 8 6528.01
    -3 2 -8 7345
    -3 -2 -8 7099.83
    -3 2 -9 250.955
    -3 -2 -9 86.8566
    3 -2 9 210.404
    3 2 9 192.127
    3 -2 10 7022.04
    3 2 10 6963.89
    -3 2 -10 6498.57
    -3 -2 -10 6682.54
    -3 -3 11 1475.44
    -3 3 11 1487.3
    -3 3 10 3364.11
    -3 -3 10 3047.8
    -3 -3 9 1256.8
    3 -3 -9 1356.84
    -3 3 8 199.308
    -3 -3 8 129.06
    3 -3 -8 290.282
    -3 3 7 102.603
    -3 -3 7 108.654
    3 -3 -7 150.365
    3 -3 -6 1847.95
    -3 3 6 2352.41
    3 -3 -5 8945.53
    -3 -3 5 8584.66
    -3 -3 5 8690.84
    -3 3 5 8665.46
    -3 3 4 8076.19
    3 -3 -4 7342.17
    -3 -3 4 8673.57
    -3 3 4 7988.71
    -3 -3 4 7867.98
    -3 3 3 16134.6
    3 -3 -3 16313.9
    -3 -3 3 17708.6
    -3 3 3 15977.5
    -3 -3 3 15646.7
    -3 3 2 830.003
    -3 -3 2 1011.12
    3 3 -2 1136.03
    -3 -3 2 939.448
    3 -3 -2 980.096
    -3 3 2 1205.43
    -3 3 1 1237.69
    3 3 -1 1175.15
    -3 -3 1 1223.64
    3 -3 -1 966.783
    -3 -3 1 1033.15
    3 -3 -1 1039.2
    -3 3 1 1111.72
    -3 3 0 8526.57
    -3 -3 0 8075.1
    -3 -3 0 8406.96
    3 -3 0 8942.91
    3 3 0 8841.7
    -3 3 0 9647.29
    -3 -3 -1 1024.52
    3 -3 1 873.911
    3 3 1 941.845
    -3 -3 -1 1018.81
    -3 3 -1 869.047
    -3 3 -2 135.911
    -3 3 -2 181.18
    -3 -3 -2 224.16
    3 -3 2 255.165
    3 3 2 234.731
    -3 -3 -2 145.453
    -3 3 -3 542.357
    -3 -3 -3 541.096
    3 -3 3 529.662
    3 3 3 525.638
    -3 -3 -4 4546.54
    3 -3 4 5051.69
    3 3 4 4865.44
    -3 3 -4 4710.51
    -3 3 -5 104.689
    -3 -3 -5 2.51894
    3 -3 5 156.27
    3 3 5 132.451
    -3 -3 -6 22141.3
    3 -3 6 21360.7
    3 3 6 24194.2
    -3 3 -6 23071.3
    3 -3 7 10813.7
    3 3 7 10321.1
    -3 3 -7 10924.1
    -3 -3 -7 10986.7
    3 -3 8 8977.95
    3 3 8 9093.81
    -3 3 -8 8987.29
    -3 -3 -8 9102.9
    -3 3 -9 1102.89
    3 -3 9 1722.66
    3 3 9 1513.77
    -3 -3 -9 1880.58
    3 -3 10 2590.03
    3 3 10 2647.48
    -3 3 -10 2563.01
    -3 -3 -10 3058.72
    -3 4 11 80.2409
    -3 -4 11 101.809
    -3 -4 10 7.55091
    -3 4 9 170.729
    3 -4 -9 228.319
    -3 -4 9 112.618
    -3 4 8 353.098
    3 -4 -8 223.38
    -3 -4 8 403.566
    -3 4 7 222.764
    3 -4 -7 280.177
    -3 -4 7 257.874
    -3 4 6 500.214
    3 -4 -6 455.471
    -3 -4 6 439.063
    -3 4 5 468.602
    3 -4 -5 353.457
    -3 -4 5 336.026
    -3 4 4 79.373
    -3 -4 4 13.6749
    -3 4 4 0.53612
    3 -4 -4 59.7178
    -3 -4 4 -6.87682
    -3 4 3 509.794
    -3 4 3 617.256
    -3 -4 3 555.221
    -3 -4 3 452.126
    3 -4 -3 547.51
    -3 4 2 25217.1
    -3 -4 2 26274.2
    3 -4 -2 26140.5
    -3 -4 2 24361.4
    -3 4 2 26391.9
    -3 -4 1 9860.97
    -3 -4 1 10427.5
    3 -4 -1 10460.8
    3 -4 -1 9533.55
    3 4 -1 9655.14
    -3 4 1 11576.9
    -3 4 1 9930.09
    -3 -4 0 2045.06
    -3 -4 0 2098.93
    3 -4 0 1975.91
    3 4 0 2063.46
    3 -4 0 2519.9
    -3 4 0 2135.55
    -3 4 0 2098.24
    -3 -4 -1 19632.3
    -3 -4 -1 18319.9
    3 -4 1 18525.1
    3 4 1 19394.6
    -3 4 -1 19295
    -3 -4 -2 1246.32
    3 -4 2 1272.19
    3 4 2 1366.11
    -3 -4 -2 1032.23
    -3 4 -2 1027.69
    -3 4 -2 1110.23
    3 -4 3 1291.03
    -3 -4 -3 1205.67
    3 4 3 1170.3
    -3 4 -3 1212.58
    3 4 4 1270.35
    -3 -4 -4 1017.6
    3 -4 4 1096.59
    -3 4 -4 1238.49
    -3 4 -5 876.547
    -3 -4 -5 794.67
    3 -4 5 862.449
    3 4 5 864.482
    -3 -4 -6 7569.93
    3 -4 6 8075.31
    3 4 6 8253.81
    -3 4 -6 7997.05
    -3 4 -7 615.089
    -3 -4 -7 577.205
    3 -4 7 524.527
    3 4 7 585.679
    -3 4 -8 114.71
    -3 -4 -8 142.815
    3 -4 8 66.6251
    3 4 8 180.556
    -3 4 -9 2.64927
    -3 -4 -9 59.3863
    3 -4 9 -30.224
    3 4 9 26.6909
    -3 4 -10 441.17
    -3 -4 -10 169.771
    3 -4 10 400.949
    3 4 10 431.158
    -3 -5 11 784.311
    3 -5 -10 1655.62
    -3 -5 10 1223.15
    3 -5 -9 9803.16
    -3 -5 9 9892.2
    -3 5 9 9507.21
    3 -5 -8 4411.79
    -3 -5 8 4239.78
    -3 5 8 3984.47
    3 -5 -7 2515
    -3 -5 7 2361.04
    -3 5 7 2126.69
    3 -5 -6 2704.16
    -3 -5 6 2161.89
    -3 5 6 2491.06
    3 -5 -5 1637.81
    -3 -5 5 1691.9
    -3 5 5 1769.6
    -3 5 4 747.366
    3 5 -4 646.358
    -3 -5 4 718.749
    3 -5 -4 902.349
    3 5 -3 5349.72
    3 -5 -3 5219.39
    -3 -5 3 5402.96
    -3 5 3 5313.36
    -3 -5 3 5183.14
    3 5 -2 1657.09
    -3 5 2 1413.03
    3 -5 -2 1336.44
    -3 -5 2 1240.48
    -3 5 2 1164.05
    -3 5 2 1360.97
    -3 -5 1 18.1059
    -3 5 1 44.3823
    3 5 -1 67.9726
    -3 5 1 9.72693
    3 -5 -1 32.5191
    3 5 -1 -14.6834
    3 -5 -1 65.3356
    -3 -5 0 9411.76
    3 5 0 10364.2
    -3 -5 0 9172.28
    3 -5 0 9600.61
    3 -5 0 9427.99
    3 5 0 9652.37
    -3 5 0 9286.08
    -3 5 0 10293.4
    -3 -5 -1 8718.59
    3 5 1 9294.6
    -3 -5 -1 8487.31
    3 -5 1 8473.04
    3 5 1 8589.59
    -3 5 -1 8864.36
    -3 5 -1 9722.04
    -3 -5 -2 3277.75
    3 5 2 3817.47
    3 -5 2 2970.24
    3 5 2 3340.86
    -3 5 -2 3317.38
    -3 -5 -3 2746.78
    3 -5 3 3006.08
    3 5 3 3519.6
    -3 5 -3 3438.32
    -3 -5 -4 1515.23
    3 -5 4 1451.55
    3 5 4 1417.14
    -3 5 -4 1551.22
    -3 -5 -5 821.092
    3 -5 5 1181.35
    3 5 5 1146.04
    -3 5 -5 1133.61
    -3 -5 -6 4716.18
    3 -5 6 5364.06
    3 5 6 5020.03
    -3 5 -6 4723.87
    -3 -5 -7 6784.12
    3 -5 7 6789.88
    3 5 7 6655.83
    -3 5 -7 6334.92
    -3 5 -8 74.3484
    -3 -5 -8 79.7115
    3 -5 8 227.616
    3 5 8 223.253
    -3 5 -9 873.997
    -3 -5 -9 696
    3 -5 9 552.972
    3 5 9 931.906
    -3 6 10 -6.52325
    -3 -6 10 97.0694
    3 -6 -10 86.7832
    -3 6 9 764.173
    -3 -6 9 634.468
    3 -6 -9 686.132
    -3 6 8 71.8155
    -3 -6 8 -8.70033
    3 -6 -8 10.897
    3 -6 -7 2896.24
    -3 -6 7 2065
    -3 6 7 2249.03
    -3 6 6 112.309
    3 6 -6 62.0632
    -3 -6 6 119.319
    3 -6 -6 101.947
    3 6 -5 4745.5
    3 -6 -5 5088.04
    -3 -6 5 4987.68
    -3 6 5 5240
    -3 6 4 160.259
    3 6 -4 261.441
    -3 -6 4 208.652
    3 -6 -4 212.472
    3 6 -3 6352.06
    3 -6 -3 6163.21
    -3 -6 3 5779.65
    -3 6 3 5470.58
    3 6 -2 8934.85
    -3 -6 2 8972.3
    3 -6 -2 9732.28
    -3 6 2 10167
    -3 6 1 655.14
    3 6 -1 801.877
    3 -6 -1 770.053
    3 6 -1 607.398
    3 -6 -1 438.853
    -3 6 1 612.877
    -3 -6 1 606.312
    -3 -6 0 12038.6
    3 6 0 12954
    -3 -6 0 10928.8
    3 -6 0 12159.8
    3 -6 0 12262.3
    3 6 0 12278.1
    -3 6 0 11742.3
    -3 6 0 12041.5
    3 6 1 2277.3
    -3 -6 -1 2258.53
    3 -6 1 2948.52
    3 -6 1 2509.31
    3 6 1 2361.93
    -3 6 -1 2366.89
    -3 -6 -1 2653.01
    -3 6 -1 2639.77
    -3 -6 -2 5908.08
    3 6 2 5634.71
    3 -6 2 5694.53
    3 6 2 5434.84
    -3 6 -2 5422.05
    -3 6 -2 6032.69
    3 6 3 1024.24
    -3 6 -3 853.202
    -3 -6 -3 962.796
    3 -6 3 919.968
    3 6 3 945.525
    3 6 4 677.034
    -3 6 -4 691.696
    -3 -6 -4 644.997
    3 -6 4 744.465
    3 6 4 913.376
    -3 6 -5 755.434
    -3 -6 -5 784.771
    3 -6 5 1009.67
    3 6 5 814.01
    -3 -6 -6 12510.6
    3 -6 6 11869.3
    3 6 6 11808
    -3 6 -6 11528.7
    -3 6 -7 -15.529
    -3 -6 -7 96.5017
    3 -6 7 -7.04476
    3 6 7 75.3421
    3 -6 8 4485.67
    3 6 8 5070.38
    -3 6 -8 4701.02
    -3 -6 -8 5144.79
    -3 6 -9 168.942
    -3 -6 -9 219.322
    3 6 9 451.834
    -3 7 10 316.909
    -3 -7 10 260.237
    3 -7 -10 380.793
    3 -7 -9 3423.56
    -3 -7 9 3634.13
    -3 7 9 3173.31
    -3 7 8 236.185
    -3 -7 8 180.29
    3 -7 -8 142.327
    -3 7 7 604.768
    3 7 -7 539.579
    -3 -7 7 649.256
    3 -7 -7 833.695
    -3 7 6 120.464
    3 7 -6 103.247
    -3 -7 6 37.5068
    3 -7 -6 127.537
    3 7 -5 1529.58
    3 -7 -5 1705.69
    -3 -7 5 1556.91
    -3 7 5 1909.23
    3 7 -4 22451.6
    -3 -7 4 24419
    3 -7 -4 23709.7
    -3 7 4 24940.8
    -3 -7 3 58.4428
    -3 7 3 99.1999
    3 7 -3 55.4185
    3 -7 -3 64.2987
    -3 7 2 430.005
    3 7 -2 376.078
    3 -7 -2 354.977
    -3 -7 2 363.331
    -3 -7 1 1723.91
    3 7 -1 1773.9
    3 -7 -1 2085.12
    3 -7 -1 1744.08
    3 7 -1 1635.92
    -3 7 1 1672.06
    -3 7 0 268.517
    3 7 0 316.53
    -3 7 0 179.116
    3 -7 0 225.834
    3 7 0 304.265
    -3 -7 0 213.432
    3 -7 0 299.472
    -3 -7 0 197.641
    3 7 1 3636.7
    -3 -7 -1 3792.79
    3 -7 1 3582.09
    3 -7 1 3647.47
    3 7 1 3651.3
    -3 7 -1 3490.21
    -3 -7 -1 3533.08
    -3 7 -1 3627.59
    -3 7 -2 391.338
    3 7 2 317.514
    -3 7 -2 362.154
    3 -7 2 412.901
    3 7 2 416.907
    -3 -7 -2 785.851
    3 7 3 179.626
    -3 7 -3 112.286
    -3 -7 -3 46.136
    3 -7 3 203.024
    3 7 3 220.003
    -3 -7 -4 2165.78
    3 7 4 2554.78
    3 -7 4 2085.1
    3 7 4 2384.29
    -3 7 -4 2461.28
    -3 -7 -5 2268.53
    3 7 5 2215.69
    3 -7 5 2487.32
    3 7 5 2225.28
    -3 7 -5 2162.28
    -3 -7 -6 2135.85
    3 -7 6 2769.82
    3 7 6 2834.28
    -3 7 -6 2399.08
    -3 7 -7 28.4118
    -3 -7 -7 27.4546
    3 -7 7 22.0165
    3 7 7 36.602
    -3 7 -8 1235.51
    -3 -7 -8 1103.58
    3 -7 8 1325.03
    3 7 8 1267.3
    -3 7 -9 163.592
    -3 7 -9 354.195
    -3 -7 -9 577.775
    3 -7 9 299.413
    3 7 9 321.225
    -3 8 10 581.365
    -3 -8 10 676.595
    3 -8 -10 526.829
    3 -8 -9 1699.87
    -3 -8 9 1882.99
    -3 8 9 1881.1
    -3 -8 8 1644.49
    3 8 -8 1096.65
    3 -8 -8 1072.71
    -3 8 8 1453.87
    -3 8 7 151.997
    -3 -8 7 226.413
    3 8 -7 268.038
    3 -8 -7 248.347
    3 8 -6 9955.99
    3 -8 -6 10797.1
    -3 -8 6 10603.3
    -3 8 6 10360.2
    3 8 -5 1379.6
    -3 -8 5 1685.81
    3 -8 -5 1891.75
    -3 8 5 1643.29
    -3 -8 4 489.914
    -3 8 4 596.695
    3 8 -4 603.405
    3 -8 -4 541.82
    -3 8 3 69.254
    3 8 -3 56.9783
    3 -8 -3 148.316
    -3 -8 3 70.7474
    -3 -8 2 3714.19
    3 8 -2 3854.99
    3 -8 -2 4236.97
    -3 8 2 3972.1
    -3 8 1 497.583
    3 8 -1 225.164
    3 -8 -1 671.517
    3 8 -1 628.756
    3 -8 -1 624.916
    -3 -8 1 435.902
    -3 8 0 353.288
    3 8 0 517.955
    -3 -8 0 260.966
    3 -8 0 315.056
    3 8 0 329.637
    3 -8 0 158.523
    -3 -8 0 348.33
    -3 8 -1 55.4274
    3 8 1 -29.0055
    -3 -8 -1 11.1241
    3 -8 1 70.1512
    3 8 1 49.1619
    -3 -8 -1 12.0827
    3 -8 1 76.8577
    3 8 2 17022.1
    -3 -8 -2 16649.4
    3 -8 2 16838.4
    3 -8 2 16447.5
    3 8 2 16659.5
    -3 8 -2 17501.7
    -3 -8 -3 14922.7
    3 8 3 14878.8
    3 -8 3 14827.6
    3 8 3 14090.8
    -3 8 -3 13979.1
    -3 8 -3 15081.3
    3 8 4 194.937
    -3 8 -4 144.307
    -3 -8 -4 39.0226
    3 -8 4 146.251
    3 8 4 189.356
    3 8 5 1138.88
    -3 8 -5 1044.56
    -3 -8 -5 1062.83
    3 -8 5 707.637
    3 8 5 865.914
    -3 -8 -6 3293.53
    3 8 6 3607.43
    3 -8 6 3527.29
    3 8 6 3370.29
    -3 8 -6 3443.19
    -3 8 -7 142.908
    -3 -8 -7 78.1318
    3 -8 7 183.089
    3 8 7 112.868
    -3 8 -8 54.5055
    -3 -8 -8 27.3135
    3 -8 8 72.3982
    3 8 8 65.4735
    -3 9 9 589.84
    -3 -9 9 727.743
    3 9 -9 610.72
    3 -9 -9 528.382
    -3 -9 8 1025.6
    3 9 -8 1199.39
    3 -9 -8 1104.09
    -3 9 8 1193.52
    3 9 -7 2104.58
    -3 -9 7 2187.8
    3 -9 -7 2315.37
    -3 9 7 2097.12
    -3 9 6 741.209
    -3 -9 6 531.8
    3 9 -6 736.068
    3 -9 -6 549.886
    -3 9 5 388.399
    3 9 -5 264.152
    3 -9 -5 412.531
    -3 -9 5 346.548
    3 9 -4 2807.24
    -3 -9 4 2732.05
    3 -9 -4 2405.76
    -3 9 4 2370.33
    -3 -9 3 1416.27
    3 9 -3 1227.6
    3 -9 -3 1664.64
    -3 9 3 1557.63
    -3 9 2 483.657
    3 9 -2 463.373
    3 -9 -2 335.866
    -3 -9 2 495.775
    -3 -9 1 5381.86
    3 9 -1 5091.12
    3 -9 -1 5346.37
    -3 9 1 5252.88
    3 9 0 5837.76
    -3 -9 0 5221.49
    3 -9 0 5800.56
    3 -9 0 5363.98
    3 9 0 5351.11
    -3 -9 0 5446.2
    -3 9 0 6449.85
    3 9 1 2358.74
    -3 -9 -1 2416.89
    3 -9 1 2545.31
    3 -9 1 2410.37
    3 9 1 2637.63
    -3 -9 -1 2577.94
    -3 9 -1 2534.73
    3 9 2 1858.72
    -3 -9 -2 1916.87
    3 -9 2 2413.81
    3 -9 2 2123.31
    3 9 2 2186.14
    -3 9 -2 2683.45
    -3 9 -3 439.019
    3 9 3 523.857
    3 -9 3 470.455
    3 9 3 696.872
    -3 -9 -3 368.613
    -3 -9 -4 4742.71
    3 9 4 5004.86
    3 -9 4 5384.34
    3 9 4 5378.29
    -3 9 -4 5377.8
    -3 9 -5 832.683
    3 9 5 843.552
    -3 -9 -5 848.925
    3 -9 5 745.463
    3 9 5 751.872
    3 9 6 305.025
    -3 -9 -6 341.48
    3 -9 6 348.603
    3 9 6 418.351
    3 9 7 587.154
    -3 -9 -7 373.413
    3 -9 7 426.178
    3 9 7 432.13
    -3 -9 -8 4976.33
    3 -9 8 5343.68
    3 9 8 5326.79
    -3 10 9 256.326
    -3 -10 9 280.609
    3 10 -9 396.415
    3 -10 -9 574.246
    3 10 -8 3178.91
    -3 -10 8 2898.95
    3 -10 -8 3414.23
    -3 10 8 3076.48
    -3 10 7 172.955
    3 10 -7 220.615
    3 -10 -7 191.102
    -3 -10 7 215.199
    -3 10 6 34.1391
    3 10 -6 49.6984
    3 -10 -6 -16.5276
    -3 -10 6 20.727
    -3 10 5 46.8137
    3 10 -5 52.2669
    3 -10 -5 173.152
    -3 -10 5 2.83023
    -3 10 4 647.979
    3 10 -4 777.482
    3 -10 -4 608.896
    -3 -10 4 673.312
    -3 10 3 176.8
    3 10 -3 182.079
    3 -10 -3 179.779
    -3 -10 3 266.489
    -3 -10 2 3328.64
    3 10 -2 2584.18
    3 -10 -2 3139.92
    -3 10 2 3105.51
    3 10 -1 18052.7
    3 -10 -1 17574.6
    -3 10 1 17106.5
    -3 -10 1 16677.8
    3 10 0 15392.4
    -3 -10 0 16212.8
    3 -10 0 16391
    3 -10 0 16055.8
    3 10 0 15932.4
    -3 -10 0 16391.6
    -3 10 0 17523.6
    3 10 1 14130.7
    -3 -10 -1 11993.1
    3 -10 1 14347.7
    3 -10 1 13419.5
    3 10 1 13149.4
    -3 -10 -1 12943.1
    -3 10 -1 14725.8
    3 10 2 7304.29
    -3 -10 -2 8259.59
    3 -10 2 7551.85
    3 -10 2 7449.47
    3 10 2 7806.43
    -3 10 -2 8409.01
    -3 10 -3 670.641
    3 10 3 482.763
    3 -10 3 492.373
    3 10 3 653.63
    -3 -10 -3 376.071
    -3 -10 -4 4872.94
    3 10 4 5220.85
    3 -10 4 5135.29
    3 10 4 5371.65
    -3 10 -4 4739.55
    -3 10 -5 704.205
    3 10 5 721.427
    -3 -10 -5 524.525
    3 -10 5 675.75
    3 10 5 579.288
    -3 10 -6 63.135
    3 10 6 46.8775
    -3 -10 -6 43.7887
    3 -10 6 12.4695
    3 10 6 41.8163
    3 10 7 1355.78
    3 -10 7 1673.21
    -3 -10 -7 1547.46
    3 10 7 1392.29
    3 11 -8 3293.54
    -3 -11 8 3049.67
    3 -11 -8 3483.68
    -3 11 8 3171.27
    -3 11 7 201.865
    3 11 -7 165.2
    3 -11 -7 65.0351
    -3 -11 7 118.23
    -3 11 6 -8.88593
    3 11 -6 -15.4091
    3 -11 -6 12.4155
    -3 -11 6 6.76344
    -3 -11 5 3390.47
    3 11 -5 3955.67
    3 -11 -5 4089.36
    -3 11 5 3275.87
    -3 11 4 686.519
    3 11 -4 456.529
    3 -11 -4 649.5
    -3 -11 4 635.934
    -3 -11 3 1463.44
    3 11 -3 1259.24
    3 -11 -3 1041.26
    -3 11 3 1331.27
    3 11 -2 3034.79
    3 -11 -2 3018.29
    -3 11 2 3448.79
    -3 -11 2 2968.64
    3 11 -1 995.854
    3 -11 -1 1336.43
    -3 11 1 1702.81
    -3 -11 1 1234.51
    3 11 0 4658.66
    3 -11 0 4744.36
    3 -11 0 4663
    3 11 0 4193.74
    -3 -11 0 4436.4
    -3 11 0 4655.62
    3 11 1 2474.71
    -3 -11 -1 2575.18
    3 -11 1 3003.73
    3 -11 1 2697.09
    3 11 1 2658.26
    -3 11 -1 2826.69
    3 11 2 2224.79
    3 -11 2 1901.62
    3 -11 2 2105.76
    3 11 2 2227.45
    -3 -11 -2 1632.45
    -3 11 -2 2862.19
    -3 -11 -3 7460.31
    3 11 3 6560.18
    3 -11 3 6573.3
    3 11 3 7057.21
    -3 11 -3 7359.17
    -3 11 -4 1048.3
    3 11 4 754.167
    -3 -11 -4 774.384
    3 -11 4 834.271
    3 11 4 805.973
    -3 11 -5 898.688
    3 11 5 1052.02
    -3 -11 -5 672.648
    3 -11 5 932.716
    3 11 5 894.947
    -3 -11 -6 4466.45
    3 11 6 4684.7
    3 -11 6 5000.59
    3 11 6 5626.12
    -3 11 -6 5628.63
    -3 11 -7 501.605
    -3 -11 -7 377.282
    3 -11 7 473.07
    3 11 7 693.589
    -3 -12 7 2437.3
    3 12 -7 2122.3
    3 -12 -7 2639.31
    -3 12 7 2379.33
    -3 12 6 519.667
    3 12 -6 553.555
    3 -12 -6 516.138
    -3 -12 6 502.182
    -3 12 5 324.224
    3 12 -5 520.457
    3 -12 -5 300.814
    -3 -12 5 473.628
    -3 12 4 150.819
    3 12 -4 264.128
    3 -12 -4 71.5755
    -3 -12 4 24.0347
    -3 12 3 256.142
    3 12 -3 223.67
    -3 -12 3 245.904
    3 -12 -3 495.813
    3 12 -2 5712.63
    3 -12 -2 5670.15
    -3 12 2 5782.27
    -3 -12 2 5719.15
    3 12 -1 3472.27
    3 -12 -1 3370.79
    -3 -12 1 3649.72
    -3 12 1 3718.62
    -3 12 0 1314.73
    3 12 0 873.585
    3 -12 0 1105.62
    -3 -12 0 1240.93
    3 12 1 7967.96
    -3 -12 -1 7882.97
    3 -12 1 8351.73
    3 -12 1 7597.54
    3 12 1 7963.4
    -3 12 -1 9033.25
    3 12 2 10636.3
    -3 -12 -2 9787.22
    3 -12 2 10636.9
    3 -12 2 10787.5
    3 12 2 10871.4
    -3 12 -2 10467.4
    3 12 3 1947.72
    3 -12 3 1542.14
    3 12 3 1925.88
    -3 -12 -3 1403.69
    3 -12 3 1518.58
    -3 12 -3 2085.47
    -3 12 -4 39.8049
    3 12 4 55.8131
    -3 -12 -4 51.4629
    3 -12 4 1.79945
    3 12 4 105.081
    -3 -12 -5 3005.55
    3 12 5 3133.79
    3 -12 5 3264.04
    3 12 5 2938.73
    -3 12 -5 2817.5
    -3 12 -6 373.139
    3 12 6 229.965
    -3 -12 -6 382.321
    3 -12 6 191.794
    3 12 6 240.062
    -3 -13 6 1820.5
    3 13 -6 1639.81
    3 -13 -6 1912.32
    -3 13 6 2321.6
    -3 13 5 83.6696
    3 13 -5 139.318
    3 -13 -5 180.069
    -3 -13 5 138.46
    -3 13 4 106.267
    3 13 -4 24.8174
    -3 -13 4 11.1605
    3 -13 -4 42.348
    -3 13 3 1089.03
    3 13 -3 1585.66
    3 -13 -3 1652.36
    -3 -13 3 1333.39
    -3 13 2 28.2146
    3 13 -2 61.6495
    -3 -13 2 19.1868
    3 -13 -2 91.7487
    3 13 -1 5301.88
    3 -13 -1 5844.17
    -3 -13 1 5756.45
    -3 13 1 5478.42
    3 13 0 8120.11
    3 -13 0 8113.47
    -3 13 0 8593.46
    3 13 1 6743.53
    -3 -13 -1 6277.03
    3 -13 1 6750.63
    3 13 1 7098.53
    -3 13 -1 8049.48
    3 13 2 3141.51
    -3 -13 -2 2807.44
    3 -13 2 2734.75
    3 13 2 2545.5
    -3 13 -2 3144.07
    -3 13 -3 962.653
    3 13 3 1163.22
    3 13 3 1128.15
    -3 -13 -3 1159.53
    3 -13 3 1160.69
    -3 13 -4 879.796
    3 13 4 955.455
    3 13 4 850.584
    -3 -13 -4 937.732
    -3 13 -5 1401.47
    -3 -13 -5 1850.93
    -3 14 5 765.021
    3 14 -5 665.98
    -3 -14 5 633.368
    3 -14 -5 660.719
    -3 14 4 898.226
    3 14 -4 865.489
    -3 -14 4 742.59
    3 -14 -4 760.951
    -3 14 3 1441.6
    3 14 -3 1313.51
    3 -14 -3 1490.32
    -3 -14 3 1562.09
    -3 14 2 25.5776
    3 14 -2 121.512
    -3 -14 2 7.83558
    3 -14 -2 52.4579
    -3 14 1 246.349
    3 14 -1 5.45141
    -3 -14 1 180.333
    3 -14 -1 200.894
    3 14 0 7103.6
    3 -14 0 7339.12
    -3 14 0 6770.65
    -3 14 -1 1116.28
    3 14 1 1306.81
    3 -14 1 1393.03
    -3 -14 -1 944.329
    -3 14 -2 709.036
    3 14 2 345.406
    -3 -14 -2 755.17
    3 -14 2 958.644
    -3 14 -3 906.76
    3 14 3 862.043
    -3 -14 -3 1014.84
    3 -14 3 1110.69
    -3 -14 -4 4569.92
    3 14 4 4427.48
    -3 14 -4 5219.99
    -3 15 3 188.936
    3 15 -3 114.816
    -3 -15 3 14.5668
    3 -15 -3 51.8966
    -3 15 2 771.518
    3 15 -2 712.723
    -3 -15 2 555.103
    3 -15 -2 572.397
    3 15 -1 2084.13
    3 -15 -1 1996.55
    -3 15 1 2072.93
    3 15 0 1971.31
    3 -15 0 2000.95
    -3 -15 0 1800.16
    -3 15 0 2030.73
    -3 15 -1 666.711
    3 15 1 735.439
    3 -15 1 569.415
    -3 -15 -1 542.815
    -3 15 -2 127.029
    3 15 2 81.3517
    -3 -15 -2 1.0957
    3 -15 2 96.9314
    -4 0 8 2392.09
    -4 0 7 -41.1318
    -4 0 6 26553.8
    -4 0 5 73.4475
    -4 0 4 77.442
    -4 0 3 14.037
    -4 0 3 25.9268
    -4 0 2 100.991
    -4 0 2 34.2759
    -4 0 2 37.0372
    -4 0 1 -20.0956
    -4 0 1 54.6586
    4 0 -1 24.6468
    -4 0 0 5114.16
    4 0 0 5167.64
    -4 0 -1 64.8938
    4 0 1 23.2861
    -4 0 -2 695.894
    4 0 2 575.361
    -4 0 -3 41.7758
    4 0 3 118.025
    4 0 4 11574.8
    -4 0 -4 11198.5
    -4 0 -5 38.9074
    4 0 5 18.1187
    4 0 6 1646.97
    -4 0 -6 1914.41
    -4 0 -7 52.6612
    -4 1 8 20.3473
    -4 -1 8 88.3575
    -4 1 7 672.299
    -4 -1 7 694.487
    -4 1 6 2487.81
    -4 -1 6 3418.79
    -4 1 5 7366.44
    -4 -1 5 7167.37
    -4 1 4 3855.92
    -4 -1 4 4578.42
    -4 1 4 3997.76
    -4 1 3 21.5877
    -4 -1 3 8.23207
    -4 -1 3 -7.49604
    -4 1 3 11.2741
    -4 1 2 513.833
    -4 -1 2 311.179
    -4 1 2 348.659
    -4 -1 2 316.656
    -4 1 1 32.9008
    -4 -1 1 160.274
    -4 1 1 122.506
    4 -1 -1 96.578
    4 1 -1 88.081
    -4 -1 1 88.7278
    -4 1 0 705.453
    -4 1 0 867.068
    -4 -1 0 1192.3
    4 -1 0 1070.83
    4 1 0 887.122
    -4 1 -1 130.512
    -4 -1 -1 49.6363
    4 -1 1 98.0909
    4 1 1 33.4247
    -4 1 -2 661.937
    -4 -1 -2 478.681
    4 -1 2 376.032
    4 1 2 418.324
    -4 -1 -3 4132.41
    4 -1 3 3846.01
    4 1 3 3326.09
    -4 1 -3 3677.43
    -4 -1 -4 14991.2
    4 -1 4 14471.2
    4 1 4 13885.1
    -4 1 -4 14208.2
    -4 1 -5 706.201
    -4 -1 -5 532.232
    4 -1 5 462.736
    4 1 5 609.921
    -4 1 -6 10.2082
    -4 -1 -6 66.2476
    4 -1 6 -15.0596
    4 1 6 52.2645
    -4 -2 8 493.723
    -4 2 8 428.154
    -4 2 7 4192.06
    -4 -2 7 4325.86
    -4 2 6 2099.23
    -4 -2 6 1886.46
    -4 2 5 2965.36
    -4 -2 5 3108.96
    -4 -2 4 38.3251
    -4 2 4 6.35752
    -4 2 4 58.1846
    -4 -2 4 -15.169
    -4 2 3 1384.85
    -4 -2 3 1786.66
    -4 -2 3 1663.03
    -4 2 3 1789.73
    -4 2 2 970.151
    -4 -2 2 952.227
    -4 2 2 634.275
    -4 -2 2 1034.27
    -4 2 1 85.2281
    -4 -2 1 13.4435
    4 -2 -1 1.32989
    4 2 -1 63.6312
    -4 -2 1 -24.9865
    -4 2 0 1383.91
    4 -2 0 1573.77
    -4 -2 0 1188.92
    4 2 0 1076.99
    -4 2 0 1586.04
    -4 -2 -1 2757.84
    4 -2 1 2419.9
    4 2 1 3247.24
    -4 2 -1 2995.64
    -4 -2 -2 1986.19
    4 -2 2 2145.71
    4 2 2 2516.74
    -4 2 -2 2525.28
    -4 2 -3 585.199
    -4 -2 -3 527.656
    4 -2 3 632.837
    4 2 3 444.665
    -4 2 -4 522.321
    -4 -2 -4 515.512
    4 -2 4 493.431
    4 2 4 407.269
    4 -2 5 20517
    4 2 5 21240.9
    -4 2 -5 21225.8
    -4 -2 -5 20985.8
    4 -2 6 4196.64
    4 2 6 4243.24
    -4 2 -6 4482.55
    -4 -2 -6 4454.72
    -4 3 8 450.745
    -4 -3 8 575.438
    -4 3 7 290.489
    -4 -3 7 170.748
    -4 3 6 24.7763
    -4 -3 6 94.7736
    4 -3 -5 3670.33
    -4 -3 5 3193.99
    -4 3 5 4319.1
    -4 -3 4 1336.96
    4 -3 -4 1867.32
    -4 -3 4 1525.38
    -4 3 4 1666.42
    -4 -3 3 1862.53
    -4 -3 3 1913.05
    -4 3 3 1683.51
    -4 3 2 174.3
    -4 -3 2 264.71
    -4 3 1 293.848
    4 -3 -1 159.754
    4 3 -1 174.108
    -4 -3 1 86.9424
    -4 3 0 55.7477
    4 -3 0 53.279
    4 3 0 139
    -4 -3 0 116.389
    -4 -3 -1 1812.43
    -4 3 -1 1431.94
    4 -3 1 1770.18
    4 3 1 1578.73
    -4 3 -2 40.2343
    -4 -3 -2 17.9022
    4 -3 2 27.4935
    4 3 2 15.0214
    -4 -3 -3 1723.16
    4 3 3 1532.01
    4 -3 3 1529.14
    -4 3 -3 1736.81
    -4 3 -4 17.7976
    -4 -3 -4 67.1246
    4 -3 4 30.8705
    4 3 4 56.6467
    -4 3 -5 0.59046
    -4 -3 -5 86.9996
    4 -3 5 13.9891
    4 3 5 51.303
    -4 3 -6 671.058
    -4 -3 -6 659.32
    4 -3 6 718.875
    4 3 6 738.138
    -4 -4 7 -13.0913
    4 -4 -6 3325.4
    -4 -4 6 3511.83
    -4 4 5 82.0233
    -4 -4 5 66.9381
    4 -4 -5 105.833
    -4 4 4 541.235
    -4 -4 4 687.002
    4 -4 -4 739.327
    -4 4 3 72.6687
    -4 -4 3 44.6077
    -4 -4 3 37.6054
    4 -4 -3 64.3093
    -4 4 2 74.8103
    -4 -4 2 38.9999
    -4 -4 1 12867.9
    4 -4 -1 12856.1
    4 4 -1 13237
    -4 4 1 14056.1
    -4 4 0 42.7889
    4 -4 0 0.79073
    4 4 0 2.76595
    -4 -4 0 67.2246
    -4 -4 -1 1615.26
    4 -4 1 1517.39
    4 4 1 1504.79
    -4 4 -1 1695.21
    -4 -4 -2 1384.2
    4 -4 2 1406.66
    4 4 2 1339.89
    -4 -4 -3 256.467
    4 -4 3 170.266
    4 4 3 354.755
    -4 -4 -4 8139.64
    4 -4 4 8455.27
    4 4 4 8481.24
    -4 4 -4 8372.57
    -4 4 -5 158.33
    -4 -4 -5 129.506
    4 -4 5 297.46
    4 4 5 119.706
    -4 4 -6 38.1188
    -4 -4 -6 90.725
    4 -4 6 53.7943
    4 4 6 74.4877
    -4 -5 7 273.284
    -4 5 6 220.679
    -4 -5 6 278.047
    -4 -5 5 1633.37
    4 -5 -5 1500.08
    -4 5 5 1639.77
    -4 5 4 44.0557
    -4 -5 4 53.8752
    4 -5 -4 72.3521
    -4 5 3 35.4016
    4 -5 -3 108.317
    -4 -5 3 -2.47916
    -4 5 2 6.45902
    -4 -5 2 32.9581
    -4 5 1 165.59
    4 -5 -1 46.9834
    4 5 -1 153.605
    -4 -5 1 125.384
    -4 5 0 150.115
    4 -5 0 179.612
    -4 -5 0 127.127
    -4 5 -1 64.8938
    4 -5 1 -4.76853
    4 5 1 59.2632
    -4 -5 -1 -11.8983
    -4 5 -2 53.3846
    -4 -5 -2 136.726
    4 -5 2 118.744
    4 5 2 65.9759
    -4 -5 -3 7.00019
    4 -5 3 22.7802
    4 5 3 20.5238
    -4 -5 -4 478.795
    4 -5 4 532.834
    4 5 4 487.808
    -4 -5 -5 669.516
    4 -5 5 1249.91
    4 5 5 889.912
    -4 5 -6 1495.11
    -4 -5 -6 1479.26
    4 -5 6 1426.55
    4 5 6 1342.04
    -4 -6 7 595.029
    4 -6 -7 584.208
    4 -6 -6 4553.27
    -4 -6 6 4771.78
    -4 6 6 4926.36
    -4 6 5 47.5635
    -4 -6 5 16.516
    4 -6 -5 44.0918
    -4 6 4 405.043
    -4 -6 4 445.099
    4 -6 -4 456.017
    -4 6 3 385.498
    4 -6 -3 359.44
    -4 -6 3 334.358
    -4 -6 2 5745.31
    4 -6 -2 6266.66
    -4 6 2 6893.89
    -4 6 1 1018.82
    4 -6 -1 933.491
    4 6 -1 1082.51
    -4 -6 1 1259.6
    -4 -6 0 3396.34
    4 -6 0 4332.38
    4 6 0 3184.6
    -4 6 0 4095.19
    -4 6 -1 614.959
    4 -6 1 471.074
    4 6 1 691.763
    -4 -6 -1 658.649
    -4 6 -2 1620.73
    -4 -6 -2 1555.19
    4 -6 2 1448.77
    4 6 2 1437.08
    -4 6 -3 618.533
    -4 -6 -3 716.414
    4 -6 3 569.048
    4 6 3 749.319
    4 6 4 1911.26
    -4 -6 -4 1487.85
    4 -6 4 1388.7
    -4 -6 -5 2736.8
    4 -6 5 2348.39
    4 6 5 2662.03
    -4 7 6 213.494
    -4 -7 6 166.939
    4 -7 -6 361.177
    -4 7 5 835.287
    -4 -7 5 921.864
    4 -7 -5 765.666
    -4 -7 4 1212.45
    4 -7 -4 1279.32
    -4 7 4 1501.27
    -4 7 3 119.544
    4 -7 -3 118.185
    -4 7 2 1353.38
    4 -7 -2 1247.03
    -4 -7 2 1320.09
    -4 7 1 834.077
    -4 -7 1 922.737
    4 -7 -1 691.418
    -4 7 0 133.803
    4 -7 0 74.607
    4 7 0 192.995
    -4 -7 0 134.874
    -4 7 -1 95.8798
    4 -7 1 117.25
    4 7 1 17.2962
    -4 -7 -1 100.623
    -4 7 -2 1091.34
    -4 -7 -2 670.369
    4 -7 2 832.469
    4 7 2 948.553
    -4 -7 -3 1857.5
    -4 7 -3 1463.53
    4 -7 3 1590.5
    4 7 3 1598.57
    -4 -7 -4 2600.82
    4 -7 4 2472.23
    4 7 4 2386.27
    -4 7 -4 2454.91
    -4 -7 -5 797.116
    4 -7 5 995.939
    4 7 5 886.403
    -4 8 6 727.123
    -4 -8 6 681.405
    4 -8 -6 741.074
    -4 -8 5 70.1997
    -4 8 5 -88.0901
    4 -8 -5 -43.5331
    -4 8 4 1140.78
    4 -8 -4 1079.36
    4 -8 -3 2046.57
    -4 8 3 1982.69
    -4 -8 2 2764.39
    4 -8 -2 2641.63
    -4 8 2 3133.98
    -4 8 1 1110.41
    -4 -8 1 901.734
    4 -8 -1 1013.37
    -4 -8 0 3847.6
    4 -8 0 3830.04
    4 8 0 3785.98
    -4 8 0 4535.87
    -4 8 -1 1688.79
    4 -8 1 2283.41
    4 8 1 1741.78
    -4 -8 -1 1543.23
    -4 8 -2 1267.49
    4 -8 2 1379.65
    4 8 2 1030.45
    -4 -8 -2 1244.17
    -4 8 -3 718.14
    -4 -8 -3 514.655
    4 -8 3 549.501
    4 8 3 604.732
    -4 8 -4 308.97
    -4 -8 -4 136.345
    4 -8 4 359.971
    4 8 4 224.443
    -4 -9 5 2262.49
    4 -9 -5 2025.91
    -4 9 5 2208.62
    -4 9 4 1061.99
    4 9 -4 1021.71
    4 -9 -4 596.86
    -4 9 3 145.884
    4 9 -3 241.54
    4 -9 -3 122.147
    -4 9 2 1278.74
    4 9 -2 1466.29
    4 -9 -2 957.886
    -4 -9 2 878.983
    -4 9 1 56.697
    4 9 -1 54.9166
    -4 -9 1 42.4363
    4 -9 -1 52.2725
    -4 9 0 43.0224
    4 9 0 72.031
    4 -9 0 26.7812
    4 9 0 -16.1496
    -4 -9 0 81.308
    4 -9 0 45.1296
    4 9 1 1443.06
    4 -9 1 1682.06
    4 9 1 1628.24
    -4 -9 -1 1494.07
    -4 9 -1 1943.41
    -4 9 -2 760.241
    4 9 2 734.381
    4 -9 2 703.431
    4 9 2 900.301
    -4 -9 -2 866.905
    -4 9 -3 1865.42
    4 -9 3 1677.78
    -4 -9 -3 1637.45
    4 9 3 1401.27
    4 10 -3 2553.45
    -4 10 3 2407.88
    -4 10 2 62.7219
    4 10 -2 8.38648
    4 -10 -2 -12.1737
    -4 -10 2 51.2105
    4 10 -1 3810.83
    -4 -10 1 3212.88
    4 -10 -1 4135.97
    -4 10 1 4043.35
    -4 10 0 663.677
    4 10 0 503.576
    -4 -10 0 404.836
    4 -10 0 352.063
    -4 -10 -1 6848.12
    4 10 1 6649.77
    4 -10 1 6106.11
    4 10 1 6565.08
    -4 10 -1 6955.6
    -4 -10 -2 2539.51
    4 10 2 2186.72
    4 -10 2 2022.91
    4 10 2 2113.22
    -4 10 -2 2113.15
_refine_special_details     ?
_reflns_number_total     1434
_reflns_number_gt     1347
_reflns_threshold_expression     'I > 2\s(I)'
_refine_ls_structure_factor_coef     Fsqd
_refine_ls_matrix_type     full
_refine_ls_R_factor_all     0.0441
_refine_ls_R_factor_gt     0.0422
_refine_ls_wR_factor_gt     0.1089
_refine_ls_wR_factor_ref     0.1103
_refine_ls_goodness_of_fit_ref     1.088
_refine_ls_restrained_S_all     1.088
_refine_ls_number_reflns     1434
_refine_ls_number_parameters     102
_refine_ls_number_restraints     0
_refine_ls_hydrogen_treatment     constr
_refine_ls_weighting_scheme     calc
_refine_ls_weighting_details
              'w=1/[\s^2^(Fo^2^)+(0.0566P)^2^+0.1839P] where P=(Fo^2^+2Fc^2^)/3'
_atom_sites_solution_hydrogens     geom
_atom_sites_solution_primary     iterative
_atom_sites_solution_secondary     difmap
_refine_ls_shift/su_max     0.000
_refine_ls_shift/su_mean     0.000
_refine_diff_density_max     0.202
_refine_diff_density_min     -0.240
_refine_ls_extinction_method     none
_refine_ls_extinction_coef     .
loop_
    _atom_type_symbol
    _atom_type_description
    _atom_type_scat_dispersion_real
    _atom_type_scat_dispersion_imag
    _atom_type_scat_source
    'C' 'C' 0.0033 0.0016
                         'International Tables Vol C Tables 4.2.6.8 and 6.1.1.4'
    'H' 'H' 0.0000 0.0000
                         'International Tables Vol C Tables 4.2.6.8 and 6.1.1.4'
    'B' 'B' 0.0013 0.0007
                         'International Tables Vol C Tables 4.2.6.8 and 6.1.1.4'
    'N' 'N' 0.0061 0.0033
                         'International Tables Vol C Tables 4.2.6.8 and 6.1.1.4'
    'O' 'O' 0.0106 0.0060
                         'International Tables Vol C Tables 4.2.6.8 and 6.1.1.4'
_computing_data_collection
;
CrysAlis PRO (Rigaku OD, 2015)
;
_computing_cell_refinement
;
CrysAlis PRO (Rigaku OD, 2015)
;
_computing_data_reduction
;
CrysAlis PRO (Rigaku OD, 2015)
;
_computing_structure_solution
;
SUPERFLIP (Palatinus & Chapuis, 2007; Palatinus & van der Lee,
2008;
Palatinus <i>et al.</i>,  2012)
;
_computing_structure_refinement
;
SHELXL2016 (Sheldrick, 2015)
;
_computing_molecular_graphics
;
<i>OLEX2</i> (Dolomanov <i>et al.</i>,  2009)
;
_computing_publication_material
;
<i>OLEX2</i> (Dolomanov <i>et al.</i>,  2009)
;
loop_
    _atom_site_type_symbol
    _atom_site_label
    _atom_site_fract_x
    _atom_site_fract_y
    _atom_site_fract_z
    _atom_site_U_iso_or_equiv
    _atom_site_adp_type
    _atom_site_calc_flag
    _atom_site_occupancy
    _atom_site_disorder_assembly
    _atom_site_disorder_group
    O O2 0.8906(3) 0.49351(6) 0.34935(8) 0.0436(3) Uani d 1 . .
    H H2 0.881271 0.482459 0.279381 0.065 Uiso calc 1 . .
    O O1 0.8143(3) 0.60701(6) 0.47187(8) 0.0507(3) Uani d 1 . .
    H H1 0.900315 0.572989 0.518407 0.076 Uiso calc 1 . .
    N N1 0.0762(4) 0.58588(8) -0.12243(11) 0.0485(4) Uani d 1 . .
    C C3 0.3424(3) 0.65006(8) 0.06942(10) 0.0307(3) Uani d 1 . .
    C C7 0.1909(4) 0.61462(8) -0.03743(11) 0.0355(3) Uani d 1 . .
    C C1 0.6246(3) 0.62961(8) 0.26214(10) 0.0302(3) Uani d 1 . .
    C C2 0.4765(3) 0.59744(8) 0.15775(11) 0.0309(3) Uani d 1 . .
    H H2A 0.467006 0.540428 0.146805 0.037 Uiso calc 1 . .
    C C4 0.3561(4) 0.73542(8) 0.08286(12) 0.0367(3) Uani d 1 . .
    H H4 0.267843 0.770116 0.023320 0.044 Uiso calc 1 . .
    C C6 0.6325(4) 0.71575(8) 0.27423(11) 0.0352(3) Uani d 1 . .
    H H6 0.727616 0.738593 0.343630 0.042 Uiso calc 1 . .
    C C5 0.5031(4) 0.76802(8) 0.18615(12) 0.0400(3) Uani d 1 . .
    H H5 0.515094 0.825073 0.196425 0.048 Uiso calc 1 . .
    B B1 0.7827(4) 0.57324(9) 0.36442(12) 0.0336(3) Uani d 1 . .
loop_
    _atom_site_aniso_label
    _atom_site_aniso_U_11
    _atom_site_aniso_U_22
    _atom_site_aniso_U_33
    _atom_site_aniso_U_12
    _atom_site_aniso_U_13
    _atom_site_aniso_U_23
    O2 0.0679(7) 0.0371(5) 0.0242(5) 0.0103(5) -0.0092(5) -0.0004(4)
    O1 0.0810(8) 0.0414(6) 0.0278(5) 0.0165(5) -0.0120(5) -0.0029(4)
    N1 0.0625(9) 0.0474(7) 0.0339(7) 0.0077(6) -0.0115(6) -0.0044(5)
    C3 0.0303(6) 0.0361(7) 0.0254(6) 0.0025(5) -0.0001(5) 0.0001(5)
    C7 0.0398(7) 0.0365(7) 0.0295(7) 0.0077(5) -0.0031(5) 0.0028(5)
    C1 0.0304(6) 0.0332(7) 0.0267(6) 0.0014(5) -0.0002(5) 0.0017(5)
    C2 0.0343(7) 0.0291(6) 0.0290(6) 0.0019(5) -0.0011(5) 0.0005(5)
    C4 0.0426(8) 0.0353(7) 0.0320(7) 0.0063(5) 0.0004(5) 0.0067(5)
    C6 0.0397(7) 0.0358(7) 0.0296(6) -0.0019(5) -0.0016(5) -0.0031(5)
    C5 0.0520(8) 0.0287(7) 0.0390(8) 0.0007(6) 0.0009(6) 0.0001(5)
    B1 0.0385(8) 0.0347(8) 0.0268(7) 0.0006(6) -0.0038(6) 0.0010(5)
_geom_special_details
;
 All esds (except the esd in the dihedral angle between two l.s. planes)
 are estimated using the full covariance matrix.  The cell esds are taken
 into account individually in the estimation of esds in distances, angles
 and torsion angles; correlations between esds in cell parameters are only
 used when they are defined by crystal symmetry.  An approximate (isotropic)
 treatment of cell esds is used for estimating esds involving l.s. planes.
;
loop_
    _geom_bond_atom_site_label_1
    _geom_bond_atom_site_label_2
    _geom_bond_site_symmetry_2
    _geom_bond_distance
    _geom_bond_publ_flag
    O2 B1 . 1.3661(18) ?
    O1 B1 . 1.3455(17) ?
    N1 C7 . 1.1416(18) ?
    C3 C7 . 1.4401(18) ?
    C3 C2 . 1.3948(17) ?
    C3 C4 . 1.3882(19) ?
    C1 C2 . 1.3917(17) ?
    C1 C6 . 1.3987(18) ?
    C1 B1 . 1.5747(18) ?
    C4 C5 . 1.3825(19) ?
    C6 C5 . 1.3834(19) ?
loop_
    _geom_angle_atom_site_label_1
    _geom_angle_atom_site_label_2
    _geom_angle_atom_site_label_3
    _geom_angle_site_symmetry_1
    _geom_angle_site_symmetry_3
    _geom_angle
    _geom_angle_publ_flag
    C2 C3 C7 . . 119.00(12) ?
    C4 C3 C7 . . 119.98(11) ?
    C4 C3 C2 . . 121.02(12) ?
    N1 C7 C3 . . 178.81(15) ?
    C2 C1 C6 . . 117.51(11) ?
    C2 C1 B1 . . 122.70(11) ?
    C6 C1 B1 . . 119.79(11) ?
    C1 C2 C3 . . 120.50(12) ?
    C5 C4 C3 . . 118.95(12) ?
    C5 C6 C1 . . 122.04(12) ?
    C4 C5 C6 . . 119.98(12) ?
    O2 B1 C1 . . 123.75(11) ?
    O1 B1 O2 . . 119.15(12) ?
    O1 B1 C1 . . 117.10(12) ?
loop_
    _geom_torsion_atom_site_label_1
    _geom_torsion_atom_site_label_2
    _geom_torsion_atom_site_label_3
    _geom_torsion_atom_site_label_4
    _geom_torsion_site_symmetry_1
    _geom_torsion_site_symmetry_2
    _geom_torsion_site_symmetry_3
    _geom_torsion_site_symmetry_4
    _geom_torsion
    _geom_torsion_publ_flag
    C3 C4 C5 C6 . . . . -0.2(2) ?
    C7 C3 C2 C1 . . . . -179.96(12) ?
    C7 C3 C4 C5 . . . . -179.92(12) ?
    C1 C6 C5 C4 . . . . 0.9(2) ?
    C2 C3 C4 C5 . . . . -0.5(2) ?
    C2 C1 C6 C5 . . . . -0.8(2) ?
    C2 C1 B1 O2 . . . . 21.3(2) ?
    C2 C1 B1 O1 . . . . -159.37(13) ?
    C4 C3 C2 C1 . . . . 0.64(19) ?
    C6 C1 C2 C3 . . . . 0.00(18) ?
    C6 C1 B1 O2 . . . . -158.17(13) ?
    C6 C1 B1 O1 . . . . 21.14(19) ?
    B1 C1 C2 C3 . . . . -179.50(12) ?
    B1 C1 C6 C5 . . . . 178.76(13) ?
loop_
    _geom_hbond_atom_site_label_D
    _geom_hbond_atom_site_label_H
    _geom_hbond_atom_site_label_A
    _geom_hbond_site_symmetry_A
    _geom_hbond_distance_DH
    _geom_hbond_distance_HA
    _geom_hbond_distance_DA
    _geom_hbond_angle_DHA
    O1 H1 O2 3_766 0.82 1.98 2.7960(10)
                                      170
    O2 H2 N1 3_665 0.82 2.12 2.909(2) 160
    C2 H2A N1 3_665 0.93 2.71 3.452(2) 138
    C4 H4 O1 4_475 0.93 2.67 3.469(2) 144
_iucr_refine_instructions_details
;
TITL CF solution in P21/c
 exp_585.res created by SHELXL-2016/4 at 15:07:53 on 16-Dec-2017
CELL 0.71073 3.8064 16.156 11.4585 90 93.4719 90
ZERR 4 0.0002 0.001 0.0004 0 0.004 0
LATT 1
SYMM -X,0.5+Y,0.5-Z
SFAC C H B N O
UNIT 28 24 4 4 8
L.S. 10
PLAN  25
SIZE 0.199 0.25 0.476
BOND
MORE -1
CONF
fmap 2
acta
REM <olex2.extras>
REM <HklSrc "%.\\exp_585.hkl">
REM </olex2.extras>
WGHT    0.056600    0.183900
FVAR      11.23736
O2    5    0.890589    0.493510    0.349346    11.00000    0.06793    0.03706 =
         0.02425   -0.00045   -0.00917    0.01026
AFIX 147
H2    2    0.881271    0.482459    0.279381    11.00000   -1.50000
AFIX   0
O1    5    0.814345    0.607010    0.471871    11.00000    0.08097    0.04137 =
         0.02777   -0.00288   -0.01205    0.01652
AFIX 147
H1    2    0.900315    0.572989    0.518407    11.00000   -1.50000
AFIX   0
N1    4    0.076206    0.585877   -0.122427    11.00000    0.06254    0.04743 =
         0.03390   -0.00439   -0.01146    0.00768
C3    1    0.342356    0.650061    0.069421    11.00000    0.03031    0.03605 =
         0.02538    0.00006   -0.00011    0.00254
C7    1    0.190867    0.614623   -0.037432    11.00000    0.03984    0.03652 =
         0.02946    0.00282   -0.00313    0.00774
C1    1    0.624561    0.629609    0.262142    11.00000    0.03038    0.03318 =
         0.02669    0.00168   -0.00021    0.00144
C2    1    0.476532    0.597440    0.157751    11.00000    0.03428    0.02913 =
         0.02898    0.00049   -0.00115    0.00191
AFIX  43
H2A   2    0.467006    0.540428    0.146805    11.00000   -1.20000
AFIX   0
C4    1    0.356123    0.735416    0.082861    11.00000    0.04262    0.03527 =
         0.03195    0.00674    0.00040    0.00626
AFIX  43
H4    2    0.267843    0.770116    0.023320    11.00000   -1.20000
AFIX   0
C6    1    0.632467    0.715748    0.274230    11.00000    0.03975    0.03576 =
         0.02961   -0.00314   -0.00162   -0.00195
AFIX  43
H6    2    0.727616    0.738593    0.343630    11.00000   -1.20000
AFIX   0
C5    1    0.503139    0.768020    0.186152    11.00000    0.05201    0.02867 =
         0.03901    0.00012    0.00088    0.00073
AFIX  43
H5    2    0.515094    0.825073    0.196425    11.00000   -1.20000
AFIX   0
B1    3    0.782695    0.573236    0.364416    11.00000    0.03847    0.03474 =
         0.02677    0.00095   -0.00380    0.00058
HKLF 4
REM  CF solution in P21/c
REM R1 =  0.0422 for    1347 Fo > 4sig(Fo)  and  0.0441 for all    1434 data
REM    102 parameters refined using      0 restraints
END
WGHT      0.0566      0.1839
REM Highest difference peak  0.202,  deepest hole -0.240,  1-sigma level  0.073
Q1    1   0.7349  0.6013  0.3001  11.00000  0.05    0.20
Q2    1   0.9924  0.6569  0.2014  11.00000  0.05    0.19
Q3    1  -0.0688  0.6767  0.1243  11.00000  0.05    0.19
Q4    1   1.1008  0.6391  0.2650  11.00000  0.05    0.18
Q5    1   0.8288  0.6280  0.0982  11.00000  0.05    0.18
Q6    1   1.1306  0.6563  0.3424  11.00000  0.05    0.17
Q7    1  -0.2294  0.5800  0.0219  11.00000  0.05    0.15
Q8    1   0.8288  0.5646  0.0951  11.00000  0.05    0.15
Q9    1   1.1950  0.6021  0.3346  11.00000  0.05    0.14
Q10   1   0.6379  0.6250 -0.0217  11.00000  0.05    0.14
Q11   1   0.8945  0.5911  0.1665  11.00000  0.05    0.14
Q12   1   0.4753  0.9133  0.1206  11.00000  0.05    0.13
Q13   1   0.4755  0.5262  0.4632  11.00000  0.05    0.13
Q14   1   0.4940  0.4367  0.3624  11.00000  0.05    0.13
Q15   1   1.0447  0.5668  0.2280  11.00000  0.05    0.12
Q16   1   0.1795  0.7144  0.3028  11.00000  0.05    0.12
Q17   1   0.5448  0.5297  0.5574  11.00000  0.05    0.12
Q18   1   0.6226  0.8363  0.4187  11.00000  0.05    0.12
Q19   1   0.3577  0.8349  0.2494  11.00000  0.05    0.12
Q20   1   0.6835  0.4684  0.5556  11.00000  0.05    0.12
Q21   1   0.5236  0.9013  0.1965  11.00000  0.05    0.12
Q22   1   0.3819  0.8585  0.0218  11.00000  0.05    0.11
Q23   1   0.5804  0.8163  0.3713  11.00000  0.05    0.11
Q24   1   0.4552  0.5801  0.5356  11.00000  0.05    0.11
Q25   1   0.3736  0.8116  0.3209  11.00000  0.05    0.11
  REM The information below was added by Olex2.
  REM
  REM R1 = 0.0422 for 1347 Fo > 4sig(Fo) and 0.0441 for all 7499 data
  REM n/a parameters refined using n/a restraints
  REM Highest difference peak 0.20, deepest hole -0.24
  REM Mean Shift 0, Max Shift 0.000.
  REM +++ Tabular Listing of Refinement Information +++
  REM R1_all = 0.0441
  REM R1_gt = 0.0422
  REM wR_ref = 0.1103
  REM GOOF = 1.088
  REM Shift_max = 0.000
  REM Shift_mean = 0
  REM Reflections_all = 7499
  REM Reflections_gt = 1347
  REM Parameters = n/a
  REM Hole = -0.24
  REM Peak = 0.20
  REM Flack = n/a
;
