# Supplementary material for: Crystal structure and Hirshfeld surface analysis of 3-cyano­phenyl­boronic acid
Source: Acta Crystallogr E Crystallogr Commun. 2018 Mar 2;74(Pt 4):441–4. doi: 10.1107/S2056989018003146 (PMC5946963; doi:10.1107/S2056989018003146)
Supplement: Supplementary file 2 [file e-74-00441-Isup2.hkl]

data_I

_publ_requested_category EO

_publ_requested_journal 'Acta Cryst. E'

_publ_contact_author_fax ?


loop_
_geom_hbond_atom_site_label_d
_geom_hbond_atom_site_label_h
_geom_hbond_atom_site_label_a
_geom_hbond_site_symmetry_d
_geom_hbond_site_symmetry_h
_geom_hbond_site_symmetry_a
_geom_hbond_distance_dh
_geom_hbond_distance_ha
_geom_hbond_distance_da
_geom_hbond_angle_dha
_geom_hbond_publ_flag

 O1 H1 O2 3_766 ? ? 0.82 1.98 2.791(1) 170 ?
 O2 H2 N1 3_665 . . 0.82 2.13 2.909(2) 160 .
 C2 H2A N1 3_665 . . 0.93 2.71 3.452(2) 138 .
 C4 H4 O1 4_475 . . 0.93 2.67 3.469(2) 144 .


_iucr_geom_hbonds_special_details   

;

;


#Added by publCIF


_publ_section_figure_captions
;


(<b>I</b>)

<b>Scheme 1</b> (a) Neutral and charge-assisted homo- and heterodimeric
hydrogen bonding motifs involving boronic acids. (b) Conformations of the
boronic acid moiety.

<b>Figure 1</b>. Perspective view of the molecular structure of the title
compound (<b>I</b>). The displacement ellipsoids are shown at the 50%
probability level.

<b>Figure 2.</b> Hydrogen-bonding motifs and p...pinteractions found in the
crystal structure of <b>I</b>. Symmetry operators: (i) 2-x, 1-y, 1-z; (ii)
1-x, 1-y, -z; (iii) -1+x, 1.5-y, -0.5+z; (iv) -1+x, y, z.

<b>Figure 3</b>. Hirshfeld surfaces for compound <b>I</b> mapped with
d~norm~(top) and shape-index (bottom).

<b>Figure 4</b>. Bidimensional fingerprints of the title compound showing
H...H, N...H, O...H, C...C and C...H close contacts.
;
#Added by publCIF


_publ_section_acknowledgements
;
This work was supported financially by Consejo Nacional de Ciencia y
Tecnolog\'ia (CONACYT, Project. No.177616 and 229929) and Red Tem\'atica de
Qu\'imica Supramolecular (CONACyT, Project No. 281251). A. J. C. V. thanks
Consejo Nacional de Ciencia y Tecnolog\'ia (CONACYT) for a graduate
scholarship (273977).
;
#Added by publCIF


_publ_section_synopsis
.
#Added by publCIF


_publ_section_keywords
;
Boronic acid, Molecular and supramolecular structure, Hirshfeld surface
analysis.
;
#Added by publCIF


_publ_section_related_literature ?

_publ_contact_letter 
;
Please consider this CIF for publication. I certify that this contibution is the
original work of those listed as authors; that it has not been published
before (in any language or medium) and is not being considered for publication
elsewhere; that all authors concur with and are aware of the submission; that
all workers involved in the study are listed as authors or given proper credit
in the acknowledgements; that I have obtained permission for and acknowledged
the source of any excerpts from other copyright works; and that to the best of
my knowledge the paper contains no statements which are libellous, unlawful or
in any way actionable. All coauthors have made significant scientific
contributions to the work reported, including the ideas and their execution,
and share responsibility and accountability for the results.
;


# Loop of author details

loop_
_publ_author_name
_publ_author_address
_publ_author_footnote
_publ_author_email
'C\'ardenas-Valenzuela, A. Jaquelin'
;
Facultad de Ingenier\'ia Mochis, Universidad Aut\'onoma de Sinaloa, Fuente de
Poseid\'on y Prol. A. Flores S/N, C.P. 81223, C.U. Los Mochis, Sinaloa,
M\'exico.
;
.
.
'Gonz\'alez-Garc\'ia, Gerardo'
;
Departamento de Qu\'imica, Divisi\'on de Ciencias Naturales y Exactas, Campus
Guanajuato, Universidad de Guanajuato, Sede Noria Alta, Noria Alta S/N, Col.
Noria Alta, C. P. 36050, Guanajuato, Gto., M\'exico.
;
.
.
'Z\'arraga- Nu\~nez, Ram\'on'
;
Departamento de Qu\'imica, Divisi\'on de Ciencias Naturales y Exactas, Campus
Guanajuato, Universidad de Guanajuato, Sede Noria Alta, Noria Alta S/N, Col.
Noria Alta, C. P. 36050, Guanajuato, Gto., M\'exico.
;
.
.
'H\"opfl, Herbert'
;
Centro de Investigaciones Qu\'imicas, Instituto de Investigaci\'on en Ciencias
B\'asicas y Aplicadas, Universidad Aut\'onoma del Estado de Morelos, Av.
Universidad 1001, C.P. 62209, Cuernavaca, Morelos, M\'exico.
;
.
.
'Campos-Gaxiola, Jos\'e J.'
;
Facultad de Ingenier\'ia Mochis, Universidad Aut\'onoma de Sinaloa, Fuente de
Poseid\'on y Prol. A. Flores S/N, C.P. 81223, C.U. Los Mochis, Sinaloa,
M\'exico.
;
.
;
cruzadriana@uas.edu.mx
;
'Cruz-Enr\'iquez, Adriana'
;
Facultad de Ingenier\'ia Mochis, Universidad Aut\'onoma de Sinaloa, Fuente de
Poseid\'on y Prol. A. Flores S/N, C.P. 81223, C.U. Los Mochis, Sinaloa,
M\'exico.
;
.
.


_publ_section_abstract
;
In the molecular structure of the title compound, C~7~H~6~BNO~2~, the mean
plane of the-B(OH)~2~group is twisted by 21.4\% relative to the cyanophenyl
ring mean plane. In the crystal structure, the molecules are connected into 2D
hydrogen bonded layers by means of O---H...O, O---H...N, C---H...N and
C---H...O hydrogen bonds. \p...\p and B...\p stacking interactions link the
sheets into a three-dimensional network. Hirshfeld surface analysis showed
that van der Waals interactions constitute a further major contribution to the
intermolecular interactions, with H...H contacts accounting for 25.8% of the
surface.
;


_publ_section_title_footnote
.
#Added by publCIF


_publ_section_title
;
3-Cyanophenylboronic acid: crystal structure and Hirshfeld surface analysis
;
#Added by publCIF


_audit_update_record
;
2018-02-09 # Formatted by publCIF

;
_publcif_datablock.id '{1eabab0e-05e6-49dd-b377-a6df6b5e513e}'

# publcif _publ_body_element loop start
loop_
_publ_body_element
_publ_body_title
_publ_body_contents

 section 
;
Chemical context
; 
;
Boron-containing compounds and particularly arylboronic acid are an important
class of compounds in the fields of organic and medicinal chemistry, and have
played a role in the development of modern organic synthesis, macromolecular
chemistry, crystal engineering and molecular recognition (Fujita & James,
2008; Severin 2009). Because of their peculiar dynamic covalent reactivity
with alcohols (Jin, <i>et. al</i>., 2013), arylboronic acids and their
dehydrated derivatives enable the self-assembly of a large variety of
architectures resulting from boronate esterification (Takahagi <i>et al.</i>
2009) as well as boroxine (C\^ot\'e <i>et. al.</i>, 2005) and spiroborate
formation (Du <i>et. al</i>., 2016).

Boronic acids form neutral and charge-assisted homo- and heterodimeric
hydrogen-bonding patterns resembling characteristics similar to those found
for carboxylic acids (see Scheme 1a). However, the --B(OH)~2~ moiety contains
two O-H hydrogen bond donors and can, thus, form two O---H...X hydrogen bonds
and adopt different conformations (see, Scheme 1b). This enables the
generation of hydrogen-bonding networks with increased dimensionality (1D, 2D
or 3D) in the solid state (Fournier <i>et. al</i>. 2003; Madura <i>et. al.</i>
2015; Georgiou <i>et. al</i>. 2017).In recent years, boronic acids have been
explored also in the context of forming multicomponent molecular complexes
with organic carboxylic acids (-COOH), amides (-CONH~2~), alcohols (-OH) and
pyridines, which are based on molecular recognition processes
(Rodr\'iguez-Cuamatzi <i>et al.</i> 2005; Madura <i>et. al</i>., 2014;
Hern\'andez-Paredes <i>et. al.</i> 2015; Campos-Gaxiola <i>et. al.</i> 2017;
Pedireddi <i>et. al</i>., 2004; Vega <i>et. al.</i>, 2010; Talwelkar Shimpi,
<i>et. al</i>., 2016). As part of our ongoing studies in this area, we report
here the molecular and crystal structure of 3-cyanophenylboronic acid
(<b>I</b>). In addition, a Hirshfeld surface analysis was performed to
visualize and quantify the intermolecular interactions in the crystal
structure of the compound.
;
 section 
;
Structural commentary
; 
;
The single-crystal X-ray diffraction analysis revealed that <b>I</b>
crystallized in the monoclinic crystal system with space group <i>P2~1~</i>/c
(Table 1). The asymmetric unit of the title compound contains one independent
molecule (Fig. 1), with the -B(OH)~2~ group adopting the most preferred
<i>syn-anti</i> conformation (Seetha Lekshmi & Pedireddi 2007). As a result of
the H...H repulsion between the endo-oriented B-OH hydrogen and the C-H
hydrogen in position 2 of the aromatic ring, the -B(OH)~2~ mean plane is
twisted by 21.4\% relative to the cyanophenyl ring mean plane. This torsion
disables intramolecular C---H...O hydrogen bonding between the oxygen atom of
the exo-oriented B-OH function and weakens the B-C \p...\p bonding
interactions (Durka <i>et. al</i>., 2012) . The B1-O1, B1-O2 and B1-C1 bond
lengths are 1.3455(17), 1.3661(18) and 1.5747(18) \%A, respectively. For
comparison, in triphenyl boroxine the B-C bond lengths range from 1.544(4) to
1.549(4) \%A (Boese <i>et. al</i>., 1987). The C\\tb N bond length of
1.1416(18) \%A is typical for a bond with triple-bond character.
;
 section 
;
Supramolecular features
; 
;
In the crystal structure of <b>I</b>, the boronic acid molecules are in first
instance associated to 1D chains through two well-known double-bridged
homodimeric motifs based on-BOH...O(H)B- (motif <b>A</b>; graph set
R~2~^2^(8)) and C-H...N\\tb C-hydrogen bonds (motif <b>B</b>; graph set
R~2~^2^(10) (Bernstein <i>et. al</i>., 1995)). This hydrogen bonding pattern
is strengthened further by an intramolecular -BOH...N\\tb C contact [motif
<b>C</b>; graph set (R~2~^1^(7)] (Figure 2a, Table 2). In comparison to the
crystal structure of 4-cyanophenylboronic acid, where the chains are almost
linear (Talwelkar Shimpi <i>et. al</i>. 2017), in <b>I</b> they have
pronounced zig-zag topology. The O1...O2^i^, C2...N1^ii^ and O2...N1^ii^
separations in motifs <b>A</b>, <b>B</b> and <b>C</b>are 2.796(1), 3.452(2)
and 2.909(2)\%A, respectively, (Table 2), and are similar to previously
reported distances in related systems (Rodr\'iguez-Cuamatzi <i>et al.</i>
2005; Talwelkar Shimpi <i>et. al</i>. 2017). Within the crystal structure,
neighboring tapes are linked through additional C-H...O contacts to give an
overall 2D network running parallel to (-101) with macrocyclic motifs
<b>D</b>[graph set R~6~^6^(26)], see Figure 2b. The C4...O1^iii^distance is
3.469(2) \%A, see Table 2. The resulting 2D networks are stacked in parallel
fashion to form a layered 3D structure based on \p...\p interactions between
adjacent 3-cyanophenylboronic acid molecules [Cg...Cg^iv^ = 3.81 \%A; slippage
1.38\%A; iv = -1+x, y, z] and h^2^-type B-\p contacts with B...C distances of
3.595(2) and 3.673(2) \%A (Figure2c). Similar interactions are also depicted
in molecular crystals formed between 1,4-benzenediboronic acid and aromatic
amine N-oxides (Sarma <i>et. al.</i>, 2009, 2011).
;
 section 
;
Hirshfeld surface analysis
; 
;
Hirshfeld surfaces and fingerprint plots were generated for <b>I</b> based on
the crystallographic information file (CIF) using Crystal Explorer (Hirshfeld,
1977; McKinnon <i>et al.</i>, 2004). Hirshfeld surfaces enable the
visualization of intermolecular interactions by different colors and color
intensity, representing short or long contacts and indicating the relative
strength of the interactions. Figure 3shows the Hirshfeld surface of the title
compound <b>I</b> mapped over d~norm~ (-0.60 to 0.90 \%A) and the shape-index
(-1.0 to 1.0 \%A). In the d~norm~ map, the vivid red spots in the Hirshfeld
surface are due to short normalized O...H and N...H distances corresponding to
O-H...O and O-H...N interactions. The white spots represent the contacts
resulting from C-H...N hydrogen bonding (Figure 3a). On the shape-index
surface for compound I, convex blue regions represent hydrogen donor groups
and concave red regions represent hydrogen acceptor groups. The -B(OH)~2~
group behaves as simultaneous donor and acceptor, meanwhile the -C\\tb N group
is an acceptor only. The occurrence of \p-\p interactions is indicated by
adjacent red and blue triangles (Figure. 3b).

The two-dimensional fingerprint plot quantifies the contribution of each type
of non-covalent interaction to the Hirshfeld surface (McKinnon <i>et al.</i>,
2007). The major contribution with 25.8% of the surface is due to H...H
contacts, which represent van der Waals interactions, followed by N...H and
O...H interactions, which contribute 23.6 and 20.4%, respectively (these
contributions are observed as two sharp peaks in the plot in Fig. 4). This
behavior is usual for strong hydrogen bonds (Spackman & McKinnon, 2002).
Finally, the presence of C...C (11.4%) and B...C (2.3%) contacts evidences the
\p...\p and B...\p interactions, respectively, established in the crystal
structure analysis section. A summary of the relative contributions of the
different intermolecular contacts in <b>I</b> is given in Table 3.
;
 section 
;
Experimental
; 
;
3-Cyanophenylboronic acid and the solvent used in this work are commercially
available and were used without further purification. For single-crystal
growth, a solution of 3-cyanophenylboronic acid (0.050 g) in 5 mL of ethanol
was heated to reflux for 15 min. The solution was left to evaporate slowly at
room temperature, giving after one week colorless crystals suitable for
single-crystal X-ray diffraction analysis.
;
 section 
;
Refinement
;
;
Crystal data, data collection and structure refinement details are summarized
in Table 2.

Hydrogen atoms were positioned geometrically (O---H = 0.82 \%A and C---H = 0.93
\%A) and were refined using a riding model, with <i>U</i>~iso~(H) = 1.2
<i>U</i>~eq~(C) and 1.5<i>U</i>~eq~(O).
;

# publcif _publ_body_element loop end
_audit_creation_date              2017-12-16
_audit_creation_method
;
Olex2 1.2
(compiled 2017.08.10 svn.r3458 for OlexSys, GUI svn.r5381)
;
_shelx_SHELXL_version_number      '2016/4'
_publ_contact_author_address      


;
Facultad de Ingenier\'ia Mochis, Universidad Aut\'onoma de Sinaloa, Fuente de Poseid\'on y Prol. A. Flores S/N, C.P. 81223, C.U. Los Mochis, Sinaloa, M\'exico.
;


_publ_contact_author_email        'cruzadriana@uas.edu.mx'
_publ_contact_author_id_orcid     ?
_publ_contact_author_name         'Adriana Cruz-Enr\'iquez'
_publ_contact_author_phone        '6684801459'
_publ_section_references
;
Bernstein, J., Davis, R. E., Shimoni, L. & Chang, N. L. (1995). <i>Angew. Chem.
Int. Ed.</i><b>34</b>, 1555-1573.

Boese, R., Polk, M. & Blaser, D. (1987). <i>Angew. Chem., Int.
Ed.</i><b>26</b>, 245-247.

Brandenburg, K. <i>Diamond</i>, version 4.3.2, Crystal Impact GbR, Bonn,
<b>2017</b>

Campos-Gaxiola, J. J., Garc\'ia-Grajeda, B. A., Hern\'andez-Ahuactzi, I. F.,
Guerrero-\'Alvarez, J. A., H\"opfl, H. & Cruz-Enr\'iquez, A. (2017).
<i>CrystEngComm.</i><b>19</b>, 3760-3775.

C\^ot\'e, A. P., Benin, A. I., Ockwig, N. W., O?Keeffe, M., Matzger, A. J. &
Yaghi, O. M. (2005). <i>Science</i><b>310</b>, 1166-1170.

Dolomanov, O. V., Bourhis, L. J., Gildea, R. J., Howard, J. A. K. & Puschmann,
H. (2009). <i>J. Appl. Cryst.</i><b>42</b>, 339-341.

Du, Y., Yang, H., Whiteley, J. M., Wan, S., Jin, Y., Lee, S. H. & Zhang, W.
(2016). <i>Angew. Chem. Int. Ed.</i> <b>55</b>, 1737-1741.

Durka, K., Jarzembska, K. N., Kami\'nski, R., Lulis\'nki, S., Serwatowski, J. &
Wo\'zniak, K. (2012). <i>Cryst. Growth Des</i>. <b>12</b>, 3720-3734.

Farrugia, L. J. (2012). <i>J. Appl. Cryst</i>. <b>45</b>, 849--854.

Fournier, J. H., Maris, T., Wuest, J. D., Guo, W. & Galoppini, E. (2003). <i>J.
Am. Chem. Soc.</i><b>125</b>, 1002-1006.

Fujita, N., Shinkai, S. & James, T. D. (2008). <i>Chem. Asian J.</i><b>3</b>,
1076-1091.

Georgiou, I., Kervyn, S., Rossignon, A., De Leo, F., Wouters, J., Bruylants, G.
& Bonifazi, D. (2017). <i>J. Am. Chem. Soc.</i><b>139</b>, 2710--2727.

Hern\'andez-Paredes, J., Olvera-Tapia,A. L., Arenas-Garc\'ia J. I., H\"opfl,
H., Morales-Rojas, H., Herrera-Ruiz, D.,

Gonzaga-Morales, A. I. & Rodr\'iguez-Fragoso, L. (2015).
<i>CrystEngComm.</i><b>17</b>, 5166-5186.

Hirshfeld, F. L. (1977). <i>Theor. Chim. Acta</i> <b>44</b>, 129--138.

Jin, Y., Yu, C., Denman, R. J. & Zhang, W. (2013). <i>Chem. Soc. Rev</i>.
<b>42</b>, 6634-6654.

Madura, I. D., Adamczyk-Wo\'zniack, A. & Sporzy\'nski, A. (2015). <i>J. Mol.
Struct</i>. <b>1083</b>, 204-211.

Madura, I. D., Zcerwi\'nzka, K. & Solda\'nska, D. (2014). <i>Cryst. Growth
Des</i>. <b>14</b>, 5912-5921.

McKinnon, J. J., Jayatilaka, D. & Spackman, M. A. (2007). <i>Chem. Commun</i>.
3814--3816.

McKinnon, J. J., Spackman, M. A. & Mitchell, A. S. (2004). <i>Acta Cryst.</i>
B<b>60</b>, 627--668.

Palatinus, L. & &Chapuis, G. (2007). <i>J. Appl. Cryst</i>., <b>40</b>,
786-790.

Palatinus, L. & van der Lee, A. (2008). <i>J. Appl. Cryst</i>. <b>41</b>,
975-984.

Palatinus, L., Prathapa, S. J. & van Smaalen, S. (2012). <i>J. Appl. Cryst</i>.
<b>45</b>, 575-580.

Pedireddi, V. R. & Lekshmi, N. S. (2004). <i>Tetrahedron Lett.</i><b>45</b>,
1903-1906.

Rodr\'iguez-Cuamatzi, P., Arillo-Flores, O. I., Bernal-Uruchurtu, M. I. &
H\"opfl, H. (2005). <i>Cryst. Growth Des</i>. <b>5</b>, 167-175.

Sarma, R. & &Baruah, J. B. (2009). <i>J. Mol. Struct</i>.<b>920</b>, 350-354.

Sarma, R., Bhattacharyya, P. K. & Baruah, J. B. (2011). <i>Comput. Theor.
Chem</i>.<b>963</b>, 141-147.

SeethaLekshmi, N. & Pedireddi, V. R. (2007). <i>Cryst. Growth Des</i>.
<b>7</b>, 944-949.

Severin, K. (2009). <i>Dalton Trans</i>. 5254-5264.

Sheldrick, G. M. (2015). <i>Acta Cryst</i>. C<b>71</b>, 3-8.

Spackman, M. A. & McKinnon, J. J. (2002). <i>CrystEngComm</i><b>4</b>,
378--392.

Takahagi, H., Fujibe, S. & Iwasawa, N. (2009). <i>Chem. Eur. J.</i> <b>15</b>,
13327-13330.

Talwelkar Shimpi, M., \"Orbeg, S., Giri, L. & Pedireddi, V. R. (2016). <i>RSC.
Adv</i>. <b>6</b>, 43060-43068.

Talwelkar Shimpi, M., \"Orbeg, S., Giri, L. & Pedireddi, V. R. (2017).
<i>Cryst. Growth Des</i>. <b>17</b>, 6247-6254.

Vega, A., Zarate, M., Tlahuext, H. & H\"opfl, H. (2010). <i>Acta Cryst
C</i><b>66</b> o219-o221.
;
_chemical_name_common             ?
_chemical_name_systematic         ?
_chemical_formula_moiety          'C7 H6 B N O2'
_chemical_formula_sum             'C7 H6 B N O2'
_chemical_formula_weight          146.94
_chemical_melting_point           ?
_chemical_oxdiff_formula          'B1 C7 N1 O2'
loop_
  _atom_type_symbol
  _atom_type_description
  _atom_type_scat_dispersion_real
  _atom_type_scat_dispersion_imag
  _atom_type_scat_source
 'C' 'C' 0.0033 0.0016 'International Tables Vol C Tables 4.2.6.8 and 6.1.1.4'
 'H' 'H' 0.0000 0.0000 'International Tables Vol C Tables 4.2.6.8 and 6.1.1.4'
 'B' 'B' 0.0013 0.0007 'International Tables Vol C Tables 4.2.6.8 and 6.1.1.4'
 'N' 'N' 0.0061 0.0033 'International Tables Vol C Tables 4.2.6.8 and 6.1.1.4'
 'O' 'O' 0.0106 0.0060 'International Tables Vol C Tables 4.2.6.8 and 6.1.1.4'

_shelx_space_group_comment
;
The symmetry employed for this shelxl refinement is uniquely defined
by the following loop, which should always be used as a source of
symmetry information in preference to the above space-group names.
They are only intended as comments.
;
_space_group_crystal_system       monoclinic
_space_group_IT_number            14
_space_group_name_H-M_alt         'P 1 21/c 1'
_space_group_name_Hall            '-P 2ybc'
loop_
  _space_group_symop_operation_xyz
 'x, y, z'
 '-x, y+1/2, -z+1/2'
 '-x, -y, -z'
 'x, -y-1/2, z-1/2'

_cell_length_a                    3.8064(2)
_cell_length_b                    16.1560(10)
_cell_length_c                    11.4585(4)
_cell_angle_alpha                 90
_cell_angle_beta                  93.472(4)
_cell_angle_gamma                 90
_cell_volume                      703.36(6)
_cell_formula_units_Z             4
_cell_measurement_reflns_used     4312
_cell_measurement_temperature     293(2)
_cell_measurement_theta_max       29.0530
_cell_measurement_theta_min       4.3500
_shelx_estimated_absorpt_T_max    0.980
_shelx_estimated_absorpt_T_min    0.954
_exptl_absorpt_coefficient_mu     0.100
_exptl_absorpt_correction_T_max   0.996
_exptl_absorpt_correction_T_min   0.992
_exptl_absorpt_correction_type    gaussian
_exptl_absorpt_process_details
;
CrysAlisPro 1.171.38.43 (Rigaku Oxford Diffraction, 2015)
Numerical absorption correction based on gaussian integration over
   a multifaceted crystal model
Empirical absorption correction using spherical harmonics,
 implemented in SCALE3 ABSPACK scaling algorithm.
;
_exptl_absorpt_special_details    ?
_exptl_crystal_colour             colourless
_exptl_crystal_colour_primary     colourless
_exptl_crystal_density_diffrn     1.388
_exptl_crystal_density_meas       ?
_exptl_crystal_density_method     ?
_exptl_crystal_description        block
_exptl_crystal_F_000              304
loop_
  _exptl_crystal_face_index_h
  _exptl_crystal_face_index_k
  _exptl_crystal_face_index_l
  _exptl_crystal_face_perp_dist
 0 -16 11 0.1521
 -5 3 1 0.2929
 0 16 -11 0.0462
 5 1 -5 0.1089
 0 1 16 0.1849
 -5 -1 2 0.2968
 0 -1 -16 0.0978
 0 -19 -9 0.0649
 0 19 9 0.1485

_exptl_crystal_size_max           0.476
_exptl_crystal_size_mid           0.25
_exptl_crystal_size_min           0.199
loop_
  _exptl_oxdiff_crystal_face_indexfrac_h
  _exptl_oxdiff_crystal_face_indexfrac_k
  _exptl_oxdiff_crystal_face_indexfrac_l
  _exptl_oxdiff_crystal_face_x
  _exptl_oxdiff_crystal_face_y
  _exptl_oxdiff_crystal_face_z
 -0.2335 -16.3553 11.2474 -0.9446 -0.2802 -0.1711
 -5.3296 2.7135 1.0197 0.2009 0.0603 -0.9778
 0.2444 16.3510 -11.2504 0.9442 0.2801 0.1731
 5.2037 0.6916 -4.8568 0.0815 -0.0505 0.9954
 -0.1332 0.5135 16.1385 -0.8400 0.5142 -0.1732
 -5.3428 -0.7958 2.4032 0.0515 -0.0309 -0.9982
 -0.0210 -0.5380 -16.1154 0.8439 -0.5166 0.1448
 0.2110 -18.6272 -9.2823 0.0786 -0.9922 0.0969
 -0.0836 18.6838 9.2204 -0.0787 0.9942 -0.0730

_exptl_transmission_factor_max    ?
_exptl_transmission_factor_min    ?
_diffrn_reflns_av_R_equivalents   0.0231
_diffrn_reflns_av_unetI/netI      0.0145
_diffrn_reflns_Laue_measured_fraction_full 0.998
_diffrn_reflns_Laue_measured_fraction_max 0.998
_diffrn_reflns_limit_h_max        4
_diffrn_reflns_limit_h_min        -4
_diffrn_reflns_limit_k_max        20
_diffrn_reflns_limit_k_min        -20
_diffrn_reflns_limit_l_max        14
_diffrn_reflns_limit_l_min        -14
_diffrn_reflns_number             7332
_diffrn_reflns_point_group_measured_fraction_full 0.998
_diffrn_reflns_point_group_measured_fraction_max 0.998
_diffrn_reflns_theta_full         25.242
_diffrn_reflns_theta_max          26.367
_diffrn_reflns_theta_min          3.563
_diffrn_ambient_temperature       293(2)
_diffrn_detector                  'CCD plate'
_diffrn_detector_area_resol_mean  8.0945
_diffrn_detector_type             EosS2
_diffrn_measured_fraction_theta_full 0.998
_diffrn_measured_fraction_theta_max 0.998
_diffrn_measurement_details
;
List of Runs (angles in degrees, time in seconds):

  # Type    Start    End  Width  t~exp~   \w     \q     \k     \f   Frames
--------------------------------------------------------------------------
  1  \w     -1.00  83.00   0.30    5.04    --   15.81  57.00  30.00  280
  2  \w     -1.00  83.00   0.30    5.04    --   15.81  57.00 150.00  280
  3  \w    -35.00  49.00   0.30    5.04    --  -17.84  57.00 -90.00  280
  4  \w     -1.00  83.00   0.30    5.04    --   15.81  57.00 -90.00  280
  5  \w      6.00  72.00   0.30    5.04    --   15.81-130.00-156.00  220
  6  \w    -52.00   1.10   0.30    5.04    --   15.81 -77.00   0.00  177
  7  \w    -90.00 -34.80   0.30    5.04    --  -17.84 178.00 -30.00  184
;
_diffrn_measurement_device        'four-circle diffractometer'
_diffrn_measurement_device_type   'SuperNova, Single source at offset, EosS2'
_diffrn_measurement_method        '\w scans'
_diffrn_orient_matrix_type
'CrysAlisPro convention (1999,Acta A55,543-557)'
_diffrn_orient_matrix_UB_11       -0.0367450000
_diffrn_orient_matrix_UB_12       0.0217991000
_diffrn_orient_matrix_UB_13       -0.0530451000
_diffrn_orient_matrix_UB_21       0.0139583000
_diffrn_orient_matrix_UB_22       0.0380914000
_diffrn_orient_matrix_UB_23       0.0307674000
_diffrn_orient_matrix_UB_31       0.1824372000
_diffrn_orient_matrix_UB_32       0.0014819000
_diffrn_orient_matrix_UB_33       -0.0092709000
_diffrn_radiation_monochromator   mirror
_diffrn_radiation_probe           x-ray
_diffrn_radiation_type            MoK\a
_diffrn_radiation_wavelength      0.71073
_diffrn_source                    'micro-focus sealed X-ray tube'
_diffrn_source_type               'SuperNova (Mo) X-ray Source'
_reflns_Friedel_coverage          0.000
_reflns_Friedel_fraction_full     .
_reflns_Friedel_fraction_max      .
_reflns_number_gt                 1347
_reflns_number_total              1434
_reflns_odcompleteness_completeness 99.67
_reflns_odcompleteness_iscentric  1
_reflns_odcompleteness_theta      26.32
_reflns_special_details
;
 Reflections were merged by SHELXL according to the crystal
 class for the calculation of statistics and refinement.
 
 _reflns_Friedel_fraction is defined as the number of unique
 Friedel pairs measured divided by the number that would be
 possible theoretically, ignoring centric projections and
 systematic absences.
;
_reflns_threshold_expression      'I > 2\s(I)'
_computing_cell_refinement        'CrysAlisPro 1.171.38.43 (Rigaku OD, 2015)'
_computing_data_collection        'CrysAlisPro 1.171.38.43 (Rigaku OD, 2015)'
_computing_data_reduction         'CrysAlisPro 1.171.38.43 (Rigaku OD, 2015)'
_computing_molecular_graphics     'Olex2 (Dolomanov et al., 2009)'
_computing_publication_material   'Olex2 (Dolomanov et al., 2009)'
_computing_structure_refinement   'ShelXL (Sheldrick, 2015)'
_computing_structure_solution
;
Superflip (Palatinus & Chapuis, 2007;Palatinus & van der Lee, 2008;
Palatinus et al., 2012)
;
_refine_diff_density_max          0.202
_refine_diff_density_min          -0.240
_refine_diff_density_rms          0.073
_refine_ls_extinction_coef        .
_refine_ls_extinction_method      none
_refine_ls_goodness_of_fit_ref    1.088
_refine_ls_hydrogen_treatment     constr
_refine_ls_matrix_type            full
_refine_ls_number_parameters      102
_refine_ls_number_reflns          1434
_refine_ls_number_restraints      0
_refine_ls_R_factor_all           0.0441
_refine_ls_R_factor_gt            0.0422
_refine_ls_restrained_S_all       1.088
_refine_ls_shift/su_max           0.000
_refine_ls_shift/su_mean          0.000
_refine_ls_structure_factor_coef  Fsqd
_refine_ls_weighting_details
'w=1/[\s^2^(Fo^2^)+(0.0566P)^2^+0.1839P] where P=(Fo^2^+2Fc^2^)/3'
_refine_ls_weighting_scheme       calc
_refine_ls_wR_factor_gt           0.1089
_refine_ls_wR_factor_ref          0.1103
_refine_special_details           ?
_olex2_refinement_description
;
1. Fixed Uiso
 At 1.2 times of:
  All C(H) groups
 At 1.5 times of:
  All O(H) groups
2.a Aromatic/amide H refined with riding coordinates:
 C2(H2A), C4(H4), C6(H6), C5(H5)
2.b Idealised tetrahedral OH refined as rotating group:
 O2(H2), O1(H1)
;
_atom_sites_solution_hydrogens    geom
_atom_sites_solution_primary      iterative
_atom_sites_solution_secondary    ?
loop_
  _atom_site_label
  _atom_site_type_symbol
  _atom_site_fract_x
  _atom_site_fract_y
  _atom_site_fract_z
  _atom_site_U_iso_or_equiv
  _atom_site_adp_type
  _atom_site_occupancy
  _atom_site_site_symmetry_order
  _atom_site_calc_flag
  _atom_site_refinement_flags_posn
  _atom_site_refinement_flags_adp
  _atom_site_refinement_flags_occupancy
  _atom_site_disorder_assembly
  _atom_site_disorder_group
 O2 O 0.8906(3) 0.49351(6) 0.34935(8) 0.0436(3) Uani 1 1 d . . . . .
 H2 H 0.881271 0.482459 0.279381 0.065 Uiso 1 1 calc GR . . . .
 O1 O 0.8143(3) 0.60701(6) 0.47187(8) 0.0507(3) Uani 1 1 d . . . . .
 H1 H 0.900315 0.572989 0.518407 0.076 Uiso 1 1 calc GR . . . .
 N1 N 0.0762(4) 0.58588(8) -0.12243(11) 0.0485(4) Uani 1 1 d . . . . .
 C3 C 0.3424(3) 0.65006(8) 0.06942(10) 0.0307(3) Uani 1 1 d . . . . .
 C7 C 0.1909(4) 0.61462(8) -0.03743(11) 0.0355(3) Uani 1 1 d . . . . .
 C1 C 0.6246(3) 0.62961(8) 0.26214(10) 0.0302(3) Uani 1 1 d . . . . .
 C2 C 0.4765(3) 0.59744(8) 0.15775(11) 0.0309(3) Uani 1 1 d . . . . .
 H2A H 0.467006 0.540428 0.146805 0.037 Uiso 1 1 calc R . . . .
 C4 C 0.3561(4) 0.73542(8) 0.08286(12) 0.0367(3) Uani 1 1 d . . . . .
 H4 H 0.267843 0.770116 0.023320 0.044 Uiso 1 1 calc R . . . .
 C6 C 0.6325(4) 0.71575(8) 0.27423(11) 0.0352(3) Uani 1 1 d . . . . .
 H6 H 0.727616 0.738593 0.343630 0.042 Uiso 1 1 calc R . . . .
 C5 C 0.5031(4) 0.76802(8) 0.18615(12) 0.0400(3) Uani 1 1 d . . . . .
 H5 H 0.515094 0.825073 0.196425 0.048 Uiso 1 1 calc R . . . .
 B1 B 0.7827(4) 0.57324(9) 0.36442(12) 0.0336(3) Uani 1 1 d . . . . .

loop_
  _atom_site_aniso_label
  _atom_site_aniso_U_11
  _atom_site_aniso_U_22
  _atom_site_aniso_U_33
  _atom_site_aniso_U_23
  _atom_site_aniso_U_13
  _atom_site_aniso_U_12
 O2 0.0679(7) 0.0371(5) 0.0242(5) -0.0004(4) -0.0092(5) 0.0103(5)
 O1 0.0810(8) 0.0414(6) 0.0278(5) -0.0029(4) -0.0120(5) 0.0165(5)
 N1 0.0625(9) 0.0474(7) 0.0339(7) -0.0044(5) -0.0115(6) 0.0077(6)
 C3 0.0303(6) 0.0361(7) 0.0254(6) 0.0001(5) -0.0001(5) 0.0025(5)
 C7 0.0398(7) 0.0365(7) 0.0295(7) 0.0028(5) -0.0031(5) 0.0077(5)
 C1 0.0304(6) 0.0332(7) 0.0267(6) 0.0017(5) -0.0002(5) 0.0014(5)
 C2 0.0343(7) 0.0291(6) 0.0290(6) 0.0005(5) -0.0011(5) 0.0019(5)
 C4 0.0426(8) 0.0353(7) 0.0320(7) 0.0067(5) 0.0004(5) 0.0063(5)
 C6 0.0397(7) 0.0358(7) 0.0296(6) -0.0031(5) -0.0016(5) -0.0019(5)
 C5 0.0520(8) 0.0287(7) 0.0390(8) 0.0001(5) 0.0009(6) 0.0007(6)
 B1 0.0385(8) 0.0347(8) 0.0268(7) 0.0010(5) -0.0038(6) 0.0006(6)

_geom_special_details
;
 All esds (except the esd in the dihedral angle between two l.s. planes)
 are estimated using the full covariance matrix.  The cell esds are taken
 into account individually in the estimation of esds in distances, angles
 and torsion angles; correlations between esds in cell parameters are only
 used when they are defined by crystal symmetry.  An approximate (isotropic)
 treatment of cell esds is used for estimating esds involving l.s. planes.
;
loop_
  _geom_bond_atom_site_label_1
  _geom_bond_atom_site_label_2
  _geom_bond_distance
  _geom_bond_site_symmetry_2
  _geom_bond_publ_flag
 O2 B1 1.3661(18) . ?
 O1 B1 1.3455(17) . ?
 N1 C7 1.1416(18) . ?
 C3 C7 1.4401(18) . ?
 C3 C2 1.3948(17) . ?
 C3 C4 1.3882(19) . ?
 C1 C2 1.3917(17) . ?
 C1 C6 1.3987(18) . ?
 C1 B1 1.5747(18) . ?
 C4 C5 1.3825(19) . ?
 C6 C5 1.3834(19) . ?

loop_
  _geom_angle_atom_site_label_1
  _geom_angle_atom_site_label_2
  _geom_angle_atom_site_label_3
  _geom_angle
  _geom_angle_site_symmetry_1
  _geom_angle_site_symmetry_3
  _geom_angle_publ_flag
 C2 C3 C7 119.00(12) . . ?
 C4 C3 C7 119.98(11) . . ?
 C4 C3 C2 121.02(12) . . ?
 N1 C7 C3 178.81(15) . . ?
 C2 C1 C6 117.51(11) . . ?
 C2 C1 B1 122.70(11) . . ?
 C6 C1 B1 119.79(11) . . ?
 C1 C2 C3 120.50(12) . . ?
 C5 C4 C3 118.95(12) . . ?
 C5 C6 C1 122.04(12) . . ?
 C4 C5 C6 119.98(12) . . ?
 O2 B1 C1 123.75(11) . . ?
 O1 B1 O2 119.15(12) . . ?
 O1 B1 C1 117.10(12) . . ?

loop_
  _geom_torsion_atom_site_label_1
  _geom_torsion_atom_site_label_2
  _geom_torsion_atom_site_label_3
  _geom_torsion_atom_site_label_4
  _geom_torsion
  _geom_torsion_site_symmetry_1
  _geom_torsion_site_symmetry_2
  _geom_torsion_site_symmetry_3
  _geom_torsion_site_symmetry_4
  _geom_torsion_publ_flag
 C3 C4 C5 C6 -0.2(2) . . . . ?
 C7 C3 C2 C1 -179.96(12) . . . . ?
 C7 C3 C4 C5 -179.92(12) . . . . ?
 C1 C6 C5 C4 0.9(2) . . . . ?
 C2 C3 C4 C5 -0.5(2) . . . . ?
 C2 C1 C6 C5 -0.8(2) . . . . ?
 C2 C1 B1 O2 21.3(2) . . . . ?
 C2 C1 B1 O1 -159.37(13) . . . . ?
 C4 C3 C2 C1 0.64(19) . . . . ?
 C6 C1 C2 C3 0.00(18) . . . . ?
 C6 C1 B1 O2 -158.17(13) . . . . ?
 C6 C1 B1 O1 21.14(19) . . . . ?
 B1 C1 C2 C3 -179.50(12) . . . . ?
 B1 C1 C6 C5 178.76(13) . . . . ?

loop_
  _refln_index_h
  _refln_index_k
  _refln_index_l
  _refln_F_squared_meas
  _refln_F_squared_sigma
  _refln_scale_group_code
 0 0 -2 3796.77 130.137 2
 0 0 2 3767.35 131.45 2
 0 0 3 -1.47074 11.2403 2
 0 0 -3 5.78384 9.48992 2
 0 0 -4 22942 541.25 2
 0 0 4 24200.5 557.064 2
 0 0 -4 23520.8 516.656 6
 0 0 -5 23.9812 24.6827 6
 0 0 5 -3.32679 14.6154 2
 0 0 5 48.2385 27.3977 1
 0 0 -5 -5.07895 18.5423 2
 0 0 -6 15391.1 447.205 6
 0 0 -6 16292.7 490.825 2
 0 0 7 122.92 48.5528 1
 0 0 -7 27.9466 30.5912 6
 0 0 -7 56.0085 38.6407 2
 0 0 -8 5842.88 314.212 2
 0 0 8 6579.9 329.065 1
 0 0 -8 5798.66 292.903 6
 0 0 -9 47.019 39.1654 6
 0 0 9 18.4021 28.8884 1
 0 0 -9 74.2078 47.5716 2
 0 0 -10 46870.1 1145.9 6
 0 0 10 48482.7 1189.49 1
 0 0 -10 43788.6 1161.89 2
 0 0 11 37.0374 53.9673 1
 0 0 -11 42.1191 47.8138 6
 0 0 -12 69.2582 51.6424 6
 0 0 12 95.2199 59.3733 1
 0 0 13 134.906 69.1843 1
 0 0 -13 116.306 68.7219 6
 0 0 -14 1009.48 173.316 6
 0 0 14 945.26 169.616 1
 0 1 2 37474.9 656.437 2
 0 -1 2 36774.8 666.757 2
 0 -1 -2 36897.2 653.532 2
 0 1 -2 36189.2 641.282 6
 0 1 -2 37214.6 663.278 2
 0 -1 2 34298.9 653.324 1
 0 -1 -2 36243.7 639.681 4
 0 -1 2 35980.3 640.311 6
 0 1 -2 35663.1 659.807 1
 0 -1 3 6383.98 214.392 2
 0 -1 -3 6217.69 192.479 4
 0 -1 -3 6402.18 208.638 2
 0 1 -3 6373.2 213.514 2
 0 1 -3 6369.11 198.385 6
 0 1 3 6170.78 207.249 2
 0 -1 3 6367.52 208.761 1
 0 1 -4 38.9502 21.4024 2
 0 -1 -4 37.9754 21.1073 4
 0 -1 -4 63.0785 26.0802 2
 0 1 -4 22.047 18.1042 6
 0 -1 4 32.5463 22.8172 2
 0 1 4 19.1281 15.2017 2
 0 -1 4 12.3141 14.927 1
 0 1 -5 83629.4 1499.45 2
 0 1 -5 80678.3 1451.19 6
 0 1 5 86509.8 1509.77 2
 0 -1 5 77761.6 1475.12 1
 0 -1 5 78591 1499.89 2
 0 -1 -5 81150.2 1432.15 4
 0 -1 -5 78191 1472.15 2
 0 1 -6 4208.38 212.662 6
 0 -1 -6 4344.54 210.45 6
 0 -1 -6 4276.87 226.815 2
 0 1 -6 4063.51 224.364 2
 0 -1 6 4143.96 222.094 1
 0 -1 -6 4268.57 204.245 4
 0 1 -7 14409.6 488.821 2
 0 -1 7 13994.1 475.645 1
 0 -1 -7 14306.2 452.573 6
 0 -1 -7 14126.4 480.296 2
 0 1 -7 14487 463.742 6
 0 -1 -8 3859.32 232.855 6
 0 -1 8 4271.56 259.216 1
 0 -1 -8 4131.3 258.56 2
 0 1 -8 3844.25 236.582 6
 0 1 8 3634.13 243.631 1
 0 1 -8 3806.84 251.169 2
 0 -1 9 1561.54 166.748 1
 0 -1 -9 1290.41 143.543 6
 0 1 -9 1090.89 135.779 6
 0 1 9 1396.96 159.691 1
 0 1 -9 1410.1 160.462 2
 0 -1 -9 1670.94 173.21 2
 0 -1 -10 104979 2167.32 2
 0 1 -10 107816 2136.05 6
 0 -1 -10 110631 2132.45 6
 0 -1 10 109129 2170.66 1
 0 1 10 108377 2184.78 1
 0 -1 -11 5839.65 353.254 6
 0 1 -11 5572.56 348.437 6
 0 -1 -11 6292.05 384.789 2
 0 -1 11 5537.85 350.51 1
 0 1 11 5867.64 370.784 1
 0 1 12 321.89 93.9319 1
 0 -1 -12 385.124 102.182 6
 0 -1 12 459.291 107.651 1
 0 1 -12 367.251 100.299 6
 0 -1 -13 3061.74 282.088 6
 0 1 -13 2751.61 274.837 6
 0 1 13 2539.76 265.92 1
 0 -1 13 2607.49 263.074 1
 0 1 14 75.7152 61.1346 1
 0 -1 14 173.151 84.4047 1
 0 1 -14 326.117 104.207 6
 0 -1 -14 188.743 80.3536 6
 0 -2 -2 16500.5 346.201 2
 0 -2 2 17170.5 358.975 1
 0 2 -2 16401.6 363.849 1
 0 -2 2 15720.7 337.114 6
 0 2 2 16612.3 345.024 2
 0 2 -2 15591.7 336.294 6
 0 2 -2 15304.6 332.363 3
 0 -2 -2 15304.8 333.466 4
 0 2 2 15568.5 336.975 4
 0 2 -3 4696.58 169.369 6
 0 -2 -3 4493.36 162.622 4
 0 -2 3 4566.01 174.742 1
 0 -2 -3 4717.26 175.538 2
 0 2 3 5333.62 183.567 2
 0 -2 3 4647.67 187.827 2
 0 -2 3 4662.35 168.185 6
 0 2 -4 136418 2268.69 6
 0 -2 4 134273 2317.39 2
 0 -2 -4 139928 2258.9 4
 0 -2 4 139638 2288.71 1
 0 -2 -4 138764 2290.08 2
 0 2 4 136381 2295.41 2
 0 -2 5 52616.1 1088.12 2
 0 2 5 56064.4 1084.14 2
 0 -2 -5 54814 1071.14 2
 0 2 5 52431 865.892 7
 0 -2 -5 54248.1 1026.45 4
 0 -2 5 55396.9 1067.61 1
 0 2 -5 54040 1046.43 6
 0 -2 6 101154 1824.33 1
 0 2 -6 100501 1803.09 6
 0 2 -6 99505.3 1563.86 7
 0 -2 -6 101108 1828.13 2
 0 2 -7 783.803 100.313 6
 0 -2 -7 810.692 104.721 2
 0 -2 -7 873.42 100.403 6
 0 -2 7 682.025 93.9578 1
 0 -2 8 39961.9 968.564 1
 0 -2 -8 39930.8 979.728 2
 0 -2 -8 41428 945.224 6
 0 2 -8 39533.4 953.846 6
 0 -2 9 6719.29 348.047 1
 0 -2 -9 6134.73 317.875 6
 0 -2 -9 6163.83 343.752 2
 0 2 -9 6744.4 340.358 6
 0 2 -10 25198.1 775.599 6
 0 2 10 26544.2 824.667 1
 0 -2 -10 26771.9 779.819 6
 0 -2 10 24724.2 778.49 1
 0 -2 -10 25895.3 812.054 2
 0 -2 11 15309.7 605.481 1
 0 -2 -11 15050.9 619.861 2
 0 -2 -11 15086.9 590.436 6
 0 2 -11 15188.2 604.137 6
 0 2 11 14758.4 618.627 1
 0 -2 -12 2886.15 273.989 2
 0 -2 12 3092.8 271.468 1
 0 2 -12 2868.19 265.364 6
 0 -2 -12 2903.6 258.966 6
 0 2 12 2994.83 279.205 1
 0 2 -13 498.065 116.425 6
 0 -2 13 627.846 129.852 1
 0 -2 -13 690.146 135.085 6
 0 2 13 657.753 137.914 1
 0 -2 -14 232.062 88.7002 6
 0 -2 14 243.481 93.0868 1
 0 2 14 244.869 98.5075 1
 0 2 -14 252.604 97.2146 6
 0 3 0 1.5019 7.27963 1
 0 -3 0 5.93622 9.0398 1
 0 3 0 1.65659 6.12937 3
 0 3 0 12.069 8.83478 4
 0 -3 0 4.64138 6.72453 4
 0 -3 0 10.8837 8.65273 3
 0 3 -1 130874 2023.95 3
 0 -3 1 126835 2026.66 3
 0 -3 -1 128570 2023.04 4
 0 3 -1 129528 2051.57 1
 0 3 -1 129793 2017.14 4
 0 -3 -1 126824 2020.51 3
 0 -3 1 130425 2015.7 6
 0 -3 1 125161 2041.52 1
 0 3 -1 130010 2019.53 6
 0 3 1 123764 2021.91 4
 0 3 2 234854 3690.42 2
 0 -3 2 234398 3691.73 3
 0 3 2 238898 3690.41 4
 0 -3 2 235978 3706.29 1
 0 3 -2 241905 3722.24 1
 0 -3 -2 243892 3686.9 4
 0 3 -2 229431 3687.37 3
 0 -3 2 239478 3683.12 6
 0 3 -2 241411 3685.46 6
 0 -3 -2 233083 3690.52 2
 0 3 3 21539.5 481.637 4
 0 -3 3 22391.7 516.509 2
 0 3 3 21561.2 483.132 2
 0 -3 -3 22941.5 491.631 2
 0 3 -3 23563.9 516.912 1
 0 3 -3 21295.8 472.45 6
 0 -3 -3 21948.2 473.004 4
 0 -3 3 21607 494.081 1
 0 3 -3 22366.5 478.182 3
 0 -3 3 21641.1 475.022 6
 0 3 4 114396 1940.82 2
 0 -3 -4 112234 1934.16 2
 0 -3 4 114183 1918.8 6
 0 3 -4 113404 1925.57 6
 0 -3 -4 112718 1911.93 4
 0 3 -4 114590 1981.56 1
 0 -3 4 114662 1985.05 2
 0 -3 4 116447 1946.78 1
 0 -3 5 67507.8 1272.3 1
 0 -3 -5 66140.2 1233.88 4
 0 3 5 70447.9 1285.63 2
 0 3 -5 63752.9 1244.45 6
 0 -3 5 68594 1321.77 2
 0 -3 -5 65944.4 1266.66 2
 0 3 6 8572.69 204.77 7
 0 -3 6 8140.19 325.021 1
 0 -3 -6 8481.45 333.339 2
 0 3 -6 9153.56 333.024 6
 0 -3 7 13730.4 463.032 1
 0 3 -7 13960.9 457.755 6
 0 3 -7 13654.1 290.186 7
 0 3 7 13206.9 274.817 7
 0 -3 -7 14240.3 476.196 2
 0 3 -8 3859.82 241.624 6
 0 -3 -8 4599.33 250.771 6
 0 -3 8 4229.88 256.538 1
 0 -3 -8 4484.69 264.851 2
 0 -3 -9 31951.9 876.765 2
 0 3 -9 30059.1 843.481 6
 0 -3 -9 31473.4 826.111 6
 0 -3 9 31587.8 856.513 1
 0 3 -10 17579.9 632.183 6
 0 3 10 16999 655.228 1
 0 -3 -10 16911.5 636.16 2
 0 -3 10 18181.1 636.328 1
 0 -3 -10 17723.3 607.834 6
 0 3 11 18.5086 40.217 1
 0 -3 -11 0.20068 34.9528 2
 0 3 -11 47.4091 47.0931 6
 0 -3 11 -16.6077 37.2937 1
 0 -3 -11 27.3393 37.9707 6
 0 -3 -12 13026.2 598.421 2
 0 3 -12 11905.3 561.77 6
 0 -3 12 12178 561.593 1
 0 3 12 13132 613.712 1
 0 -3 -12 12413.1 555.574 6
 0 3 -13 2775.75 277.485 6
 0 -3 13 3067.99 282.652 1
 0 -3 -13 2783.44 269.184 6
 0 -3 -13 3221.67 302.223 2
 0 3 13 2901.37 289.688 1
 0 3 -14 2678.18 287.577 6
 0 3 14 2560.92 284.894 1
 0 -3 14 2035.71 244.604 1
 0 -3 -14 2039.71 243.195 6
 0 4 0 79919.2 1342.62 1
 0 4 0 79937.1 1308.83 4
 0 4 0 80214.2 1314.13 3
 0 -4 0 79704.7 1318.85 4
 0 -4 0 79755.3 1341.83 1
 0 -4 0 80402.5 1321.72 3
 0 4 -1 12639.8 307.163 1
 0 -4 1 11656.6 271.214 6
 0 -4 -1 11251.6 277.983 3
 0 -4 1 12227.3 288.977 3
 0 -4 1 11696 296.835 1
 0 4 1 10987.6 273.082 4
 0 -4 1 11931 283.876 4
 0 4 -1 12229.4 278.595 3
 0 -4 -1 11792.5 280.128 4
 0 4 -1 11652.9 271.746 4
 0 -4 2 208945 3191.13 6
 0 -4 -2 199300 3206.64 2
 0 -4 2 195549 3228.79 1
 0 4 2 203133 3202.51 4
 0 -4 -2 206471 3197.44 4
 0 4 -2 204922 3199.51 6
 0 -4 2 200573 3202.94 3
 0 4 -2 205175 3196.6 3
 0 4 -2 202638 3238.82 1
 0 -4 3 6929.88 237.698 1
 0 -4 3 6522.35 219.38 6
 0 4 3 6409.59 222.674 4
 0 4 -3 6267.12 216.764 6
 0 4 -3 6327.08 216.08 3
 0 4 3 6306.4 218.989 2
 0 -4 -3 6828.05 228.886 2
 0 4 -3 6629.16 243.146 1
 0 -4 -3 6755.1 220.918 4
 0 4 4 99122.5 1751.6 2
 0 -4 -4 97374.1 1752.85 2
 0 4 4 100860 1755.6 4
 0 4 -4 100931 1747.57 6
 0 -4 4 100369 1775 1
 0 -4 4 101987 1810.8 2
 0 -4 4 103881 1744.74 6
 0 -4 -4 101780 1736.54 4
 0 4 -4 105913 1813.56 1
 0 4 -4 102364 1743.16 3
 0 4 -5 43361.3 948.961 1
 0 -4 5 42763.2 911.882 1
 0 4 -5 42970.8 882.959 3
 0 4 5 44319.3 909.877 2
 0 4 -5 41138.6 881.318 6
 0 -4 -5 42538 902.077 2
 0 4 -6 6696.11 286.86 6
 0 -4 6 6971.23 299.353 1
 0 4 6 7127.72 196.321 7
 0 -4 -6 6026.75 279.946 2
 0 -4 7 34309.5 847.914 1
 0 -4 -7 34659.9 854.007 2
 0 4 7 35410 647.819 7
 0 4 -7 35167.6 849.333 6
 0 4 -8 6946.12 199.629 7
 0 -4 -8 6649.31 333.133 2
 0 -4 8 6249.47 321.961 1
 0 4 8 6613.48 184.951 7
 0 4 -8 6901.31 334.798 6
 0 -4 9 3690.84 254.924 1
 0 -4 -9 3622.51 238.446 6
 0 4 -9 3820.53 258.69 6
 0 -4 -9 3832.32 263.019 2
 0 -4 10 8931.2 433.591 1
 0 -4 -10 9166.8 447.915 2
 0 4 -10 9134.94 437.254 6
 0 -4 -10 9353.21 420.241 6
 0 -4 11 75.9058 49.6221 1
 0 -4 -11 78.8598 51.0595 2
 0 -4 -11 204.835 69.5963 6
 0 4 11 221.792 86.6647 1
 0 4 -11 181.687 71.9773 6
 0 -4 -12 5274.42 371.559 2
 0 -4 12 5214.62 358.773 1
 0 -4 -12 5023.08 342.362 6
 0 4 -12 4845.87 352.541 6
 0 -4 13 989.954 166.594 1
 0 -4 -13 905.201 165.461 2
 0 4 -13 949.018 163.628 6
 0 4 13 940.71 175.734 1
 0 -4 -13 974.819 159.798 6
 0 -4 14 5070.17 386.026 1
 0 4 14 4502.47 384.297 1
 0 -4 -14 4944.13 379.421 6
 0 -4 -14 4719.49 387.126 2
 0 4 -14 4443.73 378.11 6
 0 5 0 -0.28191 9.07142 1
 0 5 0 -1.32963 7.36334 3
 0 -5 0 9.93424 12.1342 3
 0 -5 0 -1.82026 9.35936 4
 0 5 0 -0.44894 7.87079 4
 0 5 -1 47488.4 865.071 4
 0 -5 -1 49096.5 883.291 4
 0 5 1 48261.2 876.91 4
 0 -5 1 49891.9 889.923 4
 0 -5 1 50100.9 869.863 6
 0 -5 -1 48606.6 885.168 3
 0 5 -1 49878 876.659 3
 0 5 -1 47653 910.277 1
 0 -5 1 50531.1 918.918 1
 0 -5 1 48428.1 892.57 3
 0 -5 2 1427.68 89.8758 6
 0 5 -2 1502.4 93.6668 3
 0 5 -2 1578.07 97.5926 6
 0 -5 2 1721.15 103.995 3
 0 -5 -2 1522.79 99.0559 2
 0 5 -2 1618.48 108.791 1
 0 5 2 1440.23 95.2751 4
 0 5 -2 1554.65 94.1657 4
 0 -5 -2 1381 91.563 4
 0 -5 -2 1502.14 95.5045 3
 0 -5 2 1651.89 107.653 1
 0 5 -3 339099 5310.67 3
 0 -5 -3 345648 5330.28 2
 0 -5 3 336807 5352.08 1
 0 5 -3 330008 5367.1 1
 0 -5 -3 344619 5314.21 4
 0 -5 3 337686 5325 3
 0 -5 3 342001 5309.18 6
 0 5 -3 341681 5319.02 6
 0 5 3 346951 5327.1 4
 0 5 -4 3296.42 188.722 1
 0 -5 -4 3392.61 168.259 4
 0 -5 4 3379.35 179.443 1
 0 -5 4 3323.69 169.02 6
 0 5 4 3341.44 175.598 4
 0 -5 -4 3008.84 166.478 2
 0 5 -4 3198.65 167.255 6
 0 5 4 3243.5 169.93 2
 0 5 -4 3426.31 169.927 3
 0 5 5 1737.77 133.682 2
 0 5 -5 1837.8 132.033 3
 0 5 -5 1975.2 141.802 6
 0 -5 -5 1871.43 139.203 2
 0 5 5 1933.74 140.01 4
 0 -5 5 1777.2 139.22 1
 0 5 -6 23354.5 598.373 3
 0 -5 6 22315.1 615.392 1
 0 -5 -6 21916.7 602.728 2
 0 5 -6 21133.6 590.176 6
 0 5 -7 14933.2 479.17 3
 0 5 -7 14343.1 481.057 6
 0 -5 7 13751.1 482.641 1
 0 -5 -7 13499.9 475.874 2
 0 5 7 14044.1 341.557 7
 0 5 -8 1209.9 84.472 7
 0 5 8 1407.39 88.8583 7
 0 -5 8 1324.11 146.371 1
 0 5 -8 1152.58 134.093 6
 0 -5 -8 1263.8 143.407 2
 0 -5 9 4551.68 289.797 1
 0 5 -9 4049.92 273.031 6
 0 -5 -9 4243.88 257.764 6
 0 -5 -9 4951.96 301.885 2
 0 5 -9 4215.36 166.313 7
 0 -5 -10 324.655 85.6537 2
 0 -5 10 381.869 91.1804 1
 0 5 -10 448.126 97.5282 6
 0 -5 -10 404.611 85.806 6
 0 -5 11 3731.16 289.155 1
 0 5 -11 3504.01 283.582 6
 0 -5 -11 3342.56 260.109 6
 0 -5 -11 3299.76 276.025 2
 0 -5 -12 4141.72 307.136 6
 0 -5 12 4177.76 322.23 1
 0 5 12 3133.14 304.143 1
 0 5 -12 4179.87 329.002 6
 0 -5 -12 4447.57 341.179 2
 0 5 13 1000.69 178.009 1
 0 -5 -13 1014.44 174.54 2
 0 -5 -13 779.867 144.546 6
 0 5 -13 780.861 149.987 6
 0 -5 13 1143.82 177.699 1
 0 -6 0 284951 4618.14 3
 0 6 0 297934 4601.02 4
 0 -6 0 292947 4614.82 4
 0 6 0 286973 4658.58 1
 0 6 1 27354.7 575.089 4
 0 6 1 29398.8 622.442 1
 0 -6 -1 26874.5 582.568 3
 0 6 -1 28002.6 572.498 3
 0 -6 -1 27830.2 588.584 4
 0 -6 1 28352.7 565.837 6
 0 6 -1 29927.3 623.543 1
 0 -6 1 28115.5 613.383 1
 0 6 -1 27760.1 568.02 4
 0 -6 1 27133.9 591.578 3
 0 -6 1 28320.8 593.532 4
 0 -6 -2 17449.8 431.795 3
 0 6 2 17482.8 432.34 4
 0 -6 -2 17491.3 439.25 2
 0 -6 2 17624.6 447.098 3
 0 6 -2 17924.5 431.206 6
 0 -6 2 17457.8 417.683 6
 0 6 -2 18122.9 420.842 4
 0 -6 2 18822.2 465.588 1
 0 6 -2 19028.6 432.01 3
 0 -6 -2 17992.9 435.959 4
 0 6 -2 19017.4 472.051 1
 0 6 -3 3019.68 159.548 6
 0 6 3 3100.72 162.984 4
 0 6 -3 2876.51 145.962 4
 0 6 -3 3024.52 153.617 3
 0 -6 -3 2798.2 152.06 4
 0 -6 -3 2756.74 150.836 3
 0 -6 3 2633.15 142.957 6
 0 6 -3 2988.97 176.193 1
 0 -6 3 3027.41 168.794 1
 0 -6 3 3032.38 161.286 3
 0 -6 -3 2673.6 151.867 2
 0 -6 4 2939.35 163.738 6
 0 -6 -4 2946.18 168.736 2
 0 -6 4 3093.51 180.486 1
 0 6 -4 3048.23 169.928 6
 0 6 -4 3210.91 169.25 3
 0 6 4 2910.54 168.501 4
 0 -6 -5 99.886 36.1609 2
 0 6 5 81.1725 34.2517 2
 0 6 5 75.05 33.2336 4
 0 -6 5 51.0135 29.1493 1
 0 6 -5 97.7575 35.5939 6
 0 6 -5 92.8885 32.5256 3
 0 -6 6 5646.05 278.828 1
 0 6 -6 5800.71 264.489 3
 0 -6 -6 5506.85 269.132 2
 0 6 -6 5184.53 259.702 6
 0 -6 7 9334.42 388.276 1
 0 6 -7 9223.6 381.041 6
 0 -6 -7 9632.99 390.847 2
 0 -6 -8 4081.57 261.904 2
 0 6 8 4147.25 175.019 7
 0 -6 8 4220.21 269.283 1
 0 6 -8 4109.46 260.18 6
 0 -6 9 912.583 132.283 1
 0 -6 -9 1035.34 138.615 2
 0 6 -9 716.807 116.549 6
 0 6 9 791.951 72.6126 7
 0 6 -9 756.887 73.8311 7
 0 -6 10 2449.27 223.242 1
 0 6 -10 2186.39 212.947 6
 0 -6 -10 2001.63 202.73 2
 0 -6 -10 2242.86 199.256 6
 0 -6 -11 1985 214.096 2
 0 -6 -11 1745.54 185.585 6
 0 -6 11 2399.67 234.261 1
 0 6 -11 1628.93 197.111 6
 0 6 -12 4189.78 331.158 6
 0 -6 -12 4759.21 329.465 6
 0 -6 12 4193.17 327.253 1
 0 -6 -12 4251.35 338.915 2
 0 -6 -13 4051.68 325.738 6
 0 6 -13 3597.35 325.498 6
 0 -6 13 3471.43 308.299 1
 0 6 13 3437.97 335.538 1
 0 -6 -13 3588.33 323.558 2
 0 -7 0 37.2974 22.625 4
 0 -7 0 33.9108 23.1044 3
 0 7 0 19.0451 23.7797 1
 0 7 0 20.5158 17.6414 3
 0 7 0 61.3666 23.715 4
 0 7 1 4.55012 13.3975 1
 0 7 -1 6.10032 13.7968 3
 0 -7 1 62.4928 27.7583 3
 0 -7 1 5.70149 14.7129 4
 0 7 1 5.66407 13.4759 4
 0 7 -1 8.99088 15.6114 1
 0 -7 1 127.178 30.5504 6
 0 -7 -1 51.6011 25.732 4
 0 -7 1 43.391 23.1251 1
 0 7 -1 13.0063 17.1028 4
 0 -7 -1 5.51813 16.5266 3
 0 7 2 10164.4 317.09 4
 0 7 -2 10762.2 304.918 4
 0 7 -2 10593.3 348.014 1
 0 -7 -2 10590.2 323.875 3
 0 7 -2 10737.7 308.296 3
 0 -7 2 10596 331.387 3
 0 -7 2 10106.2 339.689 1
 0 -7 2 10072.5 297.373 6
 0 -7 -2 10952.3 327.735 4
 0 -7 3 42237.5 867.655 1
 0 7 -3 41102.8 809.394 3
 0 -7 3 37878.3 822.869 3
 0 -7 3 38097.4 793.168 6
 0 7 -3 37936.3 787.918 4
 0 -7 -3 38868.5 823.282 2
 0 7 -3 39914 819.433 6
 0 7 3 39037 825.307 4
 0 -7 -3 38244.1 810.355 3
 0 -7 4 43898.8 899.171 3
 0 7 -4 40238.8 844.716 4
 0 7 -4 41131.3 885.614 6
 0 -7 4 40984.8 866.792 6
 0 7 -4 42145.6 865.459 3
 0 7 4 40343.1 884.809 4
 0 -7 4 43957.1 922.49 1
 0 -7 -4 40856 874.894 3
 0 -7 -4 40216.7 880.253 2
 0 7 -5 15829.8 487.95 6
 0 7 5 16251.3 499.758 4
 0 7 -5 17725.7 492.253 3
 0 -7 5 17317.1 524.172 1
 0 -7 -5 18487 516.409 2
 0 -7 6 14905.2 492.69 1
 0 7 -6 15000.5 458.732 3
 0 7 -6 14493.3 478.459 6
 0 7 6 14310.1 480.09 4
 0 -7 -6 13843.1 469.28 2
 0 -7 7 24666.4 698.359 1
 0 7 -7 24108.6 689.91 6
 0 -7 -7 23492.3 680.521 2
 0 -7 8 13270.4 503.334 1
 0 7 8 12928 369.835 7
 0 -7 -8 12257.2 483.295 2
 0 7 -8 12561.4 493.247 6
 0 7 -9 178.155 70.0385 6
 0 -7 -9 239.76 74.9514 2
 0 -7 9 120.057 53.3563 1
 0 7 9 108.714 33.28 7
 0 7 -9 74.7169 30.4843 7
 0 -7 -10 33504.4 970.846 2
 0 -7 -10 35334.8 928.702 6
 0 -7 10 35112.3 986.169 1
 0 7 -10 34494.7 992.357 6
 0 -7 -11 3.60844 30.5505 2
 0 -7 -11 65.2279 49.5171 6
 0 -7 11 35.8214 38.6365 1
 0 7 -11 -12.1838 36.6545 6
 0 -7 12 84.8857 58.8773 1
 0 -7 -12 67.8887 49.7052 2
 0 7 -12 77.0531 54.8023 6
 0 -7 -12 64.0994 48.4994 6
 0 -7 -13 1745.01 211.103 6
 0 -7 13 1862.64 227.177 1
 0 7 -13 1687.42 226.829 6
 0 -7 -13 1557.75 216.161 2
 0 8 0 318551 4894.76 3
 0 8 0 313509 4888.35 4
 0 -8 0 303959 4920.52 3
 0 -8 0 307229 4916.97 4
 0 -8 1 11547.5 366.227 4
 0 8 -1 12715 354.759 3
 0 -8 1 12486.9 338.435 6
 0 -8 1 13208.5 387.919 3
 0 -8 -1 12499.6 373.789 3
 0 -8 -1 12229.1 369.277 4
 0 8 1 12264.6 355.466 4
 0 8 -1 12610.6 349.331 4
 0 -8 1 12304.3 395.493 1
 0 -8 2 1834.03 133.804 3
 0 8 -2 1826.56 119.817 3
 0 -8 -2 1894.41 131.812 3
 0 -8 2 1679.02 111.951 6
 0 -8 2 1701.01 135.811 1
 0 8 -2 1822.54 117.942 4
 0 8 2 1728.11 124.245 4
 0 -8 -3 6785.08 274.873 3
 0 8 -3 7283.87 278.703 6
 0 -8 -3 7382.74 283.71 2
 0 -8 3 6893.39 258.661 6
 0 8 -3 7503.47 263.525 4
 0 -8 3 7132.01 284.901 3
 0 8 -3 7448.06 266.822 3
 0 8 3 6803.4 275.698 4
 0 -8 3 7140.13 298.008 1
 0 8 -4 13026.7 421.305 6
 0 -8 -4 13067.9 415.394 3
 0 8 -4 13810.9 401.053 4
 0 -8 4 13408.2 448.393 1
 0 8 -4 14104.2 413.226 3
 0 8 4 13131 424.755 4
 0 -8 -4 13639.2 428.584 2
 0 -8 4 13179.1 427.076 3
 0 -8 -5 538.628 79.4292 3
 0 8 5 326.114 67.5101 4
 0 8 -5 432.808 69.5383 3
 0 -8 -5 349.718 65.5376 2
 0 8 -5 490.432 71.1148 4
 0 8 -5 585.447 84.7076 6
 0 -8 5 430.271 77.4219 1
 0 8 -6 1136.34 117.943 3
 0 -8 6 1144.56 131.165 1
 0 8 -6 1052.85 121.763 6
 0 8 6 1076.44 124.143 4
 0 -8 -6 1499.73 142.884 2
 0 8 -7 1322.57 143.096 6
 0 -8 -7 1929.06 170.396 2
 0 -8 7 1756.37 169.839 1
 0 -8 -8 4074.06 266.381 2
 0 8 -8 3921.79 264.906 6
 0 8 8 3746 195.168 7
 0 -8 8 3644.65 257.479 1
 0 8 -9 7916.37 406.633 6
 0 8 9 8088.37 297.287 7
 0 -8 -9 8612.78 416.619 2
 0 -8 9 7386.65 389.586 1
 0 -8 10 7567.29 409.349 1
 0 8 -10 8215.65 434.831 6
 0 -8 -10 7432.66 408.194 2
 0 -8 -11 608.179 112.144 6
 0 -8 -11 585.012 119.57 2
 0 8 -11 523.31 115.824 6
 0 -8 11 716.66 129.13 1
 0 8 -12 3702.24 320.653 6
 0 -8 12 3507.54 301.407 1
 0 -8 -12 3548.98 286.047 6
 0 -8 -12 3836.63 320.052 2
 0 -8 -13 983.54 172.855 2
 0 -8 13 693.602 139.685 1
 0 -8 -13 677.014 133.64 6
 0 8 -13 891.693 167.881 6
 0 9 0 19.1632 23.6771 4
 0 -9 0 35.5292 31.8325 3
 0 9 0 29.1623 21.7809 3
 0 -9 0 70.7768 35.8643 4
 0 9 1 12122.2 370.362 4
 0 9 -1 12311.8 358.266 4
 0 -9 1 12249 393.758 4
 0 -9 1 12327.9 349.917 6
 0 -9 -1 12576.6 393.679 3
 0 -9 1 12650.3 420.006 1
 0 -9 1 12797.5 402.525 3
 0 9 -1 12462.6 366.663 3
 0 -9 -2 97874.2 1759.2 3
 0 9 -2 99220 1709.49 3
 0 9 -2 98702.6 1699.25 4
 0 9 2 95673.5 1737.27 4
 0 -9 2 92885.7 1682.51 6
 0 -9 2 98795.2 1771.96 3
 0 -9 2 99084.3 1805.72 1
 0 9 -3 5501.3 228.215 4
 0 9 -3 5443.84 231.304 3
 0 -9 3 5630.63 276.116 1
 0 -9 3 5701.18 266.399 3
 0 -9 -3 5454.54 250.534 2
 0 -9 -3 5569.02 255.089 3
 0 -9 3 5156.82 225.5 6
 0 9 3 5586.6 255.989 4
 0 9 -4 6307.18 263.333 3
 0 -9 -4 6274.9 282.006 3
 0 -9 4 6254.32 287.607 3
 0 -9 4 6564.9 304.771 1
 0 9 4 5931.16 278.644 4
 0 9 -4 5959.63 252.318 4
 0 -9 -4 6068.48 278.327 2
 0 9 -4 5950.42 274.512 6
 0 -9 -5 32193.9 791.568 2
 0 9 -5 32505.3 747.689 4
 0 9 -5 31582.6 793.656 6
 0 -9 5 33177.7 835.081 1
 0 9 -5 32314.8 757.804 3
 0 -9 -5 31194.5 782.084 3
 0 9 5 31648.4 805.66 4
 0 -9 -6 5674.89 294.3 2
 0 9 6 5827.68 306.655 4
 0 -9 -6 5545.07 287.379 3
 0 -9 6 5149.16 292.567 1
 0 9 -6 5416.52 293.116 6
 0 9 -6 5478.85 263.447 4
 0 -9 7 616.602 104.913 1
 0 -9 -7 523.993 93.8014 3
 0 9 -7 349.152 82.0361 6
 0 -9 -7 369.04 80.249 2
 0 -9 -8 866.36 126.146 2
 0 -9 8 1041.77 141.453 1
 0 9 -8 1173.06 148.49 6
 0 9 -9 451.616 100.512 6
 0 9 9 562.359 80.2376 7
 0 -9 9 559.14 108.599 1
 0 -9 -9 509.419 102.98 2
 0 -9 -10 132.72 65.304 2
 0 9 -10 69.191 55.1021 6
 0 -9 10 80.3021 49.1465 1
 0 -9 -11 314.503 81.8168 6
 0 -9 -11 631.542 128.383 2
 0 -9 11 467.592 109.197 1
 0 9 -11 465.405 117.046 6
 0 9 -12 133.588 68.4536 6
 0 -9 -12 198.65 72.7071 6
 0 -9 -12 254.668 92.7531 2
 0 -9 12 229.393 86.0206 1
 0 -10 0 67072.7 1240.77 6
 0 10 0 67774 1287.92 4
 0 -10 0 70359.4 1345.07 3
 0 -10 1 5117.87 252.39 3
 0 -10 1 5290.83 217.767 6
 0 10 1 4995.88 229.747 4
 0 10 -1 5021.41 222.628 4
 0 -10 -1 5284.93 252.02 3
 0 -10 2 197.49 41.7997 6
 0 10 2 262.425 55.3726 4
 0 10 -2 186.793 43.0655 4
 0 -10 2 158.293 47.6677 3
 0 -10 2 174.595 53.4621 1
 0 -10 2 135.775 16.7874 5
 0 10 2 175.306 20.1999 5
 0 -10 -2 124.472 41.0953 3
 0 -10 3 2741.23 163.733 6
 0 -10 -3 2963.17 193.342 3
 0 -10 -3 2656.25 178.918 2
 0 10 -3 2842.27 165.561 4
 0 -10 3 2824.97 189.432 3
 0 10 3 2651.91 180.086 4
 0 -10 3 2962.58 205.163 1
 0 10 4 314.271 67.2071 4
 0 10 -4 364.782 61.2721 4
 0 -10 -4 363.321 72.017 3
 0 -10 4 456.306 81.1812 3
 0 -10 4 399.455 79.1358 1
 0 -10 -4 427.708 73.3968 2
 0 -10 -5 34170.1 846.388 3
 0 10 5 33498.8 856.348 4
 0 -10 5 32835.7 867.548 1
 0 10 -5 33651.5 846.404 6
 0 10 -5 36683.2 806.222 4
 0 -10 -5 33000.1 836.783 2
 0 -10 -6 46318.8 1075.83 2
 0 10 -6 46458.7 1096.47 6
 0 10 -6 46409.3 1016.94 4
 0 -10 6 47149.6 1128.66 1
 0 10 6 46989.2 1112.7 4
 0 -10 -6 48737.1 1092.66 3
 0 -10 7 26987.2 795.777 1
 0 -10 -7 27782.4 776.784 3
 0 -10 -7 27436.1 777.865 2
 0 10 7 26386.1 790.804 4
 0 10 -7 26789.2 793.278 6
 0 10 -7 26673 710.138 4
 0 10 -8 10963 488.685 6
 0 10 -8 10387.3 413.934 4
 0 -10 -8 11602.1 480.536 3
 0 -10 8 10197.9 467.584 1
 0 -10 -8 10778.4 464.832 2
 0 -10 -9 -3.33115 26.1376 2
 0 -10 -9 56.8809 45.7637 3
 0 -10 9 50.9914 49.0357 1
 0 10 -9 50.9288 50.1964 6
 0 10 9 51.3541 33.1475 7
 0 -10 -10 9641.06 468.782 3
 0 -10 -10 8685.61 454.893 2
 0 10 -10 9029.6 493.615 6
 0 -10 10 9777.98 496.521 1
 0 -10 -11 2.65432 34.2389 3
 0 -10 -11 20.0178 46.7318 6
 0 -10 11 40.631 48.8934 1
 0 -10 -11 62.8635 52.9329 2
 0 10 -11 -24.1483 38.6378 6
 0 -10 12 3165.37 298.87 1
 0 10 -12 2743.8 294.711 6
 0 -10 -12 3326.01 290.06 3
 0 -10 -12 2438.96 256.069 2
 0 -10 -12 2662.6 248.825 6
 0 -11 0 83.9531 31.8685 6
 0 -11 0 117.61 46.1926 3
 0 11 0 74.5149 35.8506 4
 0 -11 1 9008.85 357.789 3
 0 11 1 8330.46 323.781 4
 0 -11 -1 7998.2 336.305 3
 0 11 -1 8174.21 306.079 4
 0 -11 1 8252.97 291.711 6
 0 11 -2 219.998 48.6652 4
 0 11 2 403.448 69.4119 4
 0 -11 2 199.774 43.8967 6
 0 -11 -2 219.114 59.5124 3
 0 -11 2 402.036 74.9424 3
 0 -11 2 322.765 70.1577 1
 0 -11 -3 18754.9 564.2 2
 0 -11 3 19769.2 584.5 3
 0 11 -3 19712.8 524.34 4
 0 -11 3 20429.6 621.224 1
 0 -11 -3 19280.7 583.213 3
 0 11 3 19681.7 577.711 4
 0 -11 -4 35431.1 863.565 3
 0 -11 -4 31957.3 819.929 2
 0 -11 4 34372.2 860.057 3
 0 -11 4 35408.2 899.595 1
 0 11 4 34763.6 864.451 4
 0 11 -4 33718.4 775.792 4
 0 -11 -5 10205 407.125 2
 0 11 5 9201.5 403.041 4
 0 -11 5 9894.16 428.422 1
 0 -11 -5 10140.6 413.69 3
 0 -11 5 10434.5 417.75 3
 0 11 -5 9184.56 347.725 4
 0 11 6 71167.4 1521.28 4
 0 -11 -6 72597.2 1499.85 3
 0 11 -6 68636.8 1481.88 6
 0 -11 -6 68962.4 1464.8 2
 0 -11 6 68670.5 1514.81 1
 0 11 -6 69582.4 1391.1 4
 0 11 7 459.203 99.364 4
 0 11 -7 380.36 74.3515 4
 0 -11 -7 351.035 84.0131 2
 0 -11 -7 476.609 93.8171 3
 0 11 -7 357.364 88.8665 6
 0 -11 7 427.929 98.4317 1
 0 11 -8 1342.14 140.83 4
 0 -11 -8 1542.79 173.243 3
 0 11 -8 1332.08 166.714 6
 0 -11 -8 1160.02 148.658 2
 0 -11 8 1351.01 167.985 1
 0 -11 -9 4579.3 316.099 2
 0 11 -9 5287.75 354.04 6
 0 -11 9 4952.33 337.905 1
 0 11 9 4915.77 270.351 7
 0 -11 -9 5596.62 345.147 3
 0 11 -9 5106.67 294.613 4
 0 -11 -10 413.699 99.8964 3
 0 11 -10 360.234 98.477 6
 0 -11 10 530.99 119.468 1
 0 -11 -10 348.664 89.4416 2
 0 -11 -11 712.679 136.502 2
 0 -11 -11 885.255 149.997 3
 0 11 -11 822.844 157.112 6
 0 -11 -11 744.694 129.319 6
 0 -11 11 1024.46 171.349 1
 0 12 0 14785.9 461.72 4
 0 -12 0 15475.2 513.116 3
 0 -12 0 13595.7 408.74 6
 0 -12 1 5197.37 281.35 3
 0 12 -1 5451.61 252.287 4
 0 12 1 5273.93 262.974 4
 0 -12 -1 5324.22 282.172 3
 0 -12 1 5006.64 224.743 6
 0 -12 2 625.606 103.498 1
 0 12 2 546.435 85.9359 4
 0 -12 -2 573.466 92.3415 3
 0 12 -2 451.809 70.8855 4
 0 -12 2 587.483 95.1784 3
 0 -12 3 7902.61 377.584 1
 0 12 3 7003.86 330.117 4
 0 12 -3 7547.19 305.693 4
 0 -12 -3 7464.22 335.472 2
 0 -12 3 7425.23 345.956 3
 0 -12 3 7382.04 184.701 5
 0 12 3 7423.61 189.472 5
 0 -12 -3 7651.89 349.612 3
 0 12 4 92232.2 1802.79 4
 0 -12 4 92657.3 1803.39 3
 0 -12 4 91693.7 1845.47 1
 0 -12 -4 92944.5 1808.59 3
 0 12 -4 87861.5 1671.47 4
 0 -12 -4 90707.6 1761.13 2
 0 12 5 4976.79 297.189 4
 0 -12 5 4964.08 308.101 1
 0 -12 -5 5545.36 307.712 3
 0 -12 5 5404.14 304.323 3
 0 -12 -5 5340.52 293.637 2
 0 12 -5 4712.59 242.108 4
 0 -12 6 13158.4 532.686 1
 0 12 6 13054.5 526.142 4
 0 -12 -6 12700.3 504.933 3
 0 -12 -6 13002.9 494.641 2
 0 12 -6 12314 432.653 4
 0 -12 -7 17057.1 610.247 2
 0 12 7 17842.9 653.694 4
 0 12 -7 18008.8 557.005 4
 0 12 -7 17603.9 635.63 6
 0 -12 -7 18366.6 640.695 3
 0 -12 7 17582.9 655.201 1
 0 12 -8 421.631 98.7027 6
 0 -12 -8 491.32 108.168 3
 0 -12 -8 387.491 92.3624 2
 0 12 -8 549.732 94.443 4
 0 -12 8 502.567 113.232 1
 0 -12 9 47.3458 42.547 1
 0 12 9 85.0383 49.8232 7
 0 12 -9 20.2845 46.8321 6
 0 -12 -9 37.7672 41.4026 2
 0 -12 -9 17.702 41.5342 3
 0 12 -9 56.4682 40.0124 4
 0 -12 -10 14.5734 33.1976 2
 0 -12 -10 97.8857 57.0145 3
 0 -12 10 122.041 77.586 1
 0 12 -10 139.635 73.0236 6
 0 -12 -11 4628.4 347.878 3
 0 12 -11 4260.55 355.42 6
 0 -12 11 4391.56 350.771 1
 0 -12 -11 4295.96 300.155 6
 0 -12 -11 3795.21 315.676 2
 0 13 0 405.213 73.8594 4
 0 -13 0 132.541 39.6475 6
 0 -13 0 308.639 75.6761 3
 0 13 1 144.89 47.6674 4
 0 -13 1 67.8685 31.0592 6
 0 13 -1 201.465 53.5236 4
 0 -13 1 123.949 45.0782 3
 0 -13 -1 95.8771 50.3832 3
 0 13 -2 6552.45 291.492 4
 0 -13 2 6989.24 350.408 3
 0 13 2 6624.13 319.543 4
 0 -13 -2 7167.92 347.633 3
 0 -13 -3 24471.7 705.182 3
 0 -13 3 22306.6 675.991 3
 0 -13 -3 24314.6 674.868 2
 0 13 -3 23224.9 603.836 4
 0 -13 3 23865.1 732.37 1
 0 13 3 24638.7 686.289 4
 0 -13 -4 21060.8 645.428 2
 0 -13 -4 20912.7 668.065 3
 0 13 -4 21752.1 591.177 4
 0 -13 4 20687.8 664.928 3
 0 13 4 21138.8 667.682 4
 0 -13 4 21001.3 698.601 1
 0 -13 4 20942 441.411 5
 0 -13 -5 11836.1 493.338 3
 0 -13 5 12520.3 522.906 1
 0 -13 5 12238.1 494.281 3
 0 13 -5 11537.8 412.145 4
 0 13 5 12587.6 504.814 4
 0 -13 -5 12521.6 484.546 2
 0 13 6 5.97146 30.2849 4
 0 -13 6 0.45935 35.8473 1
 0 -13 -6 -10.6658 27.5125 2
 0 13 -6 -1.59013 26.3431 4
 0 -13 -7 11973.9 511.084 2
 0 13 7 12407.3 547.594 4
 0 -13 -7 13269.4 548.233 3
 0 13 -7 12350.5 448.322 4
 0 -13 7 12504.6 551.06 1
 0 -13 -8 703.275 129.771 3
 0 -13 -8 786.696 128.496 2
 0 -13 8 964.824 151.981 1
 0 13 -8 793.103 136.509 6
 0 13 -8 661.262 100.068 4
 0 13 -9 1483.39 194.332 6
 0 13 9 1509.04 162.978 7
 0 -13 -9 1508.25 190.845 3
 0 -13 9 1208.94 178.539 1
 0 -13 -9 1105.74 157.62 2
 0 -13 -10 71.3585 59.5564 3
 0 -13 -10 27.6686 42.725 2
 0 -13 10 -24.2592 45.0166 1
 0 13 -10 -12.502 33.3389 6
 0 -14 0 3671.45 258.992 3
 0 14 0 3645.43 225.084 4
 0 14 1 5203.61 282.792 4
 0 -14 1 5817.4 329.433 3
 0 14 -1 5950.02 289.194 4
 0 -14 -1 6040.95 332.884 3
 0 14 -2 17318.3 530.468 4
 0 -14 -2 17924.8 613.703 3
 0 -14 2 18390.8 624.725 3
 0 14 2 16686 563.37 4
 0 -14 -3 10788.4 446.83 2
 0 14 3 11395.3 461.698 4
 0 -14 3 11591.7 478.992 3
 0 -14 -3 11814.3 486.614 3
 0 14 -3 11231.3 405.491 4
 0 -14 3 11421.8 503.615 1
 0 -14 -4 5760.1 337.078 3
 0 14 4 5370.59 318.1 4
 0 -14 4 5246.48 319.83 3
 0 14 -4 5780.54 279.583 4
 0 -14 4 5963.04 360.331 1
 0 -14 -4 5763.76 317.415 2
 0 -14 -5 4403.43 299.027 3
 0 -14 5 4168.45 286.875 3
 0 14 -5 4005.36 235.052 4
 0 14 5 3921.63 280.94 4
 0 -14 -5 4692.23 293.583 2
 0 -14 5 4541.12 315.433 1
 0 -14 6 3505.56 285.123 1
 0 -14 -6 3535.21 275.306 3
 0 -14 -6 3483.33 258.336 2
 0 14 6 3363.47 272.182 4
 0 14 -6 3325.19 214.706 4
 0 -14 -7 1498.82 177.035 2
 0 -14 -7 1674.29 197.173 3
 0 -14 7 1681.47 202.337 1
 0 14 7 1748.67 204.372 4
 0 14 -7 1384.71 143.556 4
 0 -14 -8 2107.14 224.276 3
 0 -14 8 1909.69 221.455 1
 0 -14 -8 1729.97 194.127 2
 0 -14 -9 1426.78 183.404 2
 0 -14 -9 1567.16 200.859 3
 0 -14 9 1275.46 187.215 1
 0 14 9 1576.36 175.142 7
 0 -14 10 647.126 137.24 1
 0 -14 -10 695.974 137.176 3
 0 14 -10 678.435 146.061 6
 0 15 0 444.794 87.3774 4
 0 -15 0 375.306 90.409 3
 0 15 1 3851.82 248.642 4
 0 -15 1 3658.32 271.428 3
 0 15 -1 3840.56 235.681 4
 0 -15 -1 3736.07 273.959 3
 0 15 2 765.049 115.326 4
 0 -15 2 546.75 110.207 3
 0 15 -2 683.27 98.0522 4
 0 -15 -2 674.768 115.647 3
 0 -15 3 13304.6 541.713 3
 0 15 -3 13577.8 470.738 4
 0 15 3 13841.5 537.08 4
 0 -15 -3 14653.8 569.829 3
 0 -15 -3 14174.5 533.49 2
 0 -15 4 6314.15 383.736 1
 0 -15 4 5753.66 347.579 3
 0 15 -4 5356.79 276.941 4
 0 -15 -4 5590.62 346.879 3
 0 -15 -4 5220.04 314.609 2
 0 15 4 5434.12 331.75 4
 0 -15 5 6852.39 383.756 3
 0 15 5 6623.97 381.739 4
 0 -15 5 6955.38 412.003 1
 0 -15 -5 6731.55 390.162 3
 0 15 -5 6544.37 310.764 4
 0 -15 -5 6343.11 358.713 2
 0 15 -6 7362.25 336.687 4
 0 15 6 7698.99 434.334 4
 0 -15 6 8026.59 452.292 1
 0 -15 -6 7076.11 410.973 3
 0 -15 -6 7917.12 406.182 2
 0 -15 7 1744.84 212.751 1
 0 -15 -7 2141.33 226.764 3
 0 15 7 1872.9 217.211 4
 0 -15 -7 1376.84 171.536 2
 0 -15 -8 10388.9 497.199 2
 0 -15 -8 8526.96 485.161 3
 0 -15 8 9550.82 517.406 1
 0 -15 -9 474.703 118.011 3
 0 -15 9 489.934 120.482 1
 0 -16 0 1543.29 181.377 3
 0 16 0 1782.78 170.425 4
 0 16 1 343.282 80.9549 4
 0 -16 1 287.399 80.5401 3
 0 -16 -1 338.447 90.8977 3
 0 16 -1 401.269 79.3373 4
 0 16 -2 83.2844 50.3785 4
 0 -16 2 -8.31847 31.7465 3
 0 16 2 13.145 28.1014 4
 0 -16 -3 4188.82 289.303 2
 0 16 -3 4552.73 263.306 4
 0 16 3 4824.19 311.427 4
 0 -16 3 4274.23 306.961 3
 0 -16 -3 4757.58 327.518 3
 0 -16 -4 139.017 62.8349 3
 0 16 4 197.901 74.7404 4
 0 16 -4 48.4074 36.6175 4
 0 -16 4 43.8099 46.2267 3
 0 -16 -4 93.2744 52.445 2
 0 16 5 838.145 139.551 4
 0 -16 5 728.247 136.872 1
 0 -16 5 734.4 132.09 3
 0 16 -5 855.544 111.45 4
 0 -16 -5 829.083 132.773 2
 0 -16 -5 925.034 149.138 3
 0 16 -6 -7.41778 27.4001 4
 0 16 6 44.7517 50.9061 4
 0 -16 6 6.89087 40.1533 1
 0 -16 -6 69.8537 55.2176 3
 0 -16 -6 36.045 27.5995 2
 0 -16 7 246.084 92.5527 1
 0 -16 -7 218.962 87.1075 3
 0 16 7 317.121 96.6999 4
 0 -16 -8 1751.01 223.562 3
 0 -16 8 2090.34 245.988 1
 0 17 0 365.396 83.979 4
 0 -17 0 350.775 101.562 3
 0 17 1 2204.78 203.232 4
 0 -17 1 2908.34 262.212 3
 0 17 -1 2558.51 209.34 4
 0 -17 -1 2585.5 249.626 3
 0 17 2 1031.04 142.507 4
 0 17 -2 1005.07 129.06 4
 0 -17 2 948.721 152.766 3
 0 -17 3 10123.9 501.736 3
 0 -17 -3 9790.18 499.678 3
 0 17 -3 9610.29 409.958 4
 0 -17 -3 9843.12 468.775 2
 0 17 3 9086.76 455.045 4
 0 -17 -4 1449.93 189.619 3
 0 -17 4 1628.23 199.472 3
 0 17 -4 1633.12 158.298 4
 0 17 4 1465.45 183.306 4
 0 -17 -4 1268.85 162.324 2
 0 17 -5 315.578 73.6498 4
 0 -17 -5 155.64 64.5965 2
 0 -17 -5 176.252 74.6872 3
 0 17 5 333.432 91.9604 4
 0 -17 5 219.851 85.544 1
 0 17 6 2502.06 260.153 4
 0 -17 -6 2829.67 278.046 3
 0 -17 6 2566.34 272.526 1
 0 -17 -7 3348.21 311.112 3
 0 17 7 3201.65 304.572 4
 0 -17 7 3262.31 315.416 1
 0 -18 0 4712.83 352.159 3
 0 18 0 4649.37 302.527 4
 0 18 1 2310.46 216.138 4
 0 -18 -1 2602.38 262.537 3
 0 18 -1 2081.05 195.876 4
 0 -18 1 2329.25 247.249 3
 0 -18 -2 363.519 104.905 3
 0 -18 2 181.666 77.1696 3
 0 18 -2 201.715 62.4836 4
 0 18 2 272.157 80.986 4
 0 -18 3 51.9825 45.279 3
 0 18 3 200.428 76.203 4
 0 -18 -3 80.8133 54.5979 2
 0 -18 -3 90.6122 59.1788 3
 0 18 -3 140.508 57.6547 4
 0 -18 -4 2607.65 241.077 2
 0 -18 4 2822.3 272.576 3
 0 -18 -4 2910.98 283.261 3
 0 18 4 2705.2 259.114 4
 0 18 -4 3234.16 233.423 4
 0 18 5 702.218 140.092 4
 0 -18 -5 512.94 125.289 3
 0 -18 6 2627.35 285.675 1
 0 18 6 2411.57 263.846 4
 0 -18 -6 2134.66 252.05 3
 0 19 0 649.222 117.18 4
 0 -19 0 432.782 118.367 3
 0 19 -1 492.332 101.277 4
 0 -19 -1 361.368 109.125 3
 0 19 1 500.003 107.371 4
 0 -19 1 296.819 93.9485 3
 0 -19 2 421.269 117.389 3
 0 19 2 423.947 100.422 4
 0 -19 -2 386.389 102.416 2
 0 -19 -2 414.062 113.007 3
 0 19 -2 526.618 104.834 4
 0 -19 -3 1537.26 213.933 3
 0 -19 3 1154.77 186.294 3
 0 19 -3 1231.44 151.675 4
 0 19 3 1449.79 189.32 4
 0 19 4 1559.42 203.153 4
 0 -19 -4 1760.61 230.217 3
 0 20 0 776.641 138.376 4
 0 -20 0 475.601 132.652 3
 0 20 -1 150.675 65.1227 4
 0 20 1 62.3464 51.0935 4
 0 -20 -1 37.8696 61.8432 3
 0 -20 1 31.1431 54.2004 3
 -1 0 14 4356.62 395.62 1
 1 0 -14 4402.59 372.112 6
 -1 0 13 53.1624 60.7599 1
 1 0 -13 101.651 74.7887 6
 1 0 -12 57013.5 1423.56 6
 -1 0 12 53913.1 1500.65 1
 1 0 -11 55.8529 50.8425 6
 -1 0 11 -13.7712 55.7747 1
 -1 0 10 19.271 38.9552 1
 1 0 -10 33.7544 35.1427 6
 1 0 -9 30.8508 41.2153 6
 -1 0 9 97.7998 53.0977 1
 -1 0 8 25994.2 803.984 1
 1 0 -8 26896.6 734.465 6
 1 0 -7 76.3113 38.5991 6
 -1 0 7 1.6632 31.8787 1
 -1 0 7 19.3467 16.2711 7
 1 0 -7 28.8942 19.9828 4
 -1 0 6 60706.2 1179.12 2
 1 0 -6 58376.4 1174.78 6
 -1 0 6 59003.5 1055.63 7
 1 0 -6 57914.7 1049.12 4
 1 0 -5 66.5475 20.7669 3
 -1 0 5 34.378 23.1993 2
 -1 0 5 5.7138 15.2835 6
 -1 0 5 15.279 14.7569 7
 1 0 -5 15.9253 9.69641 4
 1 0 -5 27.8719 23.9434 6
 -1 0 5 9.5342 12.1993 4
 1 0 -4 36246.7 765.04 6
 1 0 -4 37130.1 674.956 4
 -1 0 4 37269.5 756.107 6
 1 0 -4 36674.3 673.583 3
 -1 0 4 35825.6 741.033 7
 -1 0 4 36958.2 668.855 4
 -1 0 3 6.666 9.893 4
 -1 0 3 16.4558 15.2454 6
 -1 0 3 0.69053 15.2987 7
 1 0 -3 36.5239 13.7928 3
 1 0 -3 20.4175 18.6345 6
 1 0 -3 52.0285 16.2356 4
 -1 0 2 718999 10924 7
 -1 0 2 714148 10860.5 6
 1 0 -2 668524 10803.5 3
 -1 0 2 732232 10882 5
 1 0 -2 684191 10802.1 4
 -1 0 2 729907 10785.4 4
 -1 0 2 712984 10789.4 3
 -1 0 1 5.97982 17.1861 7
 1 0 -1 -2.25876 14.3615 3
 1 0 -1 60.0008 33.9818 5
 -1 0 1 10.1702 13.9614 3
 -1 0 1 38.8033 26.7833 5
 -1 0 0 82922.2 1341.26 2
 -1 0 0 79331.2 1425.96 7
 -1 0 0 79472.6 1368.6 5
 -1 0 0 78333.6 1368.7 3
 1 0 0 79551.6 1368.13 5
 -1 0 -1 0.43979 10.4915 7
 1 0 1 27.5637 15.0897 2
 -1 0 -1 34.2781 17.9849 5
 -1 0 -1 26.0454 17.3123 2
 1 0 1 30.8261 18.531 5
 -1 0 -2 14144.4 378.059 2
 1 0 2 14541 385.426 2
 1 0 2 14568.4 367.069 5
 -1 0 -2 13983.2 391.724 7
 -1 0 -3 7.98334 18.4185 7
 -1 0 -3 63.4261 29.3018 2
 1 0 3 1.83278 15.4321 2
 1 0 3 11.5194 6.66459 1
 1 0 3 39.0659 22.5713 5
 -1 0 -4 39637.9 862.447 2
 1 0 4 37209 856.349 2
 -1 0 -4 38173 799.415 7
 1 0 4 39965.2 688.775 1
 -1 0 -5 2.19732 14.0458 7
 -1 0 -5 26.4824 30.564 2
 1 0 5 4.08647 8.94074 1
 -1 0 -6 5574.48 217.688 7
 1 0 6 6135.19 220.143 1
 -1 0 -6 5606.54 292.947 2
 -1 0 -7 84.8663 25.9618 7
 1 0 7 4.2812 17.0129 1
 -1 0 -7 38.4683 35.7543 2
 1 0 8 20836.6 556.105 1
 -1 0 -8 21243.5 691.307 2
 -1 0 -8 20635.6 449.433 7
 1 0 9 54.1189 43.2548 1
 -1 0 -9 15.1994 48.9529 2
 -1 0 -10 4075.35 313.515 2
 1 0 10 4239.72 249.673 1
 1 0 11 12.5932 23.0609 1
 -1 0 -11 -7.96579 43.1039 2
 -1 0 -11 7.49273 40.9665 6
 -1 0 -12 -9.40368 37.6107 2
 1 0 12 9.53118 32.1786 1
 -1 0 -13 42.8318 54.1302 6
 -1 0 -13 -35.1827 51.3838 2
 1 -1 -14 67.2589 49.7951 3
 -1 1 14 66.1593 77.2731 1
 1 1 -14 172.924 93.9236 6
 1 -1 -14 68.3582 63.0505 6
 -1 -1 14 56.738 61.1193 1
 1 1 -13 4861.6 374.897 6
 -1 1 13 5142.8 417.76 1
 1 -1 -13 5119.23 371.447 6
 -1 -1 13 4502.56 384.607 1
 -1 1 12 7943.73 499.572 1
 -1 -1 12 7338.53 473.155 1
 1 -1 -12 7387.79 430.234 6
 1 1 -12 7953.07 456.566 6
 -1 1 11 2837.37 280.087 1
 1 -1 -11 3318.19 268.046 6
 1 1 -11 3653.56 286.304 6
 -1 -1 11 2680.22 272.417 1
 -1 1 10 5068.89 363.314 1
 1 -1 -10 5717.58 333.94 6
 1 1 -10 5595.95 339.806 6
 -1 -1 10 5484.36 369.485 1
 -1 1 9 7243.13 415.459 1
 1 -1 -9 7048.97 352.879 6
 1 1 -9 7707.4 378.618 6
 -1 -1 9 7536.48 416.713 1
 -1 -1 8 1989.08 200.898 1
 -1 1 8 2058.53 205.939 1
 -1 1 8 2015.77 96.9526 7
 1 1 -8 2350.33 190.902 6
 1 1 -8 2161.35 134.081 4
 1 -1 -8 2301.77 182.763 6
 1 -1 -7 38178.3 898.166 6
 -1 1 7 39723.4 756.679 7
 -1 -1 7 39362.6 719.212 7
 1 -1 -7 37945.7 802.087 4
 1 1 -7 38663.7 925.598 6
 1 1 -7 39997.6 775.009 4
 -1 -1 6 7665.21 235.712 7
 1 1 -6 7445.57 309.732 6
 -1 1 6 7614.71 264.055 4
 1 -1 -6 7835.48 255.669 3
 -1 1 6 7520.93 248.938 7
 1 -1 -6 7652.22 254.726 4
 -1 -1 6 6945.46 343.66 1
 1 1 -6 7568.27 226.335 4
 1 -1 -6 7833.52 303.559 6
 -1 1 6 7421.81 296.611 2
 1 1 -5 1108.01 68.9618 4
 -1 1 5 903.985 87.022 6
 -1 1 5 909.033 81.1651 7
 1 -1 -5 877.375 73.0691 4
 -1 1 5 905.967 87.3301 2
 -1 1 5 926.597 76.6846 4
 -1 -1 5 893.133 108.9 1
 1 1 -5 914.516 63.3587 3
 -1 -1 5 933.648 78.7423 7
 1 -1 -5 968.22 75.9639 3
 1 1 -5 819.671 91.0063 6
 -1 -1 5 1047.39 100.538 2
 1 -1 -5 980.375 94.3675 6
 1 -1 -4 28348.8 621.571 6
 -1 1 4 28282.7 561.884 4
 -1 1 4 29808.1 615.195 6
 -1 -1 4 27864.2 611.983 7
 -1 -1 4 29616.2 529.406 4
 1 1 -4 27492 520.129 3
 -1 1 4 28207.3 625.082 7
 -1 -1 4 26257.9 678.962 1
 -1 1 4 28780.1 596.574 2
 1 -1 -4 27936.2 570.219 4
 1 -1 -4 28774.5 573.114 3
 -1 -1 4 29147.6 642.638 6
 1 1 -4 30093.2 524.701 4
 1 1 -4 28119.4 648.175 6
 1 1 -3 1436.55 104.774 7
 -1 -1 3 1406.2 102.406 7
 1 1 -3 1491.02 67.5353 3
 1 -1 -3 1441.37 85.0986 4
 -1 1 3 1485.01 80.7301 4
 -1 1 3 1457.54 91.6515 6
 -1 -1 3 1877.38 115.065 6
 1 -1 -3 1420.93 95.0489 6
 1 -1 -3 1326.91 82.1572 3
 -1 -1 3 1534.62 61.6305 4
 -1 -1 3 1511.65 120.125 1
 1 1 -3 1531.77 67.8775 4
 -1 1 3 1523.32 82.5838 3
 1 1 -3 1612.64 109.993 6
 1 -1 -2 538525 8368.05 3
 -1 1 2 546393 8403.7 5
 -1 -1 2 534073 8279.94 3
 -1 1 2 545291 8345.91 3
 -1 -1 2 557557 8438.76 7
 1 1 -2 555524 8443.81 7
 -1 -1 2 549531 8406.71 6
 -1 1 2 542309 8361.7 6
 -1 -1 2 553660 8403.53 5
 1 1 -2 585165 8306.18 3
 -1 -1 2 555798 8439.29 1
 1 -1 -2 543731 8362.66 4
 -1 1 2 549008 8338.85 4
 -1 -1 2 560173 8277.5 4
 -1 -1 1 361990 5380.35 1
 1 1 -1 342971 5438.3 7
 1 -1 -1 337520 5382.66 3
 -1 1 1 347613 5365.58 3
 -1 -1 1 349797 5431.56 7
 -1 1 1 345730 5384.05 5
 -1 -1 1 351213 5383.7 5
 1 -1 -1 347181 5375.66 5
 1 1 -1 352971 5376.82 5
 -1 1 1 346151 5359.68 4
 -1 -1 1 343426 5321.65 3
 1 1 0 175.25 38.462 7
 -1 -1 0 147.89 34.5036 7
 1 -1 0 171.815 33.232 5
 1 -1 0 132.933 31.8384 3
 -1 1 0 124.955 28.5469 5
 -1 1 0 124.425 23.2448 2
 1 1 0 190.671 34.3616 5
 -1 1 0 158.977 33.5564 3
 -1 -1 0 110.656 27.7263 5
 -1 -1 0 150.923 24.6683 1
 -1 -1 -1 50973.7 937.09 2
 1 1 1 51054.4 941.145 2
 1 1 1 50400.7 930.616 5
 -1 1 -1 50595.1 920.92 5
 1 -1 1 50268.7 929.855 5
 -1 1 -1 52593.1 983.593 3
 1 -1 1 50598.4 909.087 2
 -1 -1 -1 51317.9 921.159 5
 -1 -1 -1 48924.7 961.698 7
 1 1 1 47777.1 959.631 7
 -1 1 -1 49136.1 899.739 2
 -1 -1 -2 15774.8 419.654 7
 1 -1 2 16469.5 416.812 2
 -1 -1 -2 16983.3 433.916 2
 1 1 2 16192.1 432.731 7
 1 -1 2 16718.5 406.813 5
 -1 1 -2 16852.9 413.295 2
 1 1 2 17163.5 410.402 5
 -1 1 -2 17178.9 312.012 1
 1 1 2 16475.2 429.825 2
 1 -1 3 62303.5 1174.8 2
 1 1 3 60609.5 1182.94 2
 -1 -1 -3 62844.4 1189.05 2
 -1 -1 -3 59034.2 1131.62 7
 1 -1 3 62381.1 1003.89 1
 1 1 3 62383.5 1129.19 5
 1 -1 3 62037.9 1129.03 5
 -1 1 -3 60451.3 1162.65 2
 1 -1 4 87644.4 1648.35 2
 1 1 4 90854.9 1663.78 2
 -1 -1 -4 88169.8 1555.28 7
 -1 -1 -4 90655.4 1651.66 2
 1 -1 4 89215.8 1452.2 1
 -1 1 -4 88327.9 1634.97 2
 1 -1 5 5007.86 181.577 1
 -1 -1 -5 5520.8 271.394 2
 -1 -1 -5 4952.66 202.866 7
 1 1 5 5252.5 181.652 1
 -1 1 -5 5223.59 224.76 7
 -1 1 -5 4803.56 252.227 2
 -1 1 -6 6512.83 316.114 2
 -1 1 -6 6475.46 247.799 7
 1 -1 6 6869.53 238.46 1
 -1 -1 -6 6079.41 220.678 7
 -1 -1 -6 6510.6 317.508 2
 1 1 6 6237.21 230.825 1
 -1 -1 -7 3561.99 151.659 7
 1 1 7 3720.19 189.16 1
 1 -1 7 3786.79 187.893 1
 -1 1 -7 3924.09 255.447 2
 -1 1 -7 3380.8 165.265 7
 -1 -1 -7 3289.58 236.86 2
 -1 1 -8 47315.6 901.699 7
 1 -1 8 47575.3 1004.92 1
 -1 -1 -8 47692.6 855.849 7
 1 1 8 50358.4 1026.91 1
 -1 -1 -8 50040.9 1195.09 2
 -1 1 -8 49464.5 1189 2
 1 1 9 149544 2621.74 1
 1 -1 9 149072 2610.74 1
 -1 -1 -9 149254 2839.81 2
 -1 1 -9 152580 2854.15 2
 1 1 10 12613.6 460.789 1
 -1 1 -10 12636.7 517.804 6
 -1 1 -10 12551 572.441 2
 -1 -1 -10 12726.7 570.638 2
 1 -1 10 12587.8 458.952 1
 -1 1 -11 3044.92 256.917 6
 1 -1 11 2886.99 218.725 1
 -1 1 -11 3074.57 287.584 2
 -1 -1 -11 3435.61 273.579 6
 1 1 11 3511.95 240.085 1
 -1 -1 -11 2912.7 279.783 2
 -1 1 -12 346.667 96.8174 6
 -1 -1 -12 128.77 67.2806 2
 1 1 12 360.343 85.8734 1
 1 -1 12 443.123 92.6917 1
 -1 1 -12 405.633 116.68 2
 -1 -1 -12 436.693 107.828 6
 -1 -1 -13 7493.37 502.417 2
 -1 -1 -13 7114.23 447.698 6
 -1 1 -13 7496.48 502.316 2
 -1 1 -13 7470.83 460.286 6
 1 -2 -14 70.2602 67.2784 6
 -1 -2 14 135.614 80.6408 1
 1 -2 -14 66.6882 47.5434 3
 -1 2 14 24.025 51.7401 1
 1 2 -14 31.6851 43.275 6
 1 2 -13 -23.7801 53.7012 6
 1 -2 -13 90.0298 46.3552 3
 -1 -2 13 128.769 84.5459 1
 -1 2 13 30.855 53.8194 1
 1 -2 -13 77.4456 59.4626 6
 -1 -2 12 -23.4476 47.1053 1
 1 2 -12 100.096 72.0433 6
 1 -2 -12 18.3085 54.6043 6
 -1 2 12 -31.0641 73.6232 1
 -1 -2 11 35028.6 1084.92 1
 1 -2 -11 35248.2 996.005 6
 1 2 -11 34822.3 1026.3 6
 -1 2 11 34792.7 1104.75 1
 1 -2 -10 758.557 120.904 6
 1 2 -10 723.845 123.645 6
 -1 -2 10 642.434 128.099 1
 -1 2 10 467.234 119.919 1
 1 -2 -9 3681.44 246.069 6
 1 2 -9 3953.8 270.348 6
 -1 -2 9 3597.62 280.711 1
 -1 2 9 3335.29 108.133 7
 1 2 -8 22278.2 515.252 4
 1 2 -8 20383 653.048 6
 -1 -2 8 23433.1 740.207 1
 -1 2 8 21889.7 478.673 7
 1 -2 -8 23415.8 656.875 6
 -1 -2 7 14062.6 524.62 1
 1 2 -7 13994.8 477.535 6
 1 2 -7 13641.7 345.029 4
 1 -2 -7 13636.9 396.953 3
 -1 2 7 13196.5 359.232 7
 1 -2 -7 13380.2 444.543 6
 -1 -2 6 10640.7 287.896 7
 1 2 -6 10807.4 327.159 7
 1 -2 -6 10487.9 324.18 3
 -1 2 6 10694.6 325.116 7
 -1 -2 6 11020.2 435.644 1
 -1 2 6 11598.6 349.966 4
 1 2 -6 11092.7 277.517 4
 1 2 -6 10550.7 386.349 6
 -1 2 6 10724.9 358.973 2
 1 -2 -6 11299 371.938 6
 1 -2 -6 10535.3 325.909 4
 1 2 -5 2188.65 155.792 6
 -1 2 5 2254.66 126.378 4
 1 -2 -5 2131.96 123.224 3
 -1 -2 5 2373.27 178.898 1
 -1 -2 5 2259.49 122.028 7
 1 2 -5 2221.17 134.574 7
 1 -2 -5 2405.59 130.592 4
 -1 2 5 2192.9 131.176 2
 -1 2 5 2160.03 130.938 6
 1 -2 -5 1985.31 132.259 6
 1 2 -5 2060.69 87.6788 4
 1 2 -4 72456.7 1147.29 3
 1 -2 -4 69506.2 1253.75 3
 1 -2 -4 68913.6 1269.22 6
 -1 -2 4 72741.5 1280.22 7
 1 2 -4 71529.8 1308.23 7
 -1 -2 4 72244.7 1325.98 6
 1 2 -4 68390.3 1334.58 6
 -1 2 4 70086.7 1238.77 4
 -1 2 4 71929.5 1258.26 6
 1 2 -4 73606.1 1145.66 4
 1 -2 -4 69960.3 1256.47 4
 -1 2 4 72491.4 1238.33 2
 -1 -2 4 74184.9 1398.65 1
 1 -2 -3 44414.5 810.564 6
 -1 -2 3 43140.9 902.352 1
 -1 2 3 45036.9 794.986 6
 1 2 -3 44819.2 874.538 7
 1 2 -3 42329.4 703.989 3
 1 2 -3 42014.8 871.284 6
 -1 -2 3 44525.1 851.335 7
 -1 2 3 42877.1 756.17 2
 -1 2 3 43772.7 800.732 3
 -1 -2 3 46845.6 878.062 6
 -1 -2 3 42783.1 694.478 4
 -1 2 3 43974 797.679 4
 1 2 -3 43404.8 702.973 4
 1 -2 -3 42737.8 811.736 4
 1 -2 -3 42380.4 815.021 3
 -1 -2 2 29432.9 636.027 7
 1 2 -2 29283.8 651.435 7
 -1 2 2 30590.2 562.16 6
 1 -2 -2 30713.3 613.34 4
 -1 2 2 28975.5 608.426 5
 -1 2 2 29605.8 592.942 3
 -1 -2 2 30190.2 643.635 1
 1 2 -2 29560.1 654.648 1
 -1 2 2 29777.3 584.163 4
 1 -2 -2 28782.6 610.129 3
 -1 -2 2 30087.2 614.93 5
 -1 -2 2 30597.6 638.576 6
 1 2 -1 982340 13443.9 7
 1 2 -1 956510 13365.9 1
 1 -2 -1 940516 13353.8 5
 1 2 -1 925251 13352.5 5
 -1 2 1 936515 13357.7 5
 1 -2 -1 878319 13374.6 3
 -1 2 1 945488 13228.9 2
 -1 2 1 892333 13364.4 3
 -1 -2 1 870560 13271.8 3
 -1 -2 1 952036 13363.6 5
 -1 -2 1 844012 13332.4 1
 -1 2 1 877442 13351.6 4
 1 2 0 478965 7233.54 1
 -1 2 0 499542 7202.14 2
 1 2 0 482837 7281.17 5
 -1 -2 0 463801 7273.83 5
 -1 2 0 472993 7331.5 3
 -1 2 0 482441 7277.27 5
 -1 -2 0 473186 7342.04 7
 1 -2 0 473019 7330.75 3
 1 2 0 477344 7349.28 7
 1 -2 0 479091 7279.76 5
 1 -2 0 469558 7197.82 2
 -1 -2 0 468480 7207.3 1
 -1 -2 -1 70155.4 1107.56 1
 1 -2 1 70158.9 1195.89 2
 1 2 1 67872.4 1279.08 7
 -1 -2 -1 70554.7 1261.36 2
 -1 -2 -1 68844 1267.8 7
 -1 2 -1 70507.7 1219.37 5
 1 2 1 70563.4 1232.25 5
 -1 2 -1 72639.1 1297.4 3
 1 -2 1 71995.8 1295.6 3
 -1 -2 -1 69552.2 1216.79 5
 -1 2 -1 69498.5 1191.7 2
 1 2 1 69944.3 1120.14 1
 1 -2 1 69668 1228 5
 1 2 2 26736.5 628.423 7
 1 2 2 29307.8 638.287 2
 1 2 2 27724.9 587.575 5
 -1 2 -2 28236.9 657.733 3
 -1 -2 -2 26551.7 607.966 7
 1 -2 2 27475.1 587.7 5
 1 -2 2 28527.7 602.87 2
 -1 -2 -2 27997.3 632.871 2
 -1 2 -2 27231.3 589.017 2
 -1 2 -2 28233 512.01 1
 -1 -2 -3 1607.84 125.192 2
 1 -2 3 1576.7 119.421 2
 -1 2 -3 1598.64 117.456 2
 -1 2 -3 1493.89 127.9 3
 1 2 3 1507.94 114.673 7
 1 -2 3 1531.6 106.311 5
 1 -2 3 1511.94 77.1141 1
 1 2 3 1524.81 105.872 5
 1 2 3 1615.48 124.514 2
 -1 -2 -3 1436.93 104.553 7
 -1 2 -3 1628.32 85.3937 1
 -1 -2 -4 3845.57 213.749 2
 -1 -2 -4 3919.74 175.655 7
 1 2 4 4149.84 221.97 2
 1 -2 4 3981.77 147.591 1
 -1 2 -4 3951.13 160.669 1
 -1 2 -4 3921.24 207.853 2
 1 2 4 3718.45 184.373 7
 1 -2 4 3958.47 212.914 2
 1 2 5 6102.9 245.055 7
 1 -2 5 6621.74 217.115 1
 -1 -2 -5 6367.69 228.053 7
 -1 2 -5 6354.41 291.502 2
 -1 -2 -5 6316 297.879 2
 -1 -2 -6 17481.9 424.359 7
 -1 -2 -6 18385.5 580.759 2
 1 -2 6 18806.6 458.704 1
 -1 2 -6 18198.9 568.382 2
 1 2 7 7103.6 277.492 1
 -1 2 -7 6657.03 261.342 7
 -1 -2 -7 7412.89 225.571 7
 1 -2 7 7093 274.974 1
 -1 2 -7 6731.49 344.898 2
 -1 -2 -7 6479.21 342.439 2
 -1 2 -8 34500.3 733.163 7
 1 -2 8 35434.1 806.945 1
 -1 2 -8 33825.3 945.509 2
 -1 -2 -8 36883 976.622 2
 1 2 8 34135.8 809.129 1
 1 -2 9 2537.34 183.318 1
 -1 2 -9 3010.82 226.308 6
 -1 2 -9 2931.95 253.51 2
 -1 -2 -9 3096.65 257.025 2
 1 2 9 2775.52 193.031 1
 -1 -2 -10 1361.57 181.191 2
 1 -2 10 1370.84 142.658 1
 -1 2 -10 1310.41 159.655 6
 -1 2 -10 1608.57 195.741 2
 1 2 10 1321.31 142.504 1
 1 2 11 2517.14 207.706 1
 1 -2 11 2507.7 203.691 1
 -1 -2 -11 2219.04 244.384 2
 -1 2 -11 1856.21 202.005 6
 -1 2 -11 1873.49 223.625 2
 -1 2 -12 100.376 69.7653 2
 1 2 12 167.174 61.2448 1
 -1 -2 -12 150.039 67.4835 6
 1 -2 12 126.983 54.9963 1
 -1 -2 -12 115.306 69.1847 2
 -1 2 -12 164.885 67.5443 6
 -1 -2 -13 91.811 67.6103 6
 -1 2 -13 207.125 86.322 6
 -1 -2 -13 104.55 82.1485 2
 1 -3 -13 470.489 121.107 6
 -1 3 13 646.444 154.85 1
 1 -3 -13 483.022 99.1708 3
 -1 -3 13 420.1 117.689 1
 1 3 -13 384.696 109.804 6
 -1 3 12 4318.17 371.071 1
 1 -3 -12 5309.16 354.785 6
 -1 -3 12 5402.09 393.654 1
 1 3 -12 4577.46 348.788 6
 1 -3 -11 21109.4 726.366 6
 -1 -3 11 19337.4 764.702 1
 1 3 -11 21704.3 772.033 6
 -1 3 11 21508.4 854.363 1
 1 -3 -11 23302.7 671.856 3
 -1 -3 10 9518 489.314 1
 1 -3 -10 10489.6 456.719 6
 1 -3 -10 10390.5 402.473 3
 1 3 -10 10291.8 479.706 6
 1 -3 -9 2435.33 198.564 6
 -1 3 9 2820.29 124.533 7
 1 3 -9 2921.43 234.991 6
 1 -3 -9 2780.4 186.117 3
 -1 -3 9 2721.38 241.697 1
 1 3 -9 2399.05 144.316 4
 1 -3 -8 4986.43 241.33 3
 -1 3 8 4489.01 188.08 7
 1 3 -8 4512 276.736 6
 1 -3 -8 4550.27 255.339 6
 -1 -3 8 4627.61 303.493 1
 1 3 -8 4622.28 185.901 4
 -1 3 7 2982.65 186.665 2
 -1 3 7 2719.51 172.844 4
 1 3 -7 2692.23 199.182 6
 1 3 -7 2577.78 150.269 7
 1 3 -7 2634.29 123.021 4
 1 -3 -7 2509.55 158.913 3
 -1 -3 7 2977.59 226.942 1
 1 -3 -7 2537.42 173.684 6
 1 -3 -6 10219.1 332.013 3
 1 3 -6 10480.9 337.285 7
 1 3 -6 10496.3 399.523 6
 1 -3 -6 9886.7 345.677 6
 -1 -3 6 11032.2 432.686 1
 -1 3 6 10539 340.154 4
 1 3 -6 10540.6 252.276 4
 -1 3 6 10022.7 339.241 2
 1 -3 -5 6499.51 244.451 3
 1 3 -5 6847.6 260.454 7
 -1 3 5 7095.91 251.038 4
 1 3 -5 7271.69 169.875 4
 1 -3 -5 6586 245.49 4
 1 -3 -5 6615.47 249.446 6
 1 3 -5 6369.92 285.643 6
 -1 -3 5 6780.65 310.833 1
 -1 3 5 7090.95 243.837 2
 -1 3 4 359.863 49.7928 4
 -1 -3 4 290.379 45.027 7
 1 3 -4 320.782 58.8278 6
 1 3 -4 325.804 22.0506 3
 -1 3 4 307.061 42.7537 6
 -1 3 4 285.578 38.9965 2
 1 3 -4 365.196 70.2827 1
 1 3 -4 295.028 20.643 4
 1 -3 -4 260.607 44.4105 4
 -1 -3 4 326.99 63.2105 1
 1 3 -4 340.614 55.7242 7
 1 -3 -4 351.024 48.9943 6
 -1 -3 4 391.467 62.2773 6
 1 -3 -4 339.048 50.949 3
 -1 -3 3 3937.74 195.485 1
 -1 3 3 4464.39 173.534 4
 -1 3 3 4453.78 174.206 3
 -1 -3 3 5078.68 216.508 6
 -1 -3 3 4260.8 182.439 7
 1 -3 -3 3997.48 150.059 6
 1 -3 -3 4148.85 177.989 3
 1 3 -3 4219.1 215.601 1
 -1 3 3 4135.18 145.133 6
 1 3 -3 4107.37 197.974 7
 1 -3 -3 4232.65 178.189 4
 -1 3 3 3999.27 123.055 2
 1 3 -2 3309.65 171.983 1
 -1 -3 2 3300.29 160.275 1
 -1 -3 2 3245.01 159.537 7
 -1 3 2 2987.84 141.44 3
 -1 -3 2 3104.4 160.06 6
 -1 3 2 2873.9 138.573 5
 1 -3 -2 3004.48 152.439 3
 -1 3 2 3038.35 141.102 4
 -1 3 2 3177.63 107.782 6
 1 3 -2 3293.64 171.955 7
 -1 -3 2 3006.66 142.815 5
 1 -3 -2 3139.25 152.911 4
 -1 3 1 3771.16 109.336 6
 1 -3 -1 3394.64 146.571 5
 -1 -3 1 3481.91 149.238 1
 -1 3 1 3723.35 154.513 5
 -1 3 1 3943.79 168.757 4
 -1 3 1 3836.03 166.811 3
 -1 -3 1 3726.86 155.207 5
 1 -3 -1 3392.36 167.907 3
 1 3 -1 3552.1 148.616 5
 1 3 -1 3740.91 164.65 1
 -1 -3 1 3660.98 175.061 7
 1 3 -1 3736.8 185.468 7
 1 -3 -1 3950.54 175.633 4
 1 -3 0 13307.5 280.201 2
 -1 -3 0 13618.5 338.818 5
 1 3 0 13636.2 394.122 7
 -1 3 0 13688.8 340.175 5
 1 -3 0 13335.4 335.337 5
 -1 3 0 13912.2 280.687 2
 -1 -3 0 13743.6 308.757 1
 1 3 0 13020 336.618 5
 1 -3 0 13170.5 378.662 3
 1 3 0 13895.9 322.575 1
 -1 3 0 14388.7 389.907 3
 -1 -3 0 13509.3 378.381 7
 -1 3 0 13776 379.274 4
 -1 3 -1 419.619 44.9687 2
 -1 3 -1 432.983 62.3173 3
 -1 3 -1 334.624 40.9256 1
 1 -3 1 301.043 43.4452 5
 1 3 1 343.917 56.0933 7
 1 -3 1 406.412 60.3754 3
 -1 -3 -1 449.093 60.283 2
 -1 -3 -1 364.047 33.0068 1
 1 3 1 373.134 35.9966 1
 -1 -3 -1 364.656 46.4614 5
 -1 -3 -1 412.102 57.2731 7
 1 3 1 360.426 48.0499 5
 -1 3 -1 437.866 51.1411 5
 1 -3 1 406.657 45.5335 2
 -1 3 -2 143607 2327.14 1
 1 3 2 146536 2267.58 1
 -1 -3 -2 146293 2462.25 2
 1 3 2 146789 2388.62 5
 1 -3 2 142947 2385.65 5
 -1 3 -2 148185 2393.16 2
 1 -3 2 145285 2489.05 3
 -1 -3 -2 147085 2423.71 7
 -1 3 -2 148957 2496.53 3
 1 3 2 144407 2459.94 7
 1 -3 2 148939 2401.86 2
 1 -3 3 252041 3844.11 5
 -1 -3 -3 234806 3923.43 2
 1 3 3 233458 3830.69 5
 -1 3 -3 241783 3770.77 1
 -1 3 -3 237367 3956.74 3
 1 -3 3 240000 3756.9 1
 -1 3 -3 244517 3874.2 2
 1 3 3 244055 3926.25 2
 1 3 3 237313 3877.82 7
 1 -3 3 242892 3888.72 2
 -1 -3 -3 240897 3843.54 7
 1 -3 4 11711.5 310.687 1
 -1 3 -4 12291.6 429.453 3
 -1 -3 -4 12339.3 413.368 2
 1 3 4 12054.2 374.798 7
 -1 -3 -4 11508.1 333.496 7
 -1 3 -4 11898.7 327.073 1
 -1 3 -4 11750.3 390.939 2
 1 -3 4 11870.9 400.264 2
 -1 -3 -5 114571 1938.43 7
 1 -3 5 115236 1946.1 1
 -1 -3 -5 120388 2141.56 2
 1 3 5 115360 2016.11 7
 -1 3 -5 115459 2100.18 2
 1 -3 6 7943.67 274.988 1
 1 3 6 7776.15 288.342 7
 -1 3 -6 7812.69 306.996 1
 -1 3 -6 7905.24 355.954 2
 -1 -3 -6 7353.6 348.684 2
 1 -3 7 5825.63 247.808 1
 -1 3 -7 5708.37 320.747 2
 -1 -3 -7 5479 315.567 2
 -1 3 -8 24250 596.077 7
 -1 -3 -8 23519.2 750.342 2
 -1 3 -8 22942.9 741.396 2
 1 -3 8 23164.3 616.637 1
 -1 3 -8 23661.6 679.293 6
 -1 3 -9 11199 461.223 6
 -1 -3 -9 12308.3 538.302 2
 -1 3 -9 10762.5 506.864 2
 1 -3 9 11965.7 426.332 1
 1 3 9 11553.4 433.419 1
 -1 3 -10 14882.5 639.151 2
 -1 -3 -10 15066.3 637.051 2
 1 3 10 15981.3 546.803 1
 1 -3 10 15539.9 525.942 1
 -1 3 -10 15384.3 585.443 6
 -1 3 -11 988.27 149.104 6
 1 -3 11 1251.91 143.618 1
 -1 -3 -11 1276.4 187.411 2
 1 3 11 998.992 133.552 1
 -1 3 -11 1056.94 170.129 2
 1 -3 12 81.2031 51.7094 1
 -1 -3 -12 101.348 62.3944 6
 -1 -3 -12 131.487 81.5807 2
 -1 3 -12 69.6451 50.4674 6
 -1 -3 -13 5389.76 384.956 6
 -1 -3 -13 5195.03 422.072 2
 -1 3 -13 5015.44 376.749 6
 1 4 -13 2216.76 260.859 6
 1 -4 -13 2708.84 265.803 6
 -1 4 13 2432.31 295.888 1
 -1 -4 13 2240.52 266.574 1
 1 -4 -13 2585.03 228.319 3
 -1 4 12 3905.26 363.65 1
 1 4 -12 4223.16 338.668 6
 1 -4 -12 4082.58 308.685 6
 1 -4 -12 4333.81 283.473 3
 -1 -4 12 4361.34 352.365 1
 1 -4 -11 728.725 125.761 6
 -1 -4 11 502.396 118.991 1
 1 -4 -11 717.943 112.779 3
 1 4 -11 739.302 137.758 6
 1 -4 -10 19991 601.484 3
 1 -4 -10 18365.6 626.985 6
 1 4 -10 19160 693.123 6
 -1 -4 10 17126.7 683.096 1
 1 -4 -9 1307.08 131.177 3
 -1 4 9 1273.93 96.7864 7
 1 -4 -9 1267.65 140.616 6
 -1 -4 9 1185.51 159.413 1
 1 4 -9 1471 106.526 4
 1 4 -9 1186.41 150.465 6
 1 4 -9 1301.99 106.608 7
 1 -4 -8 2780.32 196.358 6
 -1 4 8 2987.58 201.036 4
 1 -4 -8 3119.79 194.507 3
 -1 -4 8 2634.79 224.555 1
 1 4 -8 2861.7 138.431 4
 1 4 -8 3073.94 173.482 7
 1 4 -8 2989.57 231.771 6
 -1 4 7 55103.4 1103.76 2
 1 -4 -7 51950.5 1072.97 3
 1 4 -7 53757.6 1195.96 6
 -1 4 7 53671.3 1106.71 4
 1 4 -7 52593.2 928.435 4
 1 -4 -7 52575.5 1095.07 6
 -1 -4 7 49485.8 1195.81 1
 1 4 -7 51300.6 1050.18 7
 1 -4 -6 1919.01 139.07 3
 -1 4 6 2311.21 145.108 2
 -1 -4 6 2127.96 182.475 1
 1 -4 -6 2261.53 149.051 6
 1 4 -6 2257.44 92.4775 4
 1 -4 -6 2301.44 139.071 2
 -1 4 6 2473.95 157.48 4
 1 4 -6 2418.52 185.39 6
 1 4 -6 2346.03 154.225 7
 -1 4 5 47573.9 953.463 2
 -1 -4 5 50643.4 1115.44 1
 1 4 -5 53619.6 872.112 3
 1 -4 -5 51582.8 1021.18 3
 1 4 -5 52705.3 1103.64 6
 1 -4 -5 54417.3 957.006 2
 -1 4 5 51400.1 1011.06 4
 1 4 -5 51564.2 836.024 4
 1 4 -5 52561.2 1049.2 7
 1 -4 -5 50216.7 984.558 6
 -1 4 4 26751.3 516.336 2
 1 4 -4 26133.4 656.351 6
 1 -4 -4 26070.5 550.983 6
 -1 -4 4 26007.9 653.82 1
 1 -4 -4 25262.4 595.639 3
 1 4 -4 26463.1 631.393 7
 -1 4 4 26584 588.281 4
 1 -4 -4 26379.2 604.12 4
 1 4 -3 9053.68 313.075 7
 -1 4 3 8996.87 194.094 2
 1 -4 -3 8335.29 286.133 3
 1 -4 -3 8798.47 232.537 6
 -1 -4 3 9520.96 323.616 6
 -1 4 3 8886.14 283.094 3
 -1 -4 3 8403.33 305.009 1
 -1 -4 3 8928.73 284.051 7
 -1 4 3 9030.13 279.698 4
 1 -4 -3 8715 289.627 4
 -1 4 2 71.7115 24.8545 4
 1 4 -2 83.3088 29.5862 7
 1 4 -2 122.986 35.5135 1
 1 -4 -2 128.327 19.5821 6
 -1 -4 2 139.649 34.2369 7
 1 -4 -2 158.333 37.7636 4
 -1 4 2 90.1319 27.1789 3
 1 -4 -2 116.352 33.3205 3
 -1 -4 2 152.681 38.636 6
 -1 4 2 218.378 37.7467 5
 -1 -4 2 127.052 31.6943 5
 -1 -4 2 67.3748 24.4791 1
 -1 4 2 128.374 18.0135 6
 -1 -4 1 86898.3 1368.84 4
 -1 4 1 85206.1 1517.52 3
 -1 4 1 85284.9 1468.43 5
 1 -4 -1 86821.3 1466.16 5
 1 4 -1 86196.3 1554.35 7
 -1 -4 1 88882.7 1475.63 5
 1 -4 -1 85685.9 1536.87 4
 -1 -4 1 85569.3 1481.53 1
 1 4 -1 86587.7 1508.47 1
 -1 4 1 85641 1510.85 4
 -1 -4 1 85515.1 1521.47 7
 1 4 -1 87039.5 1463.11 5
 1 -4 -1 87555.7 1544.71 3
 1 -4 0 2675.24 126.193 5
 1 4 0 2559.24 153.942 7
 1 -4 0 2615.97 96.9832 2
 -1 -4 0 2614.39 127.151 5
 -1 4 0 2618.77 156.167 3
 -1 -4 0 2500.9 142.267 7
 -1 4 0 2888.27 133.073 5
 1 4 0 2559.35 124.164 1
 1 4 0 2411.57 121.713 5
 1 -4 0 2829.61 163.889 3
 -1 -4 0 2674.32 109.278 4
 -1 4 0 2867.36 156.962 4
 -1 -4 0 2778.52 123.093 1
 -1 -4 -1 553.578 55.5177 4
 1 -4 1 547.771 52.8863 2
 1 4 1 518.467 47.9227 1
 -1 -4 -1 485.836 52.3525 5
 -1 4 -1 579.289 56.6909 5
 -1 4 -1 637.603 78.3654 3
 1 4 1 544.732 57.7944 5
 -1 -4 -1 508.315 45.6874 1
 1 -4 1 566.645 58.2745 5
 1 -4 1 554.875 73.8392 3
 -1 -4 -1 526.541 63.9411 7
 1 4 1 601.373 73.3151 7
 -1 4 -1 596.285 54.6511 2
 -1 4 -1 487.931 56.0859 1
 -1 -4 -2 133668 2237.81 7
 -1 -4 -2 131691 2297.4 2
 1 4 2 134562 2124.35 1
 -1 4 -2 133083 2220.18 2
 1 -4 2 132482 2210.32 5
 1 -4 2 134900 2335.13 3
 1 4 2 131527 2285.94 7
 1 -4 2 135935 2228.45 2
 -1 4 -2 133379 2324.26 3
 1 4 2 133360 2214.08 5
 -1 4 -2 138515 2186.45 1
 -1 4 -3 2175.52 119.071 1
 -1 4 -3 2147.83 159.916 3
 1 4 3 2285.02 160.563 2
 -1 -4 -3 2160.55 129.409 7
 -1 4 -3 2053.28 137.17 2
 1 4 3 2087.98 126.524 5
 1 4 3 1923.73 139.956 7
 1 -4 3 2149.94 126.923 5
 -1 -4 -3 2472.11 168.246 2
 1 4 3 2120.25 97.5305 1
 1 -4 3 2045.72 113.988 1
 1 -4 3 1875.76 134.357 2
 -1 4 -4 124.809 34.8736 1
 1 -4 4 66.3271 31.9762 2
 1 4 4 120.333 37.0146 7
 -1 4 -4 77.3406 33.4911 2
 1 -4 4 84.9066 24.7401 1
 -1 -4 -4 43.4589 26.8355 2
 -1 -4 -5 56586.2 1190.22 2
 1 -4 5 54031 1023.89 1
 1 4 5 51074.4 1067.77 7
 -1 4 -5 54152.9 1059.72 1
 -1 4 -5 52651.7 1140.15 2
 -1 4 -6 23080.8 607.037 6
 1 -4 6 23663 580.067 1
 1 4 6 23519.4 601.826 7
 -1 4 -6 23398.8 678.73 2
 -1 4 -6 23584.9 619.274 1
 -1 -4 -6 23630.1 697.15 2
 1 4 7 17808.4 498.037 7
 1 -4 7 19045.7 515.16 1
 -1 4 -7 17901.6 609.888 2
 -1 4 -7 19162.5 561.308 6
 -1 -4 -7 17253.1 611.469 2
 1 -4 8 1563.04 136.651 1
 -1 -4 -8 1360.1 165.274 2
 -1 4 -8 1394.64 146 6
 -1 4 -8 1520.28 174.392 2
 1 4 9 541.144 90.6162 1
 -1 4 -9 541.078 98.9886 6
 -1 4 -9 534.522 111.235 2
 -1 -4 -9 634.056 119.021 2
 1 -4 9 486.642 82.4347 1
 1 4 10 12464.6 486.574 1
 1 -4 10 13381.2 483.775 1
 -1 -4 -10 13228.7 599.775 2
 -1 4 -10 12453.9 524.908 6
 1 -4 11 4098.18 265.46 1
 -1 4 -11 3759.8 292.419 6
 -1 -4 -11 3942.54 329.118 2
 1 4 11 3617.17 262.853 1
 -1 4 -12 11171.6 544.234 6
 1 -4 12 10627.5 464.536 1
 -1 -4 -12 10326.5 572.424 2
 -1 -4 -13 6312.79 418.477 6
 -1 4 -13 6038.23 416.551 6
 -1 -4 -13 6366.09 466.037 2
 1 5 -13 961.56 178.335 6
 -1 -5 13 511.267 131.54 1
 -1 5 13 687.027 169.175 1
 1 -5 -13 1114.39 172.125 6
 1 -5 -12 4967.58 313.312 3
 1 -5 -12 4862.03 338.561 6
 1 5 -12 5174.84 385.163 6
 -1 -5 12 4510.32 363.385 1
 1 -5 -11 12647 494.729 3
 1 5 -11 12016.6 574.132 6
 1 -5 -11 12154.2 517.441 6
 -1 -5 11 12098.7 578.845 1
 1 -5 -10 548.105 96.4905 3
 -1 -5 10 398.375 103.81 1
 1 -5 -10 502.205 97.592 6
 1 5 -10 456.413 105.928 6
 1 -5 -9 3541.2 226.068 3
 -1 -5 9 3453.54 271.398 1
 1 5 -9 3349.92 191.568 7
 1 -5 -9 3055.88 221.423 6
 1 5 -9 3401.44 268.111 6
 -1 -5 8 6.20831 32.5042 1
 1 5 -8 41.6033 32.0896 7
 1 -5 -8 1.11569 23.6869 3
 1 5 -8 43.8477 38.0321 6
 1 -5 -8 79.4847 37.9763 2
 1 5 -8 45.3737 27.8113 3
 1 -5 -8 -0.9208 20.8031 6
 -1 5 8 56.586 36.2001 4
 -1 5 7 93.7278 41.2942 4
 1 5 -7 40.6339 16.1431 4
 1 -5 -7 127.51 39.3158 2
 1 5 -7 117.514 50.2859 6
 1 5 -7 66.2667 21.695 3
 1 -5 -7 70.017 31.333 6
 1 -5 -7 42.1685 29.3551 3
 -1 -5 7 95.3749 45.3096 1
 1 5 -7 81.2426 38.128 7
 -1 5 7 71.9748 32.8517 2
 -1 5 6 7325.94 265.863 2
 1 -5 -6 7202.22 275.94 6
 1 -5 -6 7059.34 290.703 3
 1 5 -6 6641.47 322.101 6
 1 5 -6 6823.19 200.679 3
 -1 -5 6 6995.1 337.792 1
 1 5 -6 7293.8 297.955 7
 1 -5 -6 7273.62 259.248 2
 1 5 -6 7040.18 177.303 4
 -1 5 6 6920.31 287.481 4
 -1 5 5 148760 2378.34 2
 1 -5 -5 145288 2482.05 3
 1 5 -5 150139 2501.18 7
 1 -5 -5 148798 2366.55 2
 1 5 -5 145138 2252.89 3
 1 5 -5 145634 2567.58 6
 1 -5 -5 146973 2412.52 6
 -1 -5 5 144331 2568.11 1
 1 5 -5 143556 2232.29 4
 -1 5 5 147721 2468.58 4
 1 -5 -4 6388.69 258.842 3
 -1 -5 4 6492.48 286.025 1
 1 5 -4 6367.43 268.816 7
 -1 5 4 6121.42 183.122 2
 1 -5 -4 6839.98 187.994 2
 -1 5 4 6137.99 243.258 4
 1 -5 -4 6527.04 209.693 6
 -1 -5 3 74418.1 1419.97 6
 1 -5 -3 73334.8 1372.33 4
 1 -5 -3 75942.1 1240.17 6
 -1 -5 3 77310 1411.61 1
 1 5 -3 76479.9 1464.15 1
 -1 5 3 76056.7 1362.51 3
 1 -5 -3 74167.1 1185.31 2
 -1 5 3 74971.1 1355.69 4
 1 -5 -3 72851.1 1377.09 3
 1 5 -3 77095.2 1410.53 7
 1 5 -2 3897.53 198.791 7
 1 -5 -2 3575.95 102.037 6
 -1 -5 2 3571.46 97.1399 3
 1 -5 -2 3652.7 188.647 3
 1 5 -2 3892.14 199.146 1
 -1 5 2 3629.74 160.295 5
 -1 -5 2 3711.58 163.562 5
 -1 -5 2 3801.13 197.239 6
 -1 -5 2 3706.56 182.628 1
 -1 5 2 3620.81 181.735 3
 -1 5 2 4031.98 183.935 4
 -1 -5 2 3498.7 95.8765 4
 1 -5 -2 3727.91 190.617 4
 -1 5 1 1270.36 87.9058 5
 -1 -5 1 1196.01 86.206 5
 1 -5 -1 1397.35 115.306 3
 1 5 -1 1166.13 106.928 7
 1 5 -1 1272.6 102.908 1
 -1 -5 1 1283.65 97.3595 1
 -1 -5 1 1262.01 61.9684 4
 -1 5 1 1426.43 111.273 3
 -1 5 1 1241.26 101.201 4
 1 -5 -1 1489.3 118.369 4
 1 -5 0 365.685 62.1835 3
 -1 5 0 476.28 66.1911 3
 -1 5 0 428.109 65.0189 4
 1 5 0 468.036 56.9816 1
 -1 -5 0 356.213 47.5355 1
 1 -5 0 396.302 47.3991 5
 1 5 0 385.629 47.2255 5
 -1 -5 0 445.942 51.9025 5
 1 5 0 448.186 67.0055 7
 -1 -5 0 417.444 42.5341 4
 -1 5 0 462.53 52.8453 5
 1 -5 0 394.956 38.0241 2
 1 5 1 6991.92 280.085 7
 1 5 1 7421.32 227.965 1
 1 -5 1 7402.4 235.45 5
 -1 5 -1 7990.07 308.765 3
 -1 5 -1 7396.52 177.099 6
 1 -5 1 8092.89 312.948 3
 1 -5 1 7592.55 230.049 2
 1 5 1 7571.86 239.624 5
 -1 -5 -1 7435.84 226.479 5
 -1 5 -1 7796.23 231.588 5
 -1 -5 -1 7441.47 231.945 4
 -1 -5 -1 7031.63 219.732 1
 -1 5 -1 7354.1 288.764 4
 -1 -5 -2 39682.7 874.139 2
 1 -5 2 39770.6 898.067 3
 -1 5 -2 39818.3 721.293 6
 1 -5 2 39847.5 805.105 2
 1 5 2 36728.1 842.414 7
 -1 -5 -2 40552.3 803.437 4
 -1 5 -2 42387.1 912.027 3
 1 -5 2 39550.5 777.35 5
 1 5 2 41673.6 789.646 5
 -1 5 -2 39926.5 791.186 1
 1 5 2 38512.5 734.821 1
 1 -5 3 41277.3 932.542 3
 -1 5 -3 39583.2 916.058 3
 -1 5 -3 40080.6 768.078 6
 -1 5 -3 40606.6 808.276 1
 1 -5 3 39413.7 796.913 5
 -1 -5 -3 41748.3 913.09 2
 1 5 3 39576.2 800.202 5
 1 5 3 37833.5 855.32 7
 -1 -5 -3 41010.7 841.461 4
 1 5 3 40581.6 751.898 1
 1 -5 3 40202.6 861.023 2
 1 -5 3 39628.8 802.419 1
 -1 -5 -4 20895.7 604 2
 1 5 4 20066.1 549.796 7
 -1 5 -4 21153 526.586 1
 -1 5 -4 20162.5 560.801 2
 -1 5 -4 20227.5 492.95 6
 1 -5 4 20854.1 505.282 1
 1 5 5 56.8361 26.7486 7
 1 -5 5 138.615 39.0294 1
 -1 5 -5 98.3974 41.3275 2
 -1 5 -5 44.2771 26.317 6
 -1 5 -5 117.663 36.1292 1
 -1 -5 -5 97.6008 44.4251 2
 -1 -5 -6 1449.89 155.174 2
 -1 5 -6 1167.2 114.872 6
 1 5 6 1140.22 114.662 7
 -1 5 -6 1317.12 141.766 2
 1 -5 6 1278.12 113.945 1
 1 5 7 13798.4 445.661 7
 1 -5 7 14847.2 458.427 1
 -1 5 -7 14265 477.259 6
 -1 5 -7 13855 528.704 2
 -1 -5 -7 14709 555.418 2
 1 -5 8 5191.43 266.809 1
 1 5 8 5349.23 251.593 7
 -1 5 -8 5405.37 293.995 6
 -1 -5 -8 4832 320.327 2
 -1 5 -9 14005.8 530.42 6
 1 -5 9 13899 483.795 1
 -1 -5 -9 13695.2 589.744 2
 -1 5 -10 1336.01 164.186 6
 1 5 10 1305.82 152.275 1
 -1 -5 -10 939.953 156.615 2
 1 -5 10 1393.24 148.493 1
 1 5 11 2604.26 226.144 1
 1 -5 11 2701.11 216.904 1
 -1 5 -11 2221.1 225.065 6
 -1 -5 -11 2466.32 262.736 2
 -1 -5 -12 362.117 117.694 2
 -1 5 -12 229.217 87.2881 6
 1 -5 12 293.643 82.4476 1
 -1 -5 -13 732.737 163.348 2
 -1 -5 -13 804.037 150.527 6
 -1 5 -13 631.078 139.708 6
 -1 -6 13 479.625 128.646 1
 1 6 -13 198.624 87.1316 6
 1 -6 -13 274.21 85.8103 6
 1 -6 -13 318.878 90.5703 3
 1 6 -12 2004.11 243.534 6
 -1 -6 12 2153.67 250.451 1
 1 -6 -12 2091.34 218.655 6
 1 -6 -12 2281.69 217.766 3
 -1 -6 11 5701.25 393.128 1
 1 -6 -11 5700.69 343.142 6
 1 6 -11 5630.39 389.869 6
 1 -6 -11 6108.98 341.84 3
 1 -6 -10 5462.85 307.602 3
 1 6 -10 5343.81 358.618 6
 1 -6 -10 5392.02 312.413 6
 -1 -6 10 4953.89 347.61 1
 1 -6 -9 2759.31 206.761 6
 1 6 -9 2838.82 187.089 7
 1 6 -9 3432.52 269.463 6
 -1 -6 9 3327.62 269.413 1
 1 -6 -9 3387.89 228.45 3
 1 -6 -9 2643.29 195.819 2
 1 6 -8 4723.86 303.374 6
 1 6 -8 5006.89 257.329 7
 1 -6 -8 4722.29 262.112 3
 -1 6 8 4540.57 267.336 4
 1 6 -8 4480.3 195.586 3
 -1 -6 8 4273.86 292.574 1
 1 -6 -8 4700.04 251.359 6
 1 6 -8 4500.62 167.299 4
 1 -6 -8 4551.24 238.625 2
 1 -6 -7 2735.33 190.972 3
 1 -6 -7 2982.74 182.9 6
 1 -6 -7 3104.98 179.215 2
 -1 -6 7 3030.63 231.215 1
 1 6 -7 3101.82 139.556 3
 1 6 -7 2937.34 192.326 7
 1 6 -7 2986.34 118.382 4
 -1 6 7 2930.73 200.714 4
 -1 6 7 2871.41 177.524 2
 1 6 -7 3486.78 244.142 6
 1 -6 -6 14566.4 462.919 3
 1 6 -6 14208.5 507.06 6
 -1 6 6 15104.1 410.316 2
 -1 -6 6 14591.9 521.105 1
 1 6 -6 14858 319.836 3
 1 -6 -6 14667.9 418.891 6
 1 6 -6 14431.8 295.974 4
 -1 6 6 13763.7 452.235 4
 1 -6 -6 14747.9 400.25 2
 1 6 -6 15182.8 469.486 7
 -1 6 5 2849.13 135.908 2
 1 -6 -5 2516.63 136.547 6
 1 -6 -5 2487.28 124.834 2
 1 -6 -5 2464.3 167.639 3
 1 6 -5 2441.94 185.952 6
 1 6 -5 2359.84 73.3114 3
 -1 6 5 2648.05 168.709 4
 1 6 -5 2749.48 179.869 7
 1 6 -5 2288.86 71.4521 4
 -1 -6 5 2230.59 180.35 1
 1 -6 -4 13387.2 332.435 6
 -1 6 4 13701.9 407.334 4
 1 -6 -4 13593.5 426.035 3
 1 6 -4 13958.8 437.167 7
 -1 -6 4 14002.8 454.543 1
 1 -6 -4 14021.9 310.361 2
 1 6 -3 22329.3 385.195 4
 1 -6 -3 23714.4 441.001 6
 1 6 -3 23344.4 598.651 7
 -1 -6 3 23150 593.279 1
 -1 6 3 23221.4 563.941 4
 1 -6 -3 22957.7 413.866 2
 1 -6 -3 22457.6 581.679 3
 -1 -6 2 32393.3 726.956 1
 1 6 -2 32781.7 756.992 7
 1 6 -2 34219.5 770.558 1
 -1 -6 2 33403.8 762.842 6
 -1 -6 2 33220.3 581.294 3
 -1 6 2 33390.3 676.398 5
 -1 -6 2 32309.1 674.781 5
 -1 6 2 33023.2 727.275 4
 1 6 -2 33280.1 572.271 4
 1 -6 -2 33428.1 758.881 3
 -1 -6 2 32159.4 577.656 4
 1 -6 -2 35039 767.353 4
 -1 -6 1 119393 2041.94 1
 -1 -6 1 121567 1991.11 5
 -1 6 1 120505 1989.59 5
 -1 -6 1 120123 1915.65 4
 1 -6 -1 124143 2129.07 3
 1 6 -1 122540 2111.83 7
 1 -6 -1 119881 1888.13 2
 -1 6 1 122171 2087.66 3
 -1 6 1 117480 2073.48 4
 -1 -6 1 120584 1916.24 3
 1 -6 -1 123046 2118.99 4
 1 6 -1 119342 2079.16 1
 1 6 0 20834.2 555.575 7
 -1 6 0 21615.1 561.776 3
 -1 -6 0 20448.8 439.359 4
 -1 6 0 21408.6 466.802 5
 1 -6 0 21961.9 583.155 3
 -1 -6 0 21681.7 496.871 1
 1 -6 0 21117 464.688 5
 -1 -6 0 21340 463.774 5
 1 -6 0 21046.2 434.142 2
 1 6 0 21564 467.42 5
 -1 6 0 21286.8 548.062 4
 1 6 0 20980.7 507.262 1
 1 6 1 22642.5 594.047 7
 -1 6 -1 25660 513.045 5
 -1 6 -1 22864.1 432.535 6
 -1 6 -1 24819.7 627.945 3
 1 -6 1 22986.3 618.26 3
 -1 -6 -1 26022 511.362 5
 1 6 1 23470.6 515.388 5
 -1 -6 -1 23974.2 527.702 1
 1 6 1 23634 531.585 1
 -1 -6 -1 22624.5 512.683 4
 1 -6 1 23295.8 515.835 2
 1 -6 1 23381.6 511.667 5
 -1 6 -1 23476.1 608.007 4
 1 6 2 61817.1 1236.88 7
 -1 -6 -2 63824.5 1170.3 4
 -1 6 -2 62486.7 1077.21 6
 -1 -6 -2 63483.8 1268.23 2
 1 -6 2 63419.9 1292.18 3
 1 -6 2 63065.8 1141.44 5
 1 -6 2 63084.6 1174.85 2
 1 6 2 63183.9 1144.22 5
 1 6 2 62664.6 1124.28 1
 -1 6 -2 64494.8 1262.87 4
 -1 6 -3 53844.5 1045.09 1
 1 -6 3 55381.2 1170.39 3
 1 6 3 52476 1001.1 5
 -1 -6 -3 53808.3 1132.77 2
 1 -6 3 52778.5 999.697 5
 -1 6 -3 52165.9 968.565 6
 1 6 3 51832.8 1079.58 7
 1 -6 3 51801.8 1030.46 1
 1 6 3 53561.1 976.158 1
 1 -6 3 51340.2 1062.36 2
 -1 6 -4 3572.39 191.904 1
 1 -6 4 3172.62 167.938 5
 -1 -6 -4 3210.92 216.911 2
 -1 6 -4 3144.95 163.448 6
 1 6 4 3073.39 189.843 7
 1 -6 4 3790.66 189.002 1
 -1 -6 -5 13945.2 508.098 2
 -1 6 -5 14776 432.646 6
 1 6 5 14734.4 464.927 7
 1 -6 5 15576.6 443.267 1
 1 -6 6 34094.9 786.723 1
 -1 -6 -6 33936 908.355 2
 1 6 6 33366.4 807.697 7
 -1 6 -6 33409.8 794.401 6
 -1 6 -7 70.7914 35.6441 6
 1 6 7 34.3126 29.348 7
 -1 -6 -7 -0.58356 26.8768 2
 1 -6 7 2.42594 18.6956 1
 1 -6 8 5676.84 287.59 1
 1 6 8 5513.89 275.123 7
 -1 6 -8 5795.82 309.95 6
 -1 -6 -8 5925.51 359.685 2
 1 -6 9 2519.42 200.752 1
 -1 6 -9 2698.36 219.268 6
 -1 -6 -9 2476.95 242.137 2
 -1 -6 -10 -1.80456 34.16 2
 -1 6 -10 -12.7475 30.8798 6
 -1 6 -11 59.1047 51.7343 6
 -1 -6 -11 -73.907 56.1154 2
 1 -6 11 3.41683 31.4278 1
 1 6 11 -7.26994 29.5866 1
 -1 6 -12 16454.5 694.184 6
 -1 -6 -12 16526.3 750.129 2
 1 -6 12 16210.4 619.759 1
 -1 6 -13 2226.16 252.904 6
 -1 -6 -13 2384.28 257.303 6
 -1 -6 -13 2884.44 312.019 2
 1 7 -13 2318.93 279.62 6
 1 -7 -13 2121.66 230.817 6
 -1 -7 13 2507.89 284.632 1
 1 -7 -13 2420.04 240.791 3
 -1 -7 12 271.194 101.408 1
 1 7 -12 351.684 109.359 6
 1 -7 -12 320.498 89.2789 3
 1 -7 -12 301.427 83.9798 6
 -1 -7 11 2123.79 240.815 1
 1 7 -11 1844.77 227.988 6
 1 -7 -11 1886.77 194.137 6
 1 -7 -11 1932.91 196.854 3
 1 -7 -10 213.467 63.9802 2
 1 7 -10 86.0812 51.6124 6
 1 -7 -10 265.041 70.7852 6
 1 -7 -10 211.13 67.7043 3
 -1 -7 10 269.088 86.7034 1
 -1 -7 9 70.0707 49.3028 1
 1 -7 -9 61.0245 36.7349 3
 1 7 -9 37.2902 30.5119 7
 -1 7 9 47.1801 38.1924 4
 1 -7 -9 128.472 50.4856 2
 1 7 -9 113.688 59.4002 6
 1 -7 -9 137.788 52.4348 6
 1 7 -8 3708.68 228.581 7
 1 -7 -8 3471.54 231.998 3
 1 7 -8 3556.95 268.47 6
 1 -7 -8 3841.39 224.658 6
 1 -7 -8 3306.16 203.252 2
 1 7 -8 3758.35 170.216 3
 1 7 -8 3557.99 144.412 4
 -1 7 8 3674.93 247.911 4
 -1 -7 8 3848.61 280.036 1
 1 -7 -7 2855.98 177.069 6
 1 7 -7 2951.8 199.038 7
 1 -7 -7 2515 188.528 3
 -1 7 7 2518.01 191.815 4
 1 7 -7 2968.47 230 6
 1 7 -7 2987.14 128.22 3
 -1 -7 7 2670.92 220.497 1
 1 7 -7 2607.74 108.83 4
 -1 7 7 2796.13 174.057 2
 1 -7 -7 2647.14 165.222 2
 1 7 -7 2767.4 121.247 4
 1 7 -6 2273.86 91.3687 3
 -1 7 6 2308.78 140.393 2
 -1 -7 6 2293.74 194.678 1
 1 -7 -6 2376.46 146.559 6
 1 -7 -6 2172.71 133.637 2
 1 7 -6 2403.75 197.054 6
 1 7 -6 2057.13 163.493 7
 -1 7 6 2147.82 166.963 4
 1 -7 -6 2230.85 172.218 3
 1 7 -6 2186.03 89.2942 4
 -1 7 5 82.7888 37.7408 4
 1 7 -5 72.4611 13.2834 4
 -1 -7 5 124.309 48.8105 1
 1 7 -5 102.866 40.6238 7
 1 -7 -5 64.6952 22.4176 2
 1 7 -5 64.9391 12.0073 3
 1 -7 -5 125.9 31.8449 6
 1 -7 -5 118.551 40.9318 3
 1 7 -4 17189 516.953 7
 1 -7 -4 17668.6 391.566 6
 -1 -7 4 18313.1 543.287 1
 -1 7 4 17977.4 499.653 4
 1 -7 -4 17850.3 380.323 2
 1 -7 -4 18297.9 527.952 3
 1 7 -4 17348.7 316.696 4
 1 -7 -3 52494.3 889.589 2
 1 -7 -3 55571.9 1110.7 3
 1 -7 -3 51825.7 884.687 6
 -1 -7 3 53240.1 909.616 3
 -1 7 3 51892.6 1002.04 5
 -1 -7 3 49691.3 993.743 5
 1 7 -3 57258.7 1120.59 7
 -1 -7 3 53328 1094.3 1
 1 7 -3 53727 867.283 4
 -1 7 3 53582.4 1070.58 4
 -1 -7 2 101070 1797.16 1
 1 -7 -2 100333 1822.85 3
 1 7 -2 99758.2 1814.84 7
 -1 7 2 97154.1 1680.82 5
 1 -7 -2 101497 1576.65 2
 1 7 -2 99888.3 1590.31 4
 -1 -7 2 97717.1 1605.4 3
 -1 -7 2 97124.1 1683.32 5
 -1 7 2 95871.1 1759.33 4
 -1 -7 2 98986.5 1604.89 4
 -1 -7 1 16150.1 447.179 1
 1 7 -1 16068.7 479.899 7
 1 -7 -1 16262.7 496.751 3
 1 7 -1 16150.4 468.519 1
 -1 -7 1 15778.6 353.695 4
 -1 7 1 16473.5 390.16 5
 -1 -7 1 15793 386.423 5
 -1 -7 1 15875.5 357.121 3
 1 7 -1 16026.6 361.278 4
 -1 7 1 16662.3 465.675 4
 1 7 0 5159.88 183.926 5
 1 7 0 4703.65 239.143 7
 1 -7 0 5519.03 188.912 5
 -1 7 0 5265.85 184.218 5
 -1 -7 0 5147.32 183.497 4
 -1 -7 0 4890.54 177.059 5
 1 -7 0 5192.36 260.841 3
 1 -7 0 5213.29 178.55 2
 1 7 0 5073.48 221.609 1
 -1 -7 0 5568.39 222.679 1
 -1 7 0 5286.12 243.974 4
 1 7 1 32066.3 762.909 7
 1 7 1 32930.5 702.899 1
 1 7 1 32930.2 657.25 5
 1 -7 1 32771.5 652.719 5
 -1 7 -1 32670.6 578.581 6
 1 -7 1 32512.8 800.454 3
 1 -7 1 32405 677.862 2
 -1 -7 -1 33340.7 695.92 1
 -1 -7 -1 31375 662.338 4
 -1 7 -1 30653.2 728.986 1
 -1 7 -1 32891.5 778.045 4
 -1 7 -2 60108.8 1039.31 6
 -1 -7 -2 59394.1 1240.51 2
 1 -7 2 61104.2 1101.37 5
 1 7 2 60934.2 1106.4 5
 1 7 2 57595.1 1196.15 7
 -1 -7 -2 60284.7 1130.19 4
 1 -7 2 59550.9 1144.39 2
 -1 7 -2 59919.6 1228.21 4
 1 -7 2 60286.3 1266.2 3
 1 7 2 58744 1111.28 1
 1 7 3 15510.9 482.887 7
 1 -7 3 16711.1 426.397 5
 -1 -7 -3 15997 515.93 2
 1 7 3 15998 421.375 5
 -1 7 -3 15447.3 392.732 6
 1 -7 3 16278.5 537.332 3
 1 -7 3 15855.7 455.749 1
 1 -7 3 15543.5 466.576 2
 1 7 3 15748 414.445 1
 1 7 4 5728.37 274.756 7
 -1 7 -4 5935.65 233.978 6
 1 -7 4 5950.31 240.99 5
 -1 -7 -4 6008.24 309.645 2
 1 7 4 5750.91 231.021 1
 1 -7 4 6062.36 262.248 1
 1 7 4 6276.21 247.153 5
 -1 7 -5 667.869 82.1247 6
 -1 -7 -5 515.051 92.5389 2
 1 7 5 540.647 82.8632 7
 1 -7 5 588.925 81.2669 1
 -1 -7 -6 2579.35 216.227 2
 1 7 6 2828.85 193.864 7
 1 -7 6 2843.53 185.965 1
 -1 7 -6 2498.33 175.149 6
 -1 -7 -7 706.473 119.706 2
 1 -7 7 603.131 90.0645 1
 1 7 7 540.67 87.4371 7
 -1 7 -7 488.281 84.8261 6
 1 -7 8 16640 543.04 1
 1 7 8 15749.9 522.15 7
 -1 7 -8 16048.9 557.34 6
 -1 -7 -8 17536.8 654 2
 -1 -7 -9 229.418 81.0788 2
 1 7 9 182.743 55.9347 7
 -1 7 -9 157.465 57.7834 6
 1 -7 9 280.088 68.4178 1
 -1 -7 -10 543.748 125.321 2
 -1 7 -10 587.204 112.531 6
 1 -7 10 604.165 103.687 1
 -1 7 -11 213.919 75.7908 6
 1 -7 11 401.376 90.3582 1
 -1 -7 -11 480.642 121.575 2
 1 -7 12 1561.51 181.663 1
 -1 -7 -12 1593.23 227.019 2
 -1 7 -12 1337.72 188.657 6
 1 -8 -12 1909.08 210.746 3
 1 -8 -12 1853.62 204.878 6
 -1 -8 12 2153.12 257.182 1
 1 8 -12 1564.6 222.143 6
 1 8 -11 3804.65 325.652 6
 -1 -8 11 3674.48 319.715 1
 1 -8 -11 3575.69 266.112 6
 1 -8 -11 3645.18 279.706 3
 1 -8 -11 3534.81 258.419 2
 1 -8 -10 5131.5 320.002 3
 1 8 -10 5233.76 366.93 6
 -1 -8 10 4618.89 347.522 1
 1 -8 -10 4746.14 288.81 6
 1 -8 -10 5011.4 291.002 2
 1 8 -9 8538.78 377.447 7
 -1 8 9 7645.89 394.6 4
 -1 -8 9 8037.74 440.199 1
 1 -8 -9 7737.03 352.024 6
 1 8 -9 7358.86 421.072 6
 1 -8 -9 8332.65 396.411 3
 1 -8 -9 7906.03 349.921 2
 -1 8 8 502.126 96.6753 4
 -1 -8 8 357.195 91.2927 1
 1 8 -8 230.051 65.2025 7
 1 -8 -8 392.492 71.4444 2
 1 -8 -8 415.446 75.7859 6
 1 -8 -8 325.74 74.2703 3
 1 8 -8 296.407 43.3207 4
 1 8 -8 313.363 90.1555 6
 -1 8 7 73.4682 46.4259 4
 -1 -8 7 36.3575 37.8869 1
 1 8 -7 5.04529 11.008 4
 1 -8 -7 38.3998 28.9159 2
 1 -8 -7 55.8834 32.0992 6
 1 8 -7 52.778 47.1978 6
 1 -8 -7 -17.9714 23.1554 3
 1 8 -7 27.0851 14.689 3
 -1 8 7 59.2503 34.4869 2
 1 8 -7 24.9532 30.8174 7
 1 8 -6 15841.7 513.21 7
 1 -8 -6 15438.8 423.751 6
 1 -8 -6 14857 506.422 3
 1 8 -6 15035.8 314.29 3
 -1 8 6 14855.1 499.146 4
 1 -8 -6 14945.2 409.014 2
 1 8 -6 15064.9 311.531 4
 -1 -8 6 14360.8 529.791 1
 -1 8 5 -12.5758 22.7162 4
 1 8 -5 16.6767 9.54871 4
 1 8 -5 37.0839 35.3684 7
 1 -8 -5 5.26303 14.4469 6
 1 -8 -5 19.4024 20.9809 3
 1 -8 -5 7.07304 11.9341 2
 1 8 -5 14.9936 8.68578 3
 1 8 -4 42.3393 12.7971 4
 -1 8 4 28.4159 26.9404 4
 1 8 -4 46.2713 34.418 7
 1 -8 -4 25.2556 14.943 6
 1 -8 -4 -9.33437 12.0558 2
 1 -8 -4 41.4685 28.0979 3
 -1 -8 4 40.8455 33.6662 1
 -1 8 3 353.471 64.2131 4
 1 -8 -3 357.713 39.6948 2
 1 8 -3 378.635 71.0441 7
 1 -8 -3 393.14 33.7145 6
 -1 -8 3 438.309 47.4619 3
 1 -8 -3 235.489 57.5866 3
 -1 8 3 368.503 52.2656 5
 -1 -8 3 358.453 53.2362 5
 1 8 -3 418.077 37.9486 4
 -1 -8 3 363.084 71.3677 1
 -1 -8 2 42913.8 911.941 1
 -1 8 2 39469.4 789.109 5
 1 -8 -2 41412.2 946.392 3
 1 -8 -2 41191.1 734.103 2
 -1 -8 2 40058.5 796.641 5
 1 8 -2 40381.5 924.718 7
 -1 -8 2 41188.1 765.056 3
 1 8 -2 41250.2 741.054 4
 -1 8 2 39789 886.591 4
 -1 -8 2 42355.5 765.701 4
 -1 -8 1 87834.2 1472.87 3
 1 -8 -1 88203.4 1679.77 3
 -1 8 1 85866.4 1475.76 5
 -1 -8 1 87508.9 1593.36 1
 1 8 -1 86937.8 1648.29 7
 1 8 -1 87402.3 1471.19 4
 -1 -8 1 85215.3 1471.08 5
 -1 -8 1 88296.9 1470.98 4
 -1 8 1 84779.4 1605.27 4
 1 8 0 4539.47 220.597 1
 1 8 0 4420.68 164.196 5
 1 -8 0 4390.49 249.443 3
 -1 -8 0 4821.5 186.75 3
 1 -8 0 4829.01 171.863 5
 -1 8 0 4952.93 173.528 5
 1 8 0 4696.54 246.297 7
 1 8 0 4789.62 191.313 4
 -1 -8 0 4669.44 217.301 1
 -1 -8 0 4720.38 184.921 4
 -1 -8 0 4596.25 166.313 5
 -1 8 0 5109.02 243.94 4
 1 8 1 19389.1 507.569 1
 1 8 1 18151.8 429.369 5
 1 -8 1 19587.3 590.498 3
 1 -8 1 18495.8 464.828 2
 -1 -8 -1 17994.5 453.536 4
 1 8 1 18108.6 538.745 7
 1 -8 1 18713 428.588 5
 -1 8 -1 18594.3 540.848 4
 1 8 2 704.349 79.7577 1
 -1 8 -2 754.241 63.5203 6
 1 -8 2 801.679 88.3461 2
 1 -8 2 782.846 73.2713 5
 1 8 2 703.789 72.2119 5
 1 8 2 685.578 93.1273 7
 1 -8 2 772.347 108.443 3
 -1 8 -2 658.659 94.7821 4
 -1 -8 -3 5465.47 286.3 2
 1 8 3 5408.4 221.113 5
 -1 8 -3 4882.29 197.232 6
 1 -8 3 5335.87 296.495 3
 1 8 3 5236.49 264.933 7
 1 -8 3 5186.31 214.679 5
 1 8 3 5398.05 230.003 1
 -1 8 -3 4915.41 269.129 4
 1 8 4 120.75 44.0675 7
 -1 8 -4 113.606 33.2875 6
 1 -8 4 185.839 50.0986 1
 1 -8 4 106.921 32.9067 5
 1 8 4 163.039 39.7936 1
 -1 -8 -4 198.771 57.1461 2
 1 8 4 233.596 46.4064 5
 1 -8 4 165.548 56.7239 3
 -1 -8 -5 12210.1 488.071 2
 1 8 5 11881.1 432.74 7
 -1 8 -5 11260.1 379.696 6
 1 -8 5 12632.5 426.67 1
 -1 -8 -6 9406.55 432.439 2
 1 8 6 8798.01 370.345 7
 -1 8 -6 8666.9 349.334 6
 1 -8 6 9220.64 374.549 1
 -1 -8 -7 18755.7 680.854 2
 1 8 7 19113 594.281 7
 -1 8 -7 18760.6 586.829 6
 1 -8 7 19495.9 596.207 1
 -1 -8 -8 254.399 81.9794 2
 -1 8 -8 134.872 54.1311 6
 1 -8 8 296.084 75.2014 1
 1 8 8 71.8988 41.866 7
 1 8 9 54.6428 39.6476 7
 -1 -8 -9 74.1587 63.9283 2
 -1 8 -9 55.1363 41.924 6
 1 -8 9 62.1306 36.7184 1
 -1 8 -10 344.396 91.6231 6
 -1 -8 -10 360.426 104.232 2
 1 -8 10 598.356 108.846 1
 1 -8 11 3908.82 282.669 1
 -1 8 -11 3368.92 288.842 6
 -1 -8 -11 3814.66 338.264 2
 1 -8 12 220.608 78.8797 1
 -1 -8 -12 137.998 74.8413 2
 -1 8 -12 84.9072 53.1397 6
 -1 -9 12 893.623 167.703 1
 1 -9 -12 817.092 136.544 6
 1 9 -12 1013.98 180.907 6
 1 -9 -12 706.344 135.285 3
 -1 -9 11 787.057 150.702 1
 1 -9 -11 678.282 118.238 6
 1 -9 -11 858.918 140.324 3
 1 9 -11 687.836 143.807 6
 1 9 -10 5804.56 392.438 6
 1 -9 -10 5893.75 317.855 2
 1 -9 -10 5980.9 324.245 6
 1 -9 -10 6099.82 362.113 3
 -1 -9 10 5987.75 396.004 1
 1 -9 -9 2970.19 209.915 6
 1 9 -9 2614.33 211.52 7
 -1 -9 9 2835.81 256.645 1
 1 9 -9 2756.94 256.818 6
 -1 9 9 3064.92 249.978 4
 1 -9 -9 2513.43 220.902 3
 1 -9 -9 2772.2 200.612 2
 1 9 -8 9408.72 466.707 6
 1 -9 -8 9572.5 369.288 6
 -1 -9 8 9554.96 460.964 1
 1 9 -8 9732.44 415.076 7
 1 -9 -8 9847.55 435.688 3
 -1 9 8 9635.24 435.233 4
 1 -9 -8 9618.5 365.47 2
 1 9 -8 9235.48 259.655 4
 1 9 -7 51582.3 1148.69 7
 -1 -9 7 49969.5 1207.16 1
 1 -9 -7 49055.4 1011.62 2
 1 -9 -7 50265.1 1164.34 3
 1 -9 -7 50310.9 1028.15 6
 -1 9 7 49856.6 1153.03 4
 1 9 -7 48272.1 860.612 4
 1 9 -6 11858.8 269.56 3
 1 -9 -6 12186.7 363.705 6
 -1 -9 6 12327.9 484.794 1
 1 9 -6 11425.4 441.953 7
 -1 9 6 12014.3 450.869 4
 1 -9 -6 11695.7 458.183 3
 1 9 -6 11674.8 267.578 4
 1 -9 -6 12313.5 362.972 2
 -1 -9 5 7723.72 364.027 1
 1 -9 -5 7879.68 359.563 3
 1 -9 -5 8236.34 256.926 6
 1 9 -5 8107.78 354.468 7
 -1 9 5 7793.04 342.025 4
 1 9 -5 7902.38 199.091 4
 1 -9 -5 7596.95 254.894 2
 1 9 -5 8001.02 200.497 3
 1 -9 -4 1108.49 80.7984 2
 1 -9 -4 1057.28 123.595 3
 -1 -9 4 1106.29 129.392 1
 1 -9 -4 903.273 65.6897 6
 -1 -9 4 1326.52 88.1599 3
 1 9 -4 1238.53 69.1062 4
 -1 9 4 997.564 112.9 4
 1 9 -4 824.042 108.516 7
 1 9 -3 58.3518 18.9755 4
 -1 9 3 104.128 40.9618 4
 1 -9 -3 73.4771 14.6472 6
 1 -9 -3 91.7656 39.5787 3
 -1 -9 3 38.061 21.3386 5
 1 -9 -3 201.113 33.4427 2
 1 9 -3 49.477 28.653 7
 -1 9 3 56.1627 25.6242 5
 -1 -9 3 82.3804 25.4326 3
 -1 -9 3 51.5158 35.0244 1
 1 9 -2 2282.73 178.396 7
 1 -9 -2 2244.16 179.916 3
 -1 -9 2 2226.18 124.825 3
 -1 9 2 2359.26 126.851 5
 -1 -9 2 2261.86 125.684 5
 1 9 -2 2253.65 113.225 4
 -1 9 2 2470.21 172.658 4
 -1 -9 2 2245.5 123.341 4
 -1 -9 2 2214.09 167.101 1
 1 9 -1 50721.4 1104.23 7
 -1 -9 1 50126.2 918.958 5
 1 -9 -1 52188 1137.86 3
 -1 9 1 50229.7 920.135 5
 -1 -9 1 50322.3 951.111 3
 1 9 -1 49467.3 936.711 4
 -1 9 1 50548.7 1074.06 4
 -1 -9 1 50606.1 947.082 4
 -1 -9 1 51464.9 1066.66 1
 -1 9 0 28460.1 726.467 4
 -1 9 0 30110.6 577.78 5
 1 -9 0 30649.6 792.865 3
 -1 -9 0 30398.3 576.05 5
 -1 -9 0 29335.4 636.849 3
 1 9 0 28223 637.506 4
 1 9 0 29406.4 755.703 7
 -1 -9 0 28377.5 703.595 1
 -1 -9 0 29588.5 634.995 4
 -1 -9 -1 9407.21 313.177 3
 1 9 1 9356.05 379.116 7
 1 -9 1 10393.4 419.42 3
 1 -9 1 9746.24 272.044 5
 1 9 1 9919.31 277.206 5
 1 9 1 9868.08 328.922 4
 1 -9 1 9455.26 319.524 2
 -1 -9 -1 9679.61 316.088 4
 -1 9 -1 10122.3 381.862 4
 -1 9 -2 38553.5 731.294 6
 1 -9 2 39832.6 976.882 3
 1 -9 2 37129.3 752.284 5
 1 9 2 37536.3 758.628 5
 1 9 2 39226.6 917.079 7
 1 -9 2 35985.6 831.416 2
 -1 9 -2 39945.7 923.214 4
 1 9 3 3604.63 226.525 7
 -1 9 -3 3348.74 163.41 6
 1 9 3 3564.88 174.778 5
 -1 -9 -3 3220.29 225.311 2
 1 -9 3 3515.12 245.481 3
 1 -9 3 3325.4 167.51 5
 -1 9 -3 3387.42 225.398 4
 1 -9 4 13443.4 391.624 5
 -1 -9 -4 13184.5 499.186 2
 1 9 4 12593.4 456.98 7
 -1 9 -4 12345.5 384.038 6
 1 -9 4 12936.7 514.422 3
 1 -9 4 12449.2 445.979 1
 1 9 4 13401.3 392.639 5
 -1 9 -4 12925.4 486.131 4
 1 9 5 37143.7 919.94 7
 -1 -9 -5 37410 985.312 2
 -1 9 -5 36027.1 836.668 6
 1 9 5 38754.8 846.567 5
 1 -9 5 39175.9 839.003 5
 1 -9 5 37127.9 900.572 1
 -1 -9 -6 9397.01 448.688 2
 1 9 6 10242.4 415.522 7
 -1 9 -6 10406.3 391.692 6
 1 -9 6 10092.8 408.308 1
 1 9 7 104.879 47.4386 7
 -1 9 -7 124.256 47.0773 6
 1 -9 7 185.067 60.9502 1
 -1 -9 -7 96.7654 53.9908 2
 -1 -9 -8 185.001 69.4237 2
 1 9 8 188.128 56.6818 7
 -1 9 -8 311.083 78.6708 6
 1 -9 8 192.882 64.9925 1
 1 9 9 30100.5 836.063 7
 -1 9 -9 29427 868.987 6
 -1 -9 -9 30017.4 967.64 2
 1 -9 9 30012.2 856.941 1
 -1 9 -10 2951.67 256.514 6
 1 -9 10 3577.78 267.152 1
 -1 -9 -10 3101.05 297.183 2
 -1 -9 -11 325.781 109.949 2
 -1 9 -11 328.6 98.0358 6
 1 -9 11 383.037 95.0912 1
 -1 -9 -12 1440.14 220.137 2
 -1 9 -12 1237.29 187.013 6
 1 -9 12 1126.57 163.223 1
 1 -10 -12 48.9548 44.3597 6
 1 -10 -12 47.4309 47.7822 3
 -1 -10 12 78.7526 61.9081 1
 1 10 -12 81.6884 63.2927 6
 -1 -10 11 3091.41 294.243 1
 1 10 -11 2976.45 297.927 6
 1 -10 -11 2874.71 264.822 3
 1 -10 -11 2855.36 235.075 6
 1 -10 -10 2206.48 223.007 3
 -1 -10 10 2197.12 236.897 1
 1 10 -10 2311.64 249.576 6
 1 -10 -10 2070.73 185.885 6
 -1 -10 9 2064.03 220.315 1
 1 10 -9 1946.46 223.173 6
 1 10 -9 1888.4 185.387 7
 -1 10 9 2204.56 219.905 4
 1 -10 -9 1995.3 168.732 2
 1 -10 -9 2336.68 222.442 3
 1 -10 -9 2098.33 177.152 6
 -1 -10 8 4504.23 314.493 1
 1 -10 -8 4788.87 306.426 3
 1 -10 -8 4147.11 232.962 6
 1 10 -8 4415.19 280.802 7
 -1 10 8 4268.67 290.546 4
 1 -10 -8 3848.53 221.478 2
 1 10 -7 40346.4 1001.39 7
 1 -10 -7 40379.3 1024.06 3
 -1 -10 7 38947.5 1044.91 1
 1 -10 -7 40546.1 866.116 6
 -1 10 7 40351.4 1016.23 4
 1 -10 -7 39354.3 860.593 2
 1 10 -7 38194.3 711.361 4
 -1 10 6 113.328 49.201 4
 1 10 -6 119.927 23.9537 4
 1 10 -6 244.656 67.5163 7
 1 -10 -6 146.629 39.0138 2
 1 -10 -6 127.304 36.819 6
 1 10 -6 112.9 23.0981 3
 1 -10 -6 184.784 62.2122 3
 1 10 -5 26607.6 752.293 7
 -1 -10 5 27859.3 795.434 1
 1 -10 -5 27296.2 773.239 3
 1 -10 -5 28014.8 582.899 6
 -1 10 5 27045.5 743.812 4
 1 10 -5 27518.3 527.469 4
 1 -10 -5 26816.3 600.52 2
 1 -10 -4 21054.8 489.547 2
 -1 -10 4 20490.2 640.363 1
 1 -10 -4 21763.2 659.641 3
 1 -10 -4 21709.5 444.791 6
 -1 -10 4 23331.4 516.779 3
 -1 10 4 20550.4 527.315 5
 1 10 -4 21325.4 645.405 7
 -1 10 4 22148.1 629.141 4
 -1 -10 4 20796.6 530.85 5
 1 10 -4 22455.6 452.322 4
 -1 -10 3 2789.39 204.807 1
 1 -10 -3 3161.21 146.626 2
 -1 10 3 2942.92 154.551 5
 -1 -10 3 3404.25 166.456 5
 1 -10 -3 3188.51 224.022 3
 -1 -10 3 3217.35 161.793 3
 -1 10 3 3141.86 207.515 4
 1 -10 -3 2901.43 92.5075 6
 1 10 -3 3356.71 225.666 7
 1 10 -3 2984.72 133.037 4
 1 -10 -2 2869.54 213.749 3
 -1 -10 2 2494.77 145.162 3
 -1 -10 2 2481.44 130.431 5
 -1 10 2 2666.3 134.775 5
 1 10 -2 2531.55 194.348 7
 1 10 -2 2655.65 133.345 4
 -1 10 2 2662.51 186.005 4
 -1 -10 2 2633.41 189.792 1
 -1 -10 2 2667.63 147.747 4
 1 10 -1 10803.2 421.69 7
 -1 -10 1 10714.8 331.207 3
 -1 10 1 11114.8 286.046 5
 -1 -10 1 10696.7 279.57 5
 1 10 -1 10678 320.152 4
 1 -10 -1 10665.4 435.808 3
 -1 -10 1 10996.1 401.88 1
 -1 10 1 10442.8 393.79 4
 -1 -10 1 10637.5 327.471 4
 1 10 0 43437.1 1008.13 7
 1 -10 0 41540.1 1030.97 3
 -1 -10 0 42613.1 872.349 3
 1 10 0 42659.9 875.633 4
 -1 -10 0 43202.2 961.561 1
 -1 -10 0 42687.9 872.294 4
 -1 10 0 41712.7 961.74 4
 -1 10 -1 130.719 44.8693 4
 1 10 1 9.32453 21.7638 7
 -1 -10 -1 20.408 22.49 3
 1 -10 1 44.8895 21.7607 5
 1 10 1 45.1049 19.9757 5
 1 -10 1 35.2269 23.0887 3
 1 10 1 133.789 39.9569 4
 1 -10 2 10532.8 300.405 5
 1 10 2 10327.9 418.905 7
 -1 -10 -2 10111.5 354.412 3
 1 -10 2 10777.3 448.693 3
 1 10 2 9739.03 362.054 4
 1 10 2 10386.4 303.794 5
 -1 10 -2 10266.6 408.856 4
 -1 -10 -3 34587.8 909.331 2
 1 10 3 34747.2 886.905 7
 1 -10 3 35098.9 742.996 5
 1 -10 3 34617.7 936.412 3
 -1 10 -3 34984.6 741.662 6
 1 10 3 35351.3 747.171 5
 -1 10 -3 35997.9 905.816 4
 1 10 4 2849.58 212.945 7
 1 10 4 3122.32 175.571 5
 -1 -10 -4 2864.62 224.093 2
 -1 10 -4 2875.14 171.349 6
 1 -10 4 3032.21 170.985 5
 1 -10 4 2971.48 211.908 1
 1 -10 4 2518.89 221.54 3
 -1 10 -4 3210.64 231.154 4
 -1 10 -5 273.373 73.3805 4
 1 10 5 443.319 70.1187 5
 1 -10 5 327.543 73.1252 1
 -1 10 -5 238.818 56.1738 6
 -1 -10 -5 422.107 91.7237 2
 1 10 5 494.794 92.6412 7
 1 -10 5 531.996 75.733 5
 1 10 6 1071.39 136.74 7
 -1 10 -6 1011.3 119.195 6
 1 -10 6 1084.36 133.388 1
 -1 -10 -6 1163.34 159.232 2
 1 -10 6 1153.86 118.058 5
 1 10 6 1221.34 122.219 5
 -1 10 -6 1023.12 138.704 4
 -1 -10 -7 3205.45 271.344 2
 1 10 7 3703.6 252.712 7
 1 -10 7 3460.15 248.174 1
 -1 10 -7 3536.77 237.961 6
 -1 -10 -8 5928.18 388.399 2
 -1 10 -8 6102.9 335.84 6
 1 10 8 5989.84 337.096 7
 1 -10 8 6539.4 354.57 1
 -1 -10 -9 475.374 117.334 2
 1 10 9 261.445 74.4813 7
 -1 10 -9 533.101 106.889 6
 1 -10 9 496.781 100.724 1
 -1 10 -10 4449.9 319.708 6
 -1 -10 -10 4680.46 366.647 2
 1 -10 10 4550.4 312.506 1
 -1 10 -11 2653.97 260.575 6
 -1 -10 -11 2574.08 285.688 2
 1 -10 11 2753.29 249.233 1
 1 -11 -11 726.149 141.445 3
 1 11 -11 868.562 167.16 6
 -1 -11 11 510.331 129.965 1
 1 11 -10 657.848 142.489 6
 1 -11 -10 715.438 110.311 6
 1 -11 -10 971.935 153.247 3
 -1 -11 10 753.626 144.542 1
 -1 11 10 838.895 146.852 4
 -1 -11 9 2321.96 243.641 1
 1 -11 -9 2645.06 241.809 3
 -1 11 9 2438.83 237.645 4
 1 11 -9 2364.49 217.159 7
 1 -11 -9 2681.57 196.868 6
 1 -11 -8 11758.4 518.146 3
 1 11 -8 12367.6 509.124 7
 1 -11 -8 12241.1 419.511 6
 -1 -11 8 11643.9 539.611 1
 -1 11 8 12239.3 528.324 4
 1 -11 -8 11711.8 412.41 2
 -1 -11 7 5360.76 345.104 1
 1 -11 -7 5251.9 242.631 6
 -1 11 7 5376.24 326.253 4
 1 -11 -7 5777.3 259.664 2
 1 -11 -7 6634.71 364.026 3
 1 11 -7 5987.51 335.464 7
 -1 -11 6 13730.9 545.967 1
 1 -11 -6 13328.2 380.201 6
 1 11 -6 13924.1 523.695 7
 -1 11 6 13948.7 522.588 4
 1 -11 -6 13861.7 541.01 3
 1 11 -6 13150 315.922 4
 1 -11 -6 13260.6 399.878 2
 -1 -11 5 9269.52 425.152 1
 1 11 -5 9961.71 427.884 7
 1 -11 -5 9512.22 429.495 3
 1 -11 -5 9450.05 275.855 6
 -1 11 5 9982.45 417.194 4
 1 11 -5 9507.18 255.959 4
 1 -11 -5 8983.36 302.76 2
 -1 -11 4 3977.11 262.143 1
 1 11 -4 3773.29 253.944 7
 1 -11 -4 3724 175.157 2
 1 -11 -4 3788.75 258.718 3
 1 -11 -4 3979.11 140.06 6
 -1 -11 4 4190.6 194.83 3
 -1 11 4 3601.43 183.596 5
 -1 -11 4 3772.3 190.576 5
 1 11 -4 4041.47 158.766 4
 -1 11 4 4167.25 253.209 4
 -1 11 3 1878.3 118.91 5
 -1 -11 3 2272.39 144.032 3
 1 -11 -3 1642.83 63.06 6
 1 11 -3 2091.94 184.1 7
 -1 -11 3 1860.45 119.37 5
 1 -11 -3 1763.82 114.925 2
 1 -11 -3 2018.48 185.96 3
 1 11 -3 2037.37 116.139 4
 -1 11 3 1828.45 162.846 4
 -1 -11 3 1844.68 170.995 1
 1 11 -2 9875.86 417.311 7
 1 -11 -2 10106.9 437.306 3
 -1 -11 2 9694.6 273.207 5
 -1 11 2 9262.84 272.796 5
 -1 -11 2 9550.99 326.932 3
 1 11 -2 9446.68 295.051 4
 -1 -11 2 9424.74 395.665 1
 -1 11 2 9390.3 383.75 4
 -1 -11 2 9605.72 323.964 4
 -1 11 1 3593.19 138.031 5
 1 11 -1 3707.67 248.345 7
 1 -11 -1 4042.44 265.294 3
 -1 -11 1 3557.16 187.948 3
 1 11 -1 3703.23 183.024 4
 -1 -11 1 3561.12 134.634 5
 -1 -11 1 3797.72 236.158 1
 -1 11 1 3728.52 230.029 4
 -1 -11 1 3531.95 185.876 4
 1 11 0 2319.4 194.577 7
 1 -11 0 2280.74 201.607 3
 -1 -11 0 2538.96 160.007 3
 1 11 0 2438.03 156.998 4
 -1 -11 0 2520.79 188.68 1
 -1 11 0 2421.99 185.356 4
 -1 11 -1 249.114 61.0411 4
 1 -11 1 207.028 32.7271 5
 1 11 1 153.02 28.5262 5
 1 -11 1 186.58 64.146 3
 -1 -11 -1 194.498 49.7525 3
 1 11 1 213.27 63.3152 7
 1 11 1 280.837 58.621 4
 1 -11 2 2846.66 229.145 3
 1 -11 2 3180.97 145.01 5
 1 11 2 2914.16 142.827 5
 1 11 2 2913.29 220.326 7
 -1 -11 -2 2956.99 186.304 3
 1 11 2 2755.15 188.676 4
 -1 11 -2 3020.56 215.604 4
 1 11 3 111146 2120.63 7
 -1 -11 -3 111525 2014.61 3
 -1 11 -3 111692 1908.47 6
 1 -11 3 112735 2192.69 3
 1 11 3 110499 1887.93 5
 1 -11 3 109439 1875.73 5
 -1 11 -3 110783 2095.86 4
 1 -11 4 17665 478.656 5
 1 11 4 18728.7 618.429 7
 -1 -11 -4 16660.7 613.484 2
 1 11 4 17918.8 485.298 5
 -1 11 -4 18069 508.258 6
 1 -11 4 18828.9 665.645 3
 -1 11 -4 19558.8 631.765 4
 -1 -11 -5 42411.9 1126.37 2
 1 11 5 44215.7 944.454 5
 -1 11 -5 44681.3 993.841 6
 1 -11 5 45064 1160.85 3
 1 -11 5 43603.9 936.074 5
 1 11 5 44697.3 1085.59 7
 1 -11 5 43208.9 1073 1
 -1 11 -5 44978.9 1106.68 4
 -1 -11 -6 5281.71 342.527 2
 -1 11 -6 4990.23 273.838 6
 1 -11 6 4714.86 245.651 5
 1 11 6 5513.02 322.54 7
 1 11 6 5146.12 258.942 5
 1 -11 6 5224.43 310.512 1
 -1 11 -6 6160.95 347.352 4
 -1 11 -7 237.44 71.3758 4
 -1 11 -7 283.335 73.5667 6
 1 11 7 101.688 49.7702 7
 1 -11 7 208.942 65.4249 1
 -1 -11 -7 114.96 59.5115 2
 1 -11 7 181.84 54.4072 5
 1 11 7 285.591 65.8272 5
 -1 -11 -8 2685.62 261.919 2
 1 11 8 2711.02 230.459 7
 -1 11 -8 2610.51 222.133 6
 1 -11 8 2571.21 227.515 1
 1 11 9 1512.02 176.563 7
 1 -11 9 1797.07 194.648 1
 -1 11 -9 1721.9 191.073 6
 -1 -11 -9 1673.3 214.024 2
 -1 11 -10 2881.62 264.811 6
 1 -11 10 3013.07 262.189 1
 -1 -11 -10 2894.44 294.304 2
 -1 11 -11 312.395 92.8376 6
 -1 -11 -11 408.815 117.362 2
 1 -11 11 393.661 100.196 1
 1 -12 -11 63.6046 65.6974 3
 -1 -12 11 14.2136 43.549 1
 -1 -12 10 3338.15 314.658 1
 1 -12 -10 4283.43 331.605 3
 -1 12 10 4152.48 332.55 4
 1 12 -9 313.371 87.6445 7
 1 -12 -9 433.975 108.127 3
 -1 -12 9 438.93 114.589 1
 -1 12 9 453.36 110.136 4
 -1 -12 8 28162.7 908.526 1
 1 12 -8 28782 862.489 7
 1 -12 -8 27117.3 697.597 6
 -1 12 8 27734.6 874.573 4
 1 -12 -8 28109.1 883.948 3
 -1 -12 7 19025.9 691.332 1
 1 12 -7 17259.8 633.656 7
 1 -12 -7 17965.3 495.03 6
 -1 12 7 17427.9 645.768 4
 1 -12 -7 18023.1 516.115 2
 1 -12 -7 18785.8 677.142 3
 -1 -12 6 3719.61 277.111 1
 1 12 -6 3600.05 264.85 7
 1 -12 -6 3569.53 271.045 3
 1 -12 -6 3190.25 164.36 6
 -1 12 6 3356.74 252.791 4
 1 12 -6 3467.3 144.195 4
 1 -12 -6 3315.07 186.175 2
 -1 -12 5 4908.11 312.388 1
 1 -12 -5 4308 207.703 2
 1 12 -5 5005.88 310.648 7
 1 -12 -5 4628.82 177.375 6
 1 -12 -5 5023.67 314.257 3
 -1 12 5 4943.88 297.35 4
 1 12 -5 4970.33 184.721 4
 1 12 -4 312.342 46.6475 4
 -1 12 4 320.085 77.139 4
 -1 -12 4 303.362 77.5312 1
 1 12 -4 251.288 73.7914 7
 -1 12 4 222.253 46.7866 5
 1 -12 -4 265.042 32.8982 6
 1 -12 -4 335.482 55.013 2
 1 -12 -4 422.866 93.0057 3
 -1 -12 4 211.456 49.7764 3
 1 -12 -3 9807.06 443.949 3
 -1 -12 3 10108.9 351.499 3
 -1 12 3 9545.8 293.347 5
 -1 -12 3 9772.95 295.936 5
 1 12 -3 10079.8 439.599 7
 1 12 -3 9654.05 299.754 4
 -1 12 3 9526.44 404.76 4
 1 -12 -3 8381.27 298.691 2
 -1 -12 3 9289.76 418.148 1
 1 12 -2 317.538 52.6841 4
 -1 12 2 348.979 74.154 4
 1 12 -2 407.423 87.6241 7
 -1 -12 2 440.586 87.1279 1
 1 -12 -2 378.935 89.445 3
 -1 -12 2 305.652 58.8352 3
 -1 -12 2 359.109 63.5463 4
 -1 12 2 376.267 45.5891 5
 1 12 -1 4588.56 287.839 7
 1 -12 -1 4158.08 283.982 3
 1 12 -1 4009.45 203.222 4
 -1 -12 1 4736.27 277.943 1
 -1 -12 1 4387.39 223.947 3
 -1 12 1 4232.52 254.906 4
 1 -12 0 8057.39 411.478 3
 -1 -12 0 9140.95 344.548 3
 1 12 0 9397.03 422.117 7
 1 12 0 8818.22 332.093 4
 -1 12 0 8963.83 385.959 4
 1 12 1 6233.74 338.128 7
 -1 -12 -1 5723.9 271.74 3
 1 -12 1 5247.38 328.088 3
 1 12 1 5396.94 267.62 4
 -1 12 -1 5364.11 294.286 4
 -1 -12 -2 31369.2 764.021 3
 1 12 2 31624 864.597 7
 1 -12 2 30634.2 882.396 3
 1 -12 2 30194.9 605.88 5
 1 12 2 28824.2 601.184 5
 1 12 2 29981.9 772.244 4
 -1 12 -2 29958.6 814.249 4
 -1 -12 -3 22354.9 727.174 2
 -1 -12 -3 23371.4 651.147 3
 1 12 3 23137.1 538.2 5
 1 -12 3 22593.9 526.104 5
 1 -12 3 23135.2 760.564 3
 1 12 3 23341 729.334 7
 -1 12 -3 22864.5 698.001 4
 1 -12 4 3745.97 191.468 5
 -1 12 -4 3684.76 207.592 6
 1 -12 4 3459.23 275.751 3
 1 12 4 3437.84 186.409 5
 1 12 4 4141.24 279.835 7
 -1 -12 -4 3553.08 269.861 2
 -1 -12 -4 3864.06 242.843 3
 -1 12 -4 3966.71 267.907 4
 1 12 5 61593.3 1395.21 7
 -1 -12 -5 62298.3 1346.83 3
 -1 -12 -5 59212.6 1436.61 2
 -1 12 -5 60721.2 1267.63 6
 1 -12 5 60755 1210.52 5
 1 -12 5 61662.6 1471.56 3
 1 12 5 60151.6 1213.67 5
 1 -12 5 61472.1 1392.34 1
 -1 12 -5 61058.5 1398.32 4
 1 12 6 362.181 87.2008 7
 -1 12 -6 628.056 112.247 4
 1 -12 6 555.643 107.99 1
 -1 12 -6 548.165 93.7784 6
 -1 -12 -6 528.943 112.241 2
 1 -12 6 555.511 83.8877 5
 1 12 6 491.247 79.7077 5
 -1 12 -7 505.935 106.138 4
 1 12 7 381.578 89.7287 7
 1 12 7 441.472 80.6158 5
 1 -12 7 372.886 88.6579 1
 -1 12 -7 451.437 91.8463 6
 -1 -12 -7 282.427 85.928 2
 1 -12 7 536.45 89.9645 5
 1 12 8 203.957 78.0548 7
 -1 12 -8 257.064 82.0356 4
 -1 12 -8 361.094 87.9754 6
 1 -12 8 299.331 81.1317 1
 1 -12 8 186.891 58.8234 5
 -1 -12 -8 245.802 86.1729 2
 1 12 8 227.645 67.0265 5
 1 12 9 510.297 108.356 7
 -1 12 -9 673.176 130.419 4
 1 -12 9 535.069 112.102 1
 -1 -12 -9 607.09 137.818 2
 -1 12 -9 653.037 121.014 6
 -1 -12 -10 293.919 99.3685 2
 -1 12 -10 236.883 84.9564 6
 1 -12 10 212.203 78.6079 1
 -1 12 -10 247.719 88.6304 4
 1 -13 -10 0.35803 37.841 3
 -1 -13 10 72.6076 59.9557 1
 -1 13 9 38.1241 44.7772 4
 1 -13 -9 13.3423 38.3917 3
 1 13 -9 -11.8056 37.9686 7
 -1 -13 9 97.4097 66.9595 1
 1 13 -8 1531.01 185.131 7
 1 -13 -8 1210.61 172.782 3
 -1 -13 8 1351.74 183.611 1
 -1 13 8 1527.94 190.237 4
 -1 -13 7 4238.47 319.697 1
 1 13 -7 3899.31 290.436 7
 1 -13 -7 4234.82 315.158 3
 -1 13 7 4141.05 302.357 4
 -1 13 6 300.853 87.1779 4
 1 13 -6 225.349 72.6743 7
 1 -13 -6 248.36 89.6139 3
 -1 -13 6 251.381 83.3433 1
 1 -13 -5 59395.3 1163.99 2
 1 -13 -5 61097.6 1420.78 3
 1 13 -5 58791.8 1388.68 7
 -1 13 5 60960.6 1365.64 4
 1 13 -5 58245.4 1076.32 4
 -1 -13 5 56689.8 1383.88 1
 1 -13 -4 4847.26 320.31 3
 1 -13 -4 4570.6 218.773 2
 1 13 -4 5333.68 328.055 7
 -1 -13 4 4529.3 237.057 3
 1 13 -4 4813.99 203.041 4
 -1 13 4 5047.2 305.783 4
 -1 -13 4 4677.78 306.903 1
 1 -13 -3 1790.7 193.212 3
 1 13 -3 1801.64 187.985 7
 -1 -13 3 1669.88 142.582 3
 1 -13 -3 1617.13 125.727 2
 1 13 -3 1700.19 122.747 4
 -1 13 3 1663.74 167.42 4
 -1 -13 3 1922.25 189.193 1
 1 -13 -2 1199.49 159.686 3
 -1 -13 2 1357.18 130.058 3
 1 13 -2 1787.44 185.678 7
 1 13 -2 1407.84 116.77 4
 -1 -13 2 1422.77 159.599 1
 -1 13 2 1189.93 141.597 4
 -1 -13 1 1342.72 130.908 3
 1 13 -1 1614.63 177.209 7
 1 -13 -1 1304.83 165.246 3
 1 13 -1 1540.99 129.122 4
 -1 -13 1 1491.87 162.41 1
 -1 13 1 1833.96 171.414 4
 -1 -13 0 7966.74 339.865 3
 1 13 0 8952.57 431.165 7
 1 -13 0 9091.72 446.421 3
 1 13 0 8350.03 336.512 4
 -1 13 0 8513.02 382.537 4
 1 13 1 63.8393 39.4255 4
 -1 13 -1 20.0157 35.2415 4
 -1 -13 -1 38.9238 32.067 3
 1 13 1 12.6197 26.0591 7
 1 -13 1 31.5681 37.9943 3
 1 13 2 40829.2 1060.94 7
 -1 -13 -2 41048.9 954.773 3
 1 -13 2 40864 1087.74 3
 1 -13 2 39149.7 726.305 5
 1 13 2 38820.3 735.462 5
 1 13 2 40384.8 965.194 4
 -1 13 -2 42504 1016.83 4
 1 13 3 10649.4 475.778 7
 -1 -13 -3 9733.3 402.486 3
 1 -13 3 9758.91 290.961 5
 1 13 3 9741.86 296.69 5
 1 -13 3 10225.2 489.312 3
 -1 -13 -3 9641.62 462.908 2
 -1 13 -3 9290.6 415.844 4
 -1 13 -4 183.864 63.7808 4
 1 13 4 147.008 62.5552 7
 -1 -13 -4 70.6561 44.5646 3
 1 -13 4 226.417 47.3546 5
 1 13 4 96.7113 33.62 5
 -1 -13 -4 158.388 63.7741 2
 1 -13 4 62.4982 49.213 3
 1 13 5 15852 608.28 7
 -1 -13 -5 14669.5 615.563 2
 -1 13 -5 15853.7 515.025 6
 1 -13 5 17516.8 679.338 3
 1 -13 5 15288.4 457.028 5
 1 13 5 15834.3 468.266 5
 -1 -13 -5 15916.6 567.843 3
 -1 13 -5 14931.6 575.529 4
 -1 13 -6 2737.14 209.679 6
 -1 -13 -6 2698.79 254.749 2
 1 13 6 2740.37 241.466 7
 -1 -13 -6 2544.79 221.931 3
 1 -13 6 2228.06 168.161 5
 1 13 6 2665.37 185.246 5
 1 -13 6 2536.78 233.65 1
 -1 13 -6 2776.29 239.881 4
 -1 -13 -7 3080.82 279.854 2
 1 13 7 2629.03 242.458 7
 -1 -13 -7 3024.14 250.405 3
 -1 13 -7 3086.01 238.672 6
 1 13 7 2895.18 204.232 5
 1 -13 7 2972.22 259.961 1
 -1 13 -7 2898.44 253.293 4
 -1 -13 -8 3763.33 323.745 2
 1 13 8 3453.95 284.397 7
 -1 13 -8 3654.11 279.827 6
 1 13 8 3835.96 251 5
 1 -13 8 4022.08 306.877 1
 -1 13 -8 3809.62 300.923 4
 -1 -13 -9 5981.29 422.78 2
 -1 13 -9 5234.76 353.851 6
 1 13 9 5260.35 355.097 7
 1 13 9 5465.49 324.83 5
 1 -13 9 5555.8 373.311 1
 -1 13 -9 5388.82 371.08 4
 -1 13 -10 4268.71 337.059 6
 1 -13 10 3870.14 318.366 1
 -1 -13 -10 4246.17 365.277 2
 -1 13 -10 4397.68 342.123 4
 1 -14 -10 -15.6188 50.2921 3
 -1 -14 10 -18.2218 49.6733 1
 -1 14 10 41.2479 62.6736 4
 -1 14 9 441.708 115.278 4
 1 14 -9 281.416 92.053 7
 1 -14 -9 454.975 118.007 3
 -1 -14 9 474.508 125.768 1
 -1 14 8 46.6792 30.8364 4
 1 14 -8 73.1549 56.5919 7
 1 -14 -8 158.331 74.7529 3
 -1 -14 8 56.7525 55.6943 1
 1 -14 -7 1753.02 209.792 3
 1 14 -7 1586.53 190.853 7
 -1 14 7 1942.61 213.087 4
 -1 -14 7 1574.84 198.85 1
 1 -14 -6 4666.73 334.177 3
 1 14 -6 4303.78 314.063 7
 -1 14 6 3688.06 284.581 4
 -1 -14 6 4117.89 313.011 1
 1 14 -5 12655.6 553.644 7
 1 -14 -5 11897.1 548.716 3
 -1 14 5 12474.8 527.165 4
 -1 -14 5 12558.2 549.691 1
 1 -14 -4 22152.9 584.855 2
 1 14 -4 24371.9 792.816 7
 -1 -14 4 22894.5 634.939 3
 1 -14 -4 23358.4 789.989 3
 1 14 -4 22728.5 556.034 4
 -1 14 4 22588.2 728.18 4
 -1 -14 4 22815.7 759.597 1
 1 -14 -3 9611.66 350.569 2
 -1 -14 3 10344.3 404.629 3
 1 14 -3 10318.3 485.456 7
 1 -14 -3 10209.8 499.314 3
 1 14 -3 10578.4 350.617 4
 -1 14 3 9925.64 439.081 4
 -1 -14 3 9872.1 467.166 1
 1 14 -2 2557.73 233.146 7
 1 -14 -2 2753.65 251.865 3
 -1 -14 2 2068.79 172.287 3
 1 14 -2 2599.34 168.699 4
 -1 -14 2 2373.88 219.275 1
 -1 14 2 2554.2 213.012 4
 1 -14 -1 2732.42 248.429 3
 1 14 -1 3121.03 257.561 7
 1 14 -1 2766.4 184.197 4
 -1 -14 1 2762.97 201.956 3
 -1 14 1 2969.25 227.159 4
 1 14 0 288.885 66.9516 4
 -1 14 0 279.048 74.1114 4
 1 14 0 297.073 84.0917 7
 -1 -14 0 251.22 67.3537 3
 1 -14 0 282.507 84.6574 3
 1 14 1 114.926 45.9143 4
 -1 14 -1 160.425 58.6514 4
 -1 -14 -1 108.972 44.8652 3
 1 -14 1 84.5815 53.3336 3
 1 14 1 27.8981 39.8276 7
 -1 -14 -2 12183.1 464.716 3
 1 -14 2 12376.7 552.081 3
 1 14 2 12355.3 538.17 7
 1 14 2 12211.7 472.106 4
 -1 14 -2 12386.5 492.016 4
 1 14 3 15741.7 617.365 7
 1 -14 3 14091.6 611.366 3
 -1 -14 -3 14610.1 600.099 2
 1 14 3 14829.4 546.718 4
 -1 -14 -3 14801.4 534.337 3
 -1 14 -3 15914.4 572.07 4
 1 14 4 10706.7 502.619 7
 -1 -14 -4 9760.13 433.98 3
 -1 -14 -4 9310.61 475.317 2
 1 -14 4 9878.16 505.57 3
 -1 14 -4 9855.12 442.542 4
 -1 14 -5 213.557 72.2911 4
 1 14 5 126.452 61.1984 7
 -1 -14 -5 189.449 63.3466 3
 -1 -14 -5 207.156 72.5877 2
 1 14 6 6687.63 398.664 7
 -1 -14 -6 6103.44 397.775 2
 -1 -14 -6 6130.28 358.579 3
 -1 14 -6 6463.86 335.692 6
 -1 14 -6 5994.08 361.481 4
 -1 14 -7 47.2633 47.6436 4
 -1 -14 -7 33.755 40.7299 2
 1 14 7 132.96 65.8844 7
 1 -14 7 100.528 56.5771 1
 -1 -14 -7 169.016 70.3468 3
 -1 14 -7 78.6677 51.8016 6
 -1 14 -8 857.491 146.758 4
 -1 -14 -8 525.227 128.539 2
 1 14 8 648.673 130.774 7
 1 -14 8 605.716 128.592 1
 -1 14 -8 717.167 125.009 6
 -1 -14 -8 593.358 121.718 3
 -1 14 -9 217.983 74.7715 6
 1 -14 9 190.62 78.6002 1
 -1 -14 -9 268.094 91.2773 3
 -1 -14 -9 399.573 114.919 2
 -1 14 -9 360.317 102.909 4
 1 15 -9 298.923 98.2644 7
 1 -15 -9 156.854 72.0701 3
 -1 -15 9 176.64 78.9602 1
 -1 15 9 311.851 99.9858 4
 -1 15 8 512.492 125.536 4
 -1 -15 8 743.289 149.053 1
 1 -15 -8 599.468 131.766 3
 1 15 -8 530.304 121.985 7
 -1 15 7 780.059 142.064 4
 1 15 -7 1124.39 168.871 7
 -1 -15 7 639.871 131.979 1
 1 -15 -7 672.187 138.239 3
 1 -15 -6 1907.61 224.336 3
 1 15 -6 1812.95 212.473 7
 -1 15 6 1675.83 200.448 4
 -1 -15 6 1956.54 222.129 1
 -1 15 5 97.6897 53.2473 4
 1 -15 -5 146.76 75.8264 3
 -1 -15 5 111.718 63.5996 1
 1 15 -5 213.989 81.367 7
 -1 15 4 530.668 105.047 4
 1 15 -4 407.126 108.531 7
 -1 -15 4 414.021 100.93 1
 1 -15 -4 399.207 105.997 3
 1 -15 -3 1426.07 130.325 2
 1 -15 -3 1490.87 193.048 3
 -1 -15 3 1600.59 158.77 3
 1 15 -3 1466.77 128.129 4
 -1 -15 3 1367.58 175.824 1
 -1 15 3 1735.85 183.567 4
 1 15 -3 1413.83 183.562 7
 1 15 -2 1165.82 165.396 7
 -1 -15 2 1117.83 157.311 1
 -1 -15 2 1406.17 150.408 3
 1 15 -2 1224.42 121.886 4
 -1 15 2 1358.82 161.532 4
 1 -15 -2 1303.01 179.087 3
 1 15 -1 5806.41 367.213 7
 1 -15 -1 4177.91 325.399 3
 -1 -15 1 4919.48 287.216 3
 1 15 -1 4876.58 259.861 4
 -1 15 1 4394.52 288.229 4
 1 15 0 358.926 74.7426 4
 -1 15 0 443.566 92.4893 4
 1 15 0 389.712 101.118 7
 -1 -15 0 233.06 65.97 3
 1 -15 0 233.203 83.9011 3
 1 -15 1 7068.89 429.662 3
 1 15 1 7986.15 437.428 7
 1 15 1 6966.92 346.417 4
 -1 15 -1 6968.98 364.997 4
 -1 -15 -1 7842.56 370.226 3
 -1 15 -2 65.5919 46.2824 4
 1 15 2 76.5205 55.5716 7
 -1 -15 -2 39.2109 33.2781 3
 1 -15 2 7.54021 33.9577 3
 1 15 2 79.9986 49.9611 4
 -1 -15 -3 1336.9 156.456 3
 -1 -15 -3 1411.54 182.644 2
 1 -15 3 1311.59 184.235 3
 1 15 3 1640.83 198.865 7
 1 15 3 1567.58 171.436 4
 -1 15 -3 1618.16 174.741 4
 -1 -15 -4 1510.32 169.997 3
 1 15 4 1590.28 197.589 7
 -1 -15 -4 1359.45 181.745 2
 1 -15 4 1552.78 201.768 3
 -1 15 -4 1728.23 185.726 4
 -1 -15 -5 3461.62 269.183 3
 1 15 5 4139.4 321.892 7
 -1 -15 -5 3461.62 295.75 2
 1 -15 5 4151.3 337.454 3
 -1 15 -5 3876.52 279.56 4
 -1 -15 -6 1924.23 227.772 2
 1 15 6 2274.64 240.97 7
 -1 -15 -6 2470.01 232.616 3
 -1 15 -6 2129.81 215.601 4
 -1 -15 -7 5822.24 408.753 2
 -1 -15 -7 6979.64 413.523 3
 1 15 7 7256.22 441.691 7
 -1 15 -7 6266.89 385.354 4
 -1 15 -8 -27.7671 47.1833 4
 1 -15 8 17.2006 34.508 1
 -1 -15 -8 79.0693 57.8652 3
 -1 -15 -8 24.3645 39.8211 2
 1 15 8 55.2808 64.5267 7
 -1 16 8 826.109 154.711 4
 1 16 -8 744.234 150.217 7
 -1 -16 8 1152.48 188.212 1
 1 -16 -8 860.08 161.75 3
 -1 16 7 156.579 73.3992 4
 1 16 -7 224.211 88.4338 7
 -1 -16 7 227.931 83.4601 1
 1 -16 -7 193.593 83.7909 3
 -1 16 6 388.556 110.066 4
 1 16 -6 227.24 87.1517 7
 -1 -16 6 211.636 81.2562 1
 1 -16 -6 397.095 119.105 3
 -1 16 5 1011.85 158.042 4
 1 16 -5 1200.31 181.392 7
 -1 -16 5 1030.92 163.206 1
 1 -16 -5 1177.87 178.182 3
 1 16 -4 5682.79 384.515 7
 1 -16 -4 5157.17 376.403 3
 -1 16 4 5309.62 344.252 4
 -1 -16 4 4870.81 352.017 1
 1 16 -3 5700.83 384.807 7
 1 -16 -3 5724.21 395.806 3
 1 16 -3 5631.36 268.087 4
 -1 -16 3 5348.52 363.495 1
 -1 16 3 5635.45 353.031 4
 1 16 -2 118.358 44.4999 4
 -1 16 2 15.4138 29.6892 4
 1 16 -2 54.7226 66.7778 7
 1 -16 -2 -13.3565 41.0445 3
 -1 -16 2 14.5971 25.7701 3
 1 16 -1 90.3713 42.8821 4
 -1 16 1 119.454 54.4801 4
 1 16 -1 73.3868 55.9569 7
 1 -16 -1 80.2312 56.2516 3
 -1 -16 1 154.952 61.6626 3
 1 16 0 5888.5 388.549 7
 1 -16 0 5859.95 400.898 3
 -1 -16 0 5278.48 313.764 3
 1 16 0 5867.75 314.038 4
 -1 16 0 5886.25 344.796 4
 1 16 1 13825.8 612.97 7
 -1 -16 -1 13108.2 520.081 3
 1 -16 1 13944.1 643.4 3
 1 16 1 13355.3 514.709 4
 -1 16 -1 13586.8 539.787 4
 -1 16 -2 723.052 122.792 4
 1 16 2 667.594 135.102 7
 -1 -16 -2 695.633 119.668 3
 1 -16 2 632.502 136.006 3
 1 16 2 679.021 115.921 4
 -1 16 -3 1155.85 152.455 4
 1 16 3 1211.85 177.791 7
 -1 -16 -3 1086.4 146.896 3
 1 -16 3 1108.72 174.672 3
 -1 -16 -3 717.971 138.375 2
 -1 16 -4 137.344 59.3411 4
 1 16 4 267.885 90.6107 7
 -1 -16 -4 240.118 79.8928 3
 -1 -16 -4 159.212 70.9032 2
 1 -16 4 137.254 74.117 3
 -1 16 -5 276.894 83.7297 4
 1 16 5 280.586 92.2118 7
 -1 -16 -5 215.228 76.7065 3
 -1 -16 -5 203.798 84.8385 2
 -1 -16 -6 15348.5 683.424 2
 1 16 6 16911.4 713.623 7
 -1 -16 -6 16565 659.206 3
 -1 16 -6 15722.6 622.574 4
 -1 16 -7 306.78 85.0763 4
 1 16 7 533.11 129.025 7
 -1 -16 -7 592.345 125.598 3
 -1 -16 -7 560.601 132.883 2
 -1 -16 -8 2147.06 257.409 2
 1 16 8 2494.05 272.21 7
 -1 -16 -8 2497.3 261.231 3
 -1 16 -8 2383.78 240.501 4
 1 17 -7 4476.73 369.324 7
 1 -17 -7 4756.34 387.562 3
 -1 17 7 4824.58 373.945 4
 -1 -17 7 5040.37 390.639 1
 -1 17 6 14.1014 41.1317 4
 1 17 -6 156.79 83.7031 7
 -1 -17 6 55.4248 63.0976 1
 -1 17 5 214.42 78.0657 4
 1 17 -5 322.392 102.036 7
 -1 -17 5 260.773 88.035 1
 1 -17 -5 317.993 106.416 3
 1 -17 -4 2846.58 291.547 3
 -1 -17 4 2696.58 269.13 1
 -1 17 4 2290.43 234.608 4
 1 17 -4 2535.67 268.274 7
 -1 17 3 1106.75 161.984 4
 1 17 -3 1040.36 172.229 7
 1 -17 -3 1061.96 178.252 3
 -1 -17 3 794.414 144.922 1
 -1 17 2 739.47 127.011 4
 1 17 -2 800.981 150.202 7
 1 -17 -2 1145.37 181.742 3
 1 17 -2 982.299 121.486 4
 1 17 -1 464.841 85.8919 4
 -1 17 1 276.226 83.2515 4
 1 -17 -1 477.948 120.494 3
 1 17 -1 444.165 123.156 7
 -1 -17 1 596.123 109.626 3
 1 17 0 17.8969 35.7457 4
 -1 17 0 50.6897 46.2446 4
 1 17 0 51.9153 56.2149 7
 1 -17 0 123.551 76.6246 3
 -1 17 -1 22.4115 42.9802 4
 1 17 1 36.5703 60.6707 7
 -1 -17 -1 57.5939 54.636 3
 1 -17 1 64.5536 63.5448 3
 1 17 1 104.055 55.5453 4
 1 17 2 4540.54 357.586 7
 -1 -17 -2 4157.57 297.041 3
 -1 -17 -2 3997.73 329.98 2
 1 -17 2 4429.45 358.333 3
 1 17 2 4082.89 294.285 4
 -1 17 -2 4011.48 289.765 4
 -1 17 -3 247.364 83.2498 4
 1 17 3 307.708 99.32 7
 -1 -17 -3 233.192 74.0503 3
 1 -17 3 187.468 87.8831 3
 -1 -17 -3 298.614 90.4787 2
 -1 17 -4 19.1562 30.591 4
 1 17 4 17.384 39.3141 7
 -1 -17 -4 -24.5061 43.6037 3
 -1 -17 -4 13.0031 36.0245 2
 1 -17 4 84.7853 67.6826 3
 1 17 5 5030.83 386.054 7
 -1 -17 -5 4656.13 370.925 2
 -1 -17 -5 5286.4 362.221 3
 1 -17 5 5093.45 401.046 3
 -1 17 -5 4306.04 311.754 4
 1 17 6 1605.24 222.538 7
 -1 -17 -6 1431.99 207.731 2
 -1 17 -6 1398.06 180.175 4
 -1 -17 -6 1533.04 200.929 3
 -1 18 5 309.538 97.2943 4
 1 18 -5 267.689 98.2972 7
 -1 -18 5 223.482 88.7214 1
 1 -18 -5 490.812 133.352 3
 -1 18 4 89.1623 65.2695 4
 1 18 -4 -31.8775 42.9099 7
 -1 -18 4 62.6434 62.1489 1
 1 -18 -4 34.078 53.6285 3
 -1 18 3 80.8197 62.7023 4
 1 18 -3 34.8349 42.8615 7
 1 -18 -3 126.431 84.7004 3
 1 18 -2 1473.01 211.682 7
 1 -18 -2 1592.6 225.443 3
 -1 18 2 1651.7 198.775 4
 1 18 -1 1622.81 219.235 7
 1 -18 -1 1482.08 214.61 3
 1 18 -1 1604.34 167.329 4
 -1 18 1 1706.6 196.465 4
 1 18 0 21.1515 36.2692 4
 -1 18 0 44.3893 52.4231 4
 1 18 0 106.555 69.7077 7
 -1 -18 0 -27.8207 38.7096 3
 1 -18 0 46.1711 56.8689 3
 -1 18 -1 1161.79 160.114 4
 1 18 1 1075.19 180.121 7
 -1 -18 -1 1029.13 152.724 3
 1 -18 1 774.254 158.695 3
 1 18 1 927.527 138.599 4
 -1 18 -2 829.145 135.634 4
 1 18 2 904.137 172.48 7
 -1 -18 -2 1004.21 153.617 3
 1 -18 2 760.953 159.21 3
 -1 -18 -2 658.696 143.429 2
 1 18 2 629.114 120.266 4
 -1 18 -3 23.5792 49.3196 4
 -1 -18 -3 40.4004 42.6965 3
 1 -18 3 -1.37062 40.9726 3
 -1 -18 -3 40.905 69.9536 2
 -1 18 -4 953.679 148.486 4
 1 18 4 1090.3 188.907 7
 1 -18 4 815.312 167.237 3
 -1 -18 -4 834.095 148.274 3
 -1 -18 -4 1364.98 200.789 2
 -1 -18 -5 4165.5 357.665 2
 -1 -18 -5 3758.62 315.197 3
 1 -18 5 4140.86 374.79 3
 1 18 5 3997.21 357.87 7
 -1 18 -5 3969.01 306.783 4
 -1 19 3 894.466 154.296 4
 1 19 -3 768.085 161.683 7
 1 -19 -3 1151.73 200.363 3
 -1 19 2 555.495 124.999 4
 1 19 -2 330.316 114.274 7
 1 -19 -2 447.578 133.297 3
 -1 19 1 1143.29 165.154 4
 1 19 -1 889.884 171.076 7
 1 -19 -1 889.089 174.43 3
 -1 19 0 643.441 128.119 4
 1 19 0 821.209 168.057 7
 1 -19 0 997.756 188.567 3
 1 19 0 740.174 125.788 4
 -1 -19 -1 1554.26 197.928 3
 -1 19 -1 1277.11 175.116 4
 1 19 1 1179.61 198.229 7
 1 -19 1 955.308 182.568 3
 1 19 1 1093.44 156.94 4
 1 19 2 3329.25 334.524 7
 1 -19 2 3453.43 351.367 3
 -1 -19 -2 3757.39 342.349 2
 -1 -19 -2 3525.24 301.177 3
 1 19 2 3745.12 297.866 4
 -1 19 -2 3891.8 302.75 4
 -1 -19 -3 4498.76 345.456 3
 -1 -19 -3 4264.41 365.471 2
 1 -19 3 4796.88 406.287 3
 1 19 3 4529.26 391.215 7
 -1 19 -3 4816.32 338.683 4
 2 0 -13 58.8666 76.5455 6
 -2 0 13 -21.9141 68.7052 1
 2 0 -12 11298.9 584.919 6
 -2 0 12 11445.4 653.68 1
 2 0 -11 15.5259 53.3584 6
 -2 0 11 41.7796 65.3658 1
 -2 0 10 637.88 140.285 1
 2 0 -10 637.637 89.3987 3
 2 0 -10 624.51 123.091 6
 2 0 -9 31.5249 28.0825 3
 -2 0 9 11.2639 50.6406 1
 2 0 -9 87.7865 58.5271 6
 -2 0 8 28331.2 914.789 1
 2 0 -8 28009.6 666.719 3
 2 0 -8 28342.6 819.776 6
 2 0 -8 27146 658.378 4
 -2 0 7 10.9883 22.3192 4
 2 0 -7 14.157 25.9571 6
 2 0 -7 32.7861 26.3689 3
 -2 0 7 13.845 36.4197 1
 -2 0 6 204.108 38.8164 4
 2 0 -6 337.814 56.0526 4
 -2 0 6 184.647 61.651 1
 2 0 -6 265.364 49.6532 3
 -2 0 5 -3.37013 13.8812 4
 2 0 -5 -2.78361 15.9622 4
 2 0 -5 22.2987 23.186 3
 -2 0 4 83544.9 1427.19 3
 2 0 -4 84353.4 1492.6 3
 -2 0 4 81286.7 1414.82 4
 -2 0 3 12.2056 25.4592 4
 -2 0 3 14.7601 26.7244 3
 2 0 -3 50.8498 34.9319 3
 -2 0 2 209177 3340.21 3
 2 0 -2 205851 3363.07 3
 2 0 -2 203272 3426.82 5
 -2 0 2 202109 3321.69 4
 2 0 -1 36.1558 32.5199 5
 -2 0 1 55.7481 31.0445 3
 -2 0 1 18.4719 21.0807 2
 -2 0 0 818.615 88.4841 2
 -2 0 0 756.587 95.5008 3
 2 0 0 553.187 80.362 5
 -2 0 -1 -2.17855 26.2673 2
 -2 0 -1 -13.92 23.0365 3
 -2 0 -2 17428 512.764 2
 2 0 2 17143.6 515.494 2
 2 0 2 16869.2 518.928 5
 -2 0 -3 3.8646 23.0318 2
 2 0 3 71.6678 40.7347 5
 -2 0 -4 390.134 76.7929 2
 2 0 4 260.172 60.3215 5
 -2 0 -5 84.7487 46.0279 2
 2 0 5 523.629 89.1785 5
 2 0 6 35395.6 910.564 5
 -2 0 -6 35767.9 967.026 2
 2 0 7 12.3312 8.63053 1
 -2 0 -7 65.4191 57.3437 2
 -2 0 -8 51544.7 1343.11 2
 2 0 8 52813 917.779 1
 -2 0 -9 31.4569 60.9872 2
 2 0 9 5.06191 33.4359 5
 -2 0 -10 1220.46 186.005 2
 2 0 10 1537.3 191.189 5
 -2 0 -11 8.35109 35.2654 2
 2 0 11 118.049 69.7938 5
 -2 0 -12 20.6385 48.7133 2
 2 -1 -13 1515.46 220.051 6
 -2 -1 13 1411.8 236.877 1
 2 1 -13 1549.27 225.558 6
 -2 1 13 1725.25 260.681 1
 -2 1 12 4788.45 418.656 1
 2 1 -12 5329.45 396.492 6
 2 -1 -12 4883.51 376.314 6
 -2 -1 12 5418.3 435.944 1
 2 1 -11 468.002 114.239 6
 2 -1 -11 546.704 118.339 6
 -2 1 11 594.002 142.781 1
 -2 -1 11 436.434 122.91 1
 2 -1 -11 446.558 84.7188 3
 2 1 -10 2144.1 152.944 3
 -2 1 10 1829.65 235.397 1
 2 1 -10 2135.35 224.441 6
 2 -1 -10 2267.63 225.533 6
 2 -1 -10 1876.14 161.109 3
 -2 -1 10 2080.43 247.145 1
 -2 -1 9 2101.34 238.184 1
 2 1 -9 2224.74 216.545 6
 -2 1 9 2056.51 237.51 1
 2 -1 -9 2205.99 165.571 3
 2 1 -9 2556.1 157.452 3
 2 -1 -9 2325.51 214.734 6
 2 1 -8 226.332 46.9854 3
 2 1 -8 184.363 43.7322 4
 -2 -1 8 210.51 72.916 1
 2 -1 -8 162.409 58.8608 6
 -2 1 8 181.114 74.1436 1
 2 1 -8 192.301 65.1507 6
 -2 1 8 198.438 47.5901 4
 -2 1 7 279.365 53.0186 4
 2 -1 -7 181.743 48.3628 4
 2 1 -7 123.238 33.8156 4
 -2 -1 7 313.658 91.9549 1
 2 -1 -7 249.717 67.579 6
 2 -1 -7 189.464 48.8052 3
 2 1 -7 204.024 43.4423 3
 -2 -1 7 182.517 37.0045 4
 -2 -1 6 5591.01 338.03 1
 2 -1 -6 5814.08 253.204 3
 2 1 -6 5430.51 213.358 3
 -2 1 6 5655.08 254.048 2
 -2 -1 6 5696.64 195.905 4
 -2 1 6 5526.91 220.373 4
 2 -1 -6 5488.38 244.963 4
 2 1 -6 5662.59 215.485 4
 -2 -1 5 10525.3 449.709 1
 2 -1 -5 10289.4 348.801 3
 2 1 -5 10769.7 315.408 3
 -2 -1 5 11043.9 280.142 4
 -2 1 5 10263 310.409 4
 2 -1 -5 10298.1 348.218 4
 -2 -1 4 67828.6 1464.82 1
 -2 -1 4 70886.5 1223.17 3
 -2 1 4 71973.4 1284.76 3
 2 -1 -4 72034.8 1353.93 3
 -2 -1 4 71137.4 1218.03 4
 -2 1 4 70368.5 1274.12 4
 -2 -1 3 168733 2934.79 1
 -2 1 3 175520 2796.18 3
 -2 1 3 166676 2846.52 6
 2 -1 -3 175854 2849.29 3
 2 1 -3 164121 2775.03 3
 -2 -1 3 169116 2732.52 3
 -2 1 3 174795 2780.58 4
 -2 -1 3 167270 2721.87 4
 2 -1 -2 166341 2857.98 5
 -2 -1 2 165642 2836.72 1
 -2 1 2 167403 2792.31 3
 -2 -1 2 167884 2744.23 3
 2 -1 -2 170026 2827.47 3
 2 1 -2 165601 2855.21 5
 -2 1 2 167761 2781.83 4
 -2 -1 2 166719 2732.63 4
 -2 -1 1 5764.12 240.476 1
 -2 1 1 6044.47 227.659 2
 -2 1 1 6206.33 271.264 3
 -2 -1 1 6062.05 251.132 3
 2 -1 -1 5632.03 262.201 3
 2 -1 -1 5755.81 269.902 5
 2 1 -1 5769.63 270.343 5
 -2 1 1 5519.92 250.781 4
 -2 -1 0 134.705 32.7315 1
 -2 1 0 142.731 38.025 2
 2 -1 0 86.1366 37.3204 5
 2 1 0 100.61 40.6329 5
 -2 1 0 85.18 38.2141 3
 -2 -1 0 108.782 38.4052 3
 -2 -1 0 148.548 40.8623 2
 -2 1 -1 83413.9 1520.7 2
 -2 -1 -1 82925.6 1567.16 2
 -2 -1 -1 85440.9 1605.35 3
 2 -1 1 81944.1 1581.21 5
 2 1 1 81205.7 1583.14 5
 -2 1 -2 23387.7 608.005 2
 -2 -1 -2 23115.4 632.083 2
 2 -1 2 22876.2 603.916 2
 2 1 2 22134.3 618.792 5
 2 -1 2 22092.5 617.484 5
 -2 -1 -3 32029.8 817.497 2
 2 -1 3 34172.4 832.315 5
 2 1 3 33177.5 823.892 5
 -2 1 -3 32162.1 798.881 2
 -2 1 -4 185.955 55.6087 2
 -2 -1 -4 131.379 47.89 2
 2 -1 4 84.9445 40.9861 5
 2 1 4 47.3172 31.7241 5
 2 1 5 20658.2 633.852 5
 2 -1 5 21216.8 640.334 5
 -2 1 -5 21794.5 663.151 2
 -2 -1 -5 21163.6 673.046 2
 2 -1 6 5290.65 297.361 5
 2 1 6 5151.79 296.137 5
 -2 1 -6 5361.19 317.722 2
 -2 -1 -6 5228.08 323.693 2
 2 -1 7 50146.1 1178.01 5
 2 1 7 48728 1172.62 5
 2 -1 7 48987.1 852.206 1
 -2 1 -7 49333.9 1232.92 2
 -2 -1 -7 48966.1 1242.73 2
 2 -1 8 50089.1 1209.2 5
 2 1 8 48012 1200.87 5
 -2 1 -8 48775.2 1266.35 2
 2 -1 8 47867.2 870.9 1
 -2 -1 -8 48678.6 1278.6 2
 2 -1 9 14955.2 601.328 5
 2 1 9 14120.4 589.607 5
 -2 1 -9 13151.1 601.902 2
 -2 -1 -9 14251.3 638.145 2
 -2 1 -10 -10.5958 35.37 2
 2 -1 10 54.1096 46.7431 5
 2 1 10 14.4252 37.9834 5
 -2 -1 -10 -29.4215 47.825 2
 -2 1 -11 1021.44 179.72 2
 2 -1 11 1286.92 183.235 5
 2 1 11 1225.97 179.332 5
 -2 -1 -11 1738.47 231.238 2
 -2 1 -12 561.566 141.853 2
 -2 -1 -12 549.256 138.656 2
 -2 1 -12 477.929 117.635 6
 2 -1 12 728.515 148.505 5
 2 1 12 615.664 137.85 5
 -2 2 13 15426.8 817.024 1
 2 2 -13 16492.7 761.842 6
 -2 -2 13 15862.7 785.186 1
 2 -2 -13 15685.6 720.13 6
 2 -2 -12 1992.37 235.255 6
 2 2 -12 1605 218.62 6
 -2 2 12 1841.72 263.063 1
 -2 -2 12 2176.21 274.057 1
 -2 2 11 762.276 161.407 1
 -2 -2 11 687.457 151.538 1
 2 2 -11 831.959 151.15 6
 2 -2 -11 958.294 153.953 6
 2 -2 -11 791.245 115.19 3
 2 -2 -10 1202.44 133.862 3
 -2 -2 10 1074.46 176.483 1
 2 2 -10 1211.28 171.671 6
 2 -2 -10 1094.23 154.141 6
 -2 2 10 1167.83 191.301 1
 2 2 -9 98.5255 55.5119 6
 2 -2 -9 79.6973 55.7113 6
 -2 -2 9 46.9939 45.7092 1
 2 -2 -9 3.48401 25.3514 3
 2 2 -9 16.6838 21.7631 3
 -2 2 9 26.5418 32.9261 4
 -2 2 8 63.5096 35.846 4
 2 -2 -8 49.6019 35.7858 3
 2 -2 -8 15.4842 31.072 6
 -2 -2 8 -28.9323 52.6618 1
 2 2 -8 53.4746 26.729 3
 2 2 -8 9.26967 36.6443 6
 2 -2 -7 8961.39 346.166 3
 2 2 -7 8908.64 270.46 3
 2 -2 -7 8792.62 382.936 6
 -2 2 7 9523.25 329.287 4
 -2 2 7 9411.92 345.288 2
 2 2 -7 9244.22 270.511 4
 -2 -2 7 8946.27 457.455 1
 -2 2 6 224.48 47.0476 4
 -2 2 6 219.007 50.0166 2
 2 -2 -6 239.877 55.1466 3
 2 2 -6 236.089 38.4722 3
 -2 -2 6 266.936 77.8233 1
 -2 -2 6 224.404 32.8405 4
 2 -2 -5 577.773 80.0624 4
 -2 2 5 642.535 74.6807 3
 2 -2 -5 713.402 89.5214 3
 2 2 -5 664.253 62.1165 3
 -2 2 5 705.321 76.2094 2
 -2 -2 5 646.208 49.9997 4
 -2 2 5 759.758 79.9172 4
 -2 -2 5 686.106 112.389 1
 -2 -2 4 3638.32 241.132 1
 -2 -2 4 3963.12 135.663 3
 -2 2 4 3764.67 196.365 6
 2 -2 -4 3903.56 212.883 3
 2 2 -4 3995.78 159.724 3
 -2 2 4 3913.81 187.334 3
 -2 -2 4 3989.68 133.313 4
 -2 2 4 4057.55 188.457 4
 2 -2 -4 3910.45 208.891 4
 -2 -2 3 31796.7 621.81 3
 -2 2 3 31612.3 713.871 6
 2 -2 -3 32628.7 770.087 3
 -2 2 3 32049.3 712.751 3
 -2 2 3 32201 707.517 4
 -2 -2 3 32797.6 619.601 4
 -2 -2 3 32381.8 804.686 1
 2 2 -2 62198.9 1379.11 7
 -2 2 2 64655.6 1133.04 2
 -2 2 2 65947.3 1251.3 3
 -2 -2 2 64151.6 1167.67 3
 2 -2 -2 62643.5 1280.8 3
 -2 2 2 63106.3 1234.25 4
 -2 -2 2 63737.8 1262.32 1
 -2 2 1 21177.7 484.562 2
 2 2 -1 21083.2 655.281 7
 2 -2 -1 20286.3 573.362 5
 -2 2 1 21546.2 591.01 3
 -2 -2 1 22691.2 549.042 3
 2 -2 -1 20548.1 586.848 3
 2 2 -1 21039.5 579.436 5
 -2 -2 1 19905.3 516.713 1
 -2 2 1 22407 582.039 4
 2 2 0 8.01251 31.3376 7
 -2 2 0 3.98029 17.3369 2
 2 -2 0 -8.60953 22.287 5
 2 2 0 -8.25709 25.1013 5
 -2 -2 0 -1.85695 15.6312 3
 -2 -2 0 -3.78572 20.6038 2
 -2 -2 0 34.7162 20.6596 1
 -2 2 -1 2034.85 139.586 2
 -2 -2 -1 2409.63 174.803 2
 2 2 1 2269.16 195.772 7
 2 -2 1 2399.26 151.337 2
 -2 -2 -1 2396.89 101.608 1
 2 -2 1 2243.94 167.036 5
 2 2 1 2402.58 173.516 5
 -2 -2 -2 31912.4 791.839 2
 2 -2 2 30333 729.381 2
 2 -2 2 30918.6 763.629 5
 2 2 2 31146 768.41 5
 -2 2 -2 29628.7 714.987 2
 -2 -2 -3 1358.99 140.759 2
 -2 2 -3 1502.74 77.2903 1
 2 -2 3 1281.78 133.213 5
 2 2 3 1574.53 148.154 5
 -2 2 -3 1365.77 129.688 2
 -2 -2 -4 856.826 118.092 2
 2 2 4 1119.41 124.794 5
 2 -2 4 776.356 104.255 5
 -2 2 -4 956.393 62.8642 1
 -2 2 -4 838.315 110.732 2
 -2 2 -5 185.481 37.6441 1
 -2 2 -5 477.748 89.6169 2
 -2 -2 -5 387.736 85.4773 2
 2 -2 5 475.522 87.081 5
 2 2 5 435.851 84.456 5
 2 -2 6 4662.89 278.309 5
 2 2 6 4711.17 281.238 5
 -2 2 -6 4763.2 297.735 2
 -2 -2 -6 4652.35 308.327 2
 2 -2 7 38606.9 1000.87 5
 2 2 7 41009.5 1024.52 5
 2 -2 7 39775 746.018 1
 -2 2 -7 39573.2 1060.29 2
 -2 -2 -7 39544.6 1095.51 2
 2 2 8 2228.87 210.641 5
 2 -2 8 2194.98 207.552 5
 -2 2 -8 1691.58 195.831 2
 2 -2 8 2139.48 118.378 1
 -2 -2 -8 2025.34 224.914 2
 2 -2 9 81.0852 61.9905 5
 -2 -2 -9 -5.79177 41.7726 2
 -2 2 -9 -20.9729 40.642 2
 2 2 9 73.4979 52.9321 5
 -2 2 -10 250.407 92.8768 2
 -2 -2 -10 217.566 88.0541 2
 2 -2 10 248.941 84.756 5
 2 2 10 345.549 97.0215 5
 2 -2 11 5922.43 397.338 5
 2 2 11 6045.68 403.344 5
 -2 2 -11 5267.52 408.082 2
 -2 -2 -11 5246.49 411.032 2
 -2 2 -12 11980.9 586.687 6
 2 -2 12 13491.9 639.674 5
 2 2 12 13793.2 651.193 5
 -2 2 -12 11345.5 639.211 2
 -2 -2 -12 11942.7 660.099 2
 2 3 -13 493.156 134.018 6
 2 -3 -13 377.27 113.6 6
 -2 3 13 181.388 99.573 1
 -2 -3 13 312.06 112.644 1
 -2 3 12 2235.01 292.536 1
 2 -3 -12 2506.4 221.305 3
 2 -3 -12 2455.01 257.14 6
 2 3 -12 2665.4 281.498 6
 -2 -3 12 2133.72 266.909 1
 -2 -3 11 871.316 166.045 1
 2 3 -11 574.646 128.248 6
 2 -3 -11 821.613 143.686 6
 2 -3 -11 906.281 128.194 3
 -2 3 11 671.041 160.831 1
 2 3 -10 1595.34 198.158 6
 2 -3 -10 1445.32 176.057 6
 -2 -3 10 1766.38 224.663 1
 2 -3 -10 1748.53 166.762 3
 2 3 -9 8480.2 451.155 6
 2 -3 -9 8990.59 425.506 6
 2 -3 -9 9209.42 386.357 3
 -2 3 9 9554.52 384.044 4
 -2 -3 9 8749.62 491.121 1
 2 -3 -8 11797 432.714 3
 2 -3 -8 11375.4 459.75 6
 2 3 -8 11974 305.526 3
 -2 3 8 11950.6 416.35 4
 -2 -3 8 11094.1 534.378 1
 -2 3 7 518.677 76.8734 4
 -2 -3 7 497.658 107.096 1
 2 3 -7 480.799 46.8496 3
 2 -3 -7 508.53 87.7632 6
 -2 3 7 458.642 70.8006 2
 2 -3 -7 393.162 72.8897 3
 2 3 -6 10831 252.82 3
 2 -3 -6 10639.3 393.537 3
 -2 3 6 10997 362.137 4
 -2 3 6 10533 327.517 2
 -2 -3 6 10479.2 470.46 1
 2 3 -5 8920.72 402.993 7
 2 -3 -5 10001 372.513 3
 -2 -3 5 8851.64 196.349 4
 -2 3 5 9413.4 276.298 2
 -2 3 5 9050.57 313.533 4
 -2 -3 5 8685.27 406.281 1
 2 3 -4 28227.2 795.994 7
 -2 3 4 28655.5 647.664 6
 2 -3 -4 29706.5 729.672 3
 -2 -3 4 27790.8 496.392 4
 -2 -3 4 29167 777.782 1
 -2 3 4 28326.8 649.769 4
 2 3 -3 53962.5 1236.59 7
 -2 3 3 55171.3 1051.74 6
 2 -3 -3 56369 1164.53 3
 -2 -3 3 54119.9 1163.83 1
 -2 3 3 54714.7 1089.76 4
 -2 -3 3 55193.8 940.994 4
 -2 -3 3 55803.6 947.395 3
 2 3 -2 4682.9 282.637 7
 -2 3 2 4705.58 157.472 2
 -2 3 2 4492.4 194.794 6
 -2 -3 2 4523.59 184.043 3
 -2 -3 2 3996.13 213.618 1
 2 -3 -2 4035.21 230.226 3
 -2 3 2 4404.53 222.422 4
 -2 3 1 17434.3 394.204 2
 2 3 -1 15544.6 564.068 7
 2 -3 -1 17786.7 541.827 3
 -2 -3 1 18625.8 471.143 3
 2 -3 -1 16775.5 504.963 5
 2 3 -1 16477.2 503.206 5
 -2 -3 1 16883.5 449.937 1
 -2 3 1 18536.4 526.265 4
 -2 3 0 4036.96 173.053 2
 2 3 0 4130.68 266.439 7
 -2 -3 0 3962.83 205.203 3
 -2 -3 0 4551.71 177.38 1
 2 -3 0 3760.14 212.869 5
 2 3 0 3727.32 213.438 5
 2 -3 0 3677.84 233.94 3
 2 3 1 46997.2 1123.71 7
 -2 -3 -1 48116.2 833.531 1
 2 -3 1 48622.7 953.601 2
 2 -3 1 47050.3 1088.83 3
 2 -3 1 47193.6 1028.42 5
 2 3 1 47658.5 1036.87 5
 -2 -3 -1 48162.6 1053.24 2
 -2 3 -1 45663.2 933.64 2
 2 -3 2 9545.28 340.84 2
 2 3 2 9761.83 423.265 7
 2 -3 2 9449.03 369.075 5
 -2 -3 -2 10026.2 395.42 2
 -2 -3 -2 8851.76 194.294 1
 -2 3 -2 9664.5 270.394 1
 2 3 2 10026.2 378.353 5
 -2 3 -2 10044.9 342.623 2
 -2 3 -3 44332.9 805.873 1
 -2 -3 -3 43172.9 1042.16 2
 2 3 3 44682.6 1087.57 7
 2 -3 3 43465.2 1002.86 5
 2 3 3 44482.7 1013.91 5
 -2 3 -3 43298.7 963.26 2
 2 3 4 93.9366 46.3032 7
 -2 3 -4 89.2992 39.4475 2
 -2 -3 -4 152.312 56.5486 2
 -2 3 -4 88.2165 25.1057 1
 2 -3 4 56.1659 33.1851 5
 2 3 4 102.315 43.5276 5
 -2 -3 -5 20256.1 668.757 2
 2 -3 5 18711.8 598.784 5
 2 3 5 20003.8 617.213 5
 -2 3 -5 17908.8 598.366 2
 -2 -3 -6 5620.51 344.42 2
 2 -3 6 4906.85 287.203 5
 2 3 6 4868.34 287.484 5
 -2 3 -6 4871.1 300.504 2
 2 -3 7 15647.5 562.393 5
 2 3 7 16161.8 574.773 5
 2 -3 7 15230 386.744 1
 -2 3 -7 15176.3 589.069 2
 -2 -3 -7 14593.2 606.884 2
 2 -3 8 23741.9 757.37 5
 2 3 8 24528 772.316 5
 -2 3 -8 23938.3 806.747 2
 2 -3 8 24569.4 556.052 1
 -2 -3 -8 24601.6 849.243 2
 2 -3 9 5931.71 362.224 5
 2 3 9 5935.67 366.751 5
 -2 3 -9 5327.3 369.957 2
 -2 -3 -9 5292.16 383.489 2
 2 -3 10 4275.94 322.046 5
 2 3 10 4432.61 330.356 5
 -2 3 -10 4063.22 340.907 2
 -2 -3 -10 4144.24 354.439 2
 -2 3 -11 945.648 170.634 2
 -2 -3 -11 663.766 151.253 2
 -2 3 -11 810.64 144.772 6
 2 -3 11 1113.39 172.376 5
 2 3 11 935.138 161.186 5
 -2 3 -12 176.318 85.3306 2
 -2 -3 -12 304.607 111.12 2
 -2 3 -12 460.533 119.5 6
 2 -3 12 414.134 124.589 5
 2 3 12 357.627 107.389 5
 2 4 -13 160.991 92.6853 6
 2 -4 -13 171.448 89.4342 6
 -2 4 13 68.1004 74.286 1
 -2 -4 13 8.04589 57.0196 1
 -2 4 12 9035 615.555 1
 2 -4 -12 9357.78 453.781 3
 2 4 -12 9875.79 564.992 6
 2 -4 -12 9684.26 514.422 6
 -2 -4 12 7699.5 517.353 1
 2 4 -11 -6.65338 41.8783 6
 2 -4 -11 74.6389 52.969 6
 2 -4 -11 82.3577 52.7854 3
 -2 -4 11 169.938 78.3712 1
 2 4 -10 39.491 47.594 6
 2 -4 -10 99.7342 54.4691 6
 2 -4 -10 18.4776 36.2173 3
 -2 -4 10 -5.81388 46.4871 1
 2 -4 -9 11334.1 449.161 3
 2 -4 -9 11033.9 472.155 6
 2 4 -9 10964.5 527.26 6
 -2 -4 9 10400.4 531.514 1
 -2 4 9 11704 446.366 4
 -2 4 8 579.514 89.6415 4
 2 -4 -8 557.696 95.1435 6
 2 -4 -8 522.567 90.1964 3
 -2 -4 8 563.324 117.436 1
 2 4 -7 14606.6 544.1 7
 2 -4 -7 14736.6 497.644 6
 2 -4 -7 15935.5 519.089 3
 -2 -4 7 14521.6 590.061 1
 -2 4 7 15825.1 480.576 4
 -2 4 7 14899 425.408 2
 -2 -4 6 99.5048 52.2074 1
 2 4 -6 82.8924 46.9046 7
 -2 4 6 218.799 53.0856 4
 2 -4 -6 177.036 52.409 3
 2 -4 -6 185.979 51.5411 6
 -2 4 6 148.905 34.2758 2
 2 -4 -5 1783.88 156.475 3
 -2 4 5 1589.76 120.225 6
 2 4 -5 1375.94 155.209 7
 -2 -4 5 1467.43 157.942 1
 -2 4 5 1588.2 128.045 4
 2 4 -4 906.046 127.117 7
 2 -4 -4 940.374 113.053 3
 -2 4 4 793.903 79.856 6
 -2 -4 4 750.357 107.891 1
 -2 4 4 796.101 90.2073 4
 -2 4 3 2762.86 88.3765 2
 2 4 -3 3180.47 237.537 7
 -2 4 3 2855.68 145.784 6
 2 -4 -3 3485.34 219.134 3
 -2 -4 3 3041.8 197.513 1
 -2 4 3 2685.11 86.0714 2
 -2 -4 3 2831.06 100.21 3
 -2 4 3 2885.45 176.398 4
 -2 -4 3 2885.48 99.3987 4
 -2 4 2 51806.5 884.625 2
 2 4 -2 52463 1238.77 7
 -2 4 2 54063.9 991.823 6
 2 -4 -2 55033.8 1173.73 3
 -2 -4 2 54945.9 977.161 3
 -2 -4 2 55009 1092.55 1
 -2 4 2 54552.2 1109.05 4
 2 4 -1 21512.3 683.138 7
 2 -4 -1 21064.1 631.844 3
 -2 -4 1 20933.9 515.805 3
 -2 -4 1 20969.7 521.956 1
 2 -4 -1 19580.4 563.871 5
 2 4 -1 20873.9 576.027 5
 -2 4 1 21265.1 430.821 2
 -2 4 1 22341.6 607.498 4
 2 4 0 22001.7 701.676 7
 -2 -4 0 22906.6 512.301 1
 2 -4 0 22881.1 669.181 3
 2 -4 0 21158.1 589.539 5
 2 4 0 22465.7 604.36 5
 -2 4 0 22791.3 496.768 2
 -2 4 0 23737.7 656.748 4
 2 -4 1 45133.6 903.301 2
 -2 -4 -1 46380.3 821.279 1
 2 4 1 45661.8 1116.89 7
 -2 -4 -1 43797.1 1023.85 2
 2 -4 1 46881 1090.99 3
 2 -4 1 44618.4 995.109 5
 2 4 1 44544.3 999.824 5
 -2 4 -1 45129 898.466 2
 2 -4 2 2932.38 178.328 2
 -2 -4 -2 3440.83 227.513 2
 2 4 2 2817.9 224.944 7
 2 -4 2 2779.37 190.179 5
 2 4 2 2795.25 192.217 5
 -2 -4 -2 2817.79 102.24 1
 -2 4 -2 2800.27 169.865 2
 -2 4 -3 3658.46 160.221 1
 -2 -4 -3 3739.23 251.778 2
 2 4 3 3560.13 254.265 7
 2 -4 3 3592.55 225.864 5
 2 4 3 3588.58 226.615 5
 -2 4 -3 3514.9 208.872 2
 -2 -4 -4 31736.7 871.76 2
 2 4 4 30827.8 864.381 7
 -2 4 -4 31003.3 650.687 1
 2 -4 4 31076.8 801.359 5
 2 4 4 31090.7 805.72 5
 -2 4 -4 30690.5 787.598 2
 2 4 5 494.523 98.2088 7
 -2 4 -5 486.363 88.1309 2
 -2 4 -5 338.724 52.2599 1
 -2 -4 -5 297.809 83.1933 2
 2 -4 5 259.108 65.2015 5
 2 4 5 428.845 83.7406 5
 -2 -4 -6 9414.69 461.685 2
 2 -4 6 9217.19 404.28 5
 2 4 6 8751.65 399.034 5
 -2 4 -6 9413.49 426.949 2
 2 -4 7 -8.35737 17.5439 1
 -2 4 -7 14.827 42.4205 2
 -2 -4 -7 1.81865 36.3531 2
 2 -4 7 3.59136 40.4557 5
 2 4 7 70.3402 54.165 5
 2 -4 8 14819.5 570.19 5
 2 4 8 14907.4 577.36 5
 -2 4 -8 15162.8 621.609 2
 2 -4 8 15174.9 423.327 1
 -2 -4 -8 14992.3 647.242 2
 -2 4 -9 400.399 106.698 2
 2 -4 9 517.925 73.3234 1
 -2 -4 -9 597.657 129.584 2
 2 -4 9 413.924 98.3962 5
 2 4 9 487.655 106.349 5
 -2 4 -10 43.6163 55.7179 2
 -2 -4 -10 107.774 69.2729 2
 -2 4 -10 39.7033 36.4047 6
 2 -4 10 92.9329 60.3808 5
 2 4 10 23.1631 44.8728 5
 -2 4 -11 12489.9 566.346 6
 2 -4 11 12454.8 592.643 5
 2 4 11 12264 593.73 5
 -2 4 -11 11194.3 606.429 2
 -2 -4 -11 11402.4 640.5 2
 -2 4 -12 1331.7 216.083 2
 -2 -4 -12 1240.45 214.172 2
 2 -4 12 1578.08 217.472 5
 2 4 12 1530.85 215.341 5
 -2 4 -12 1445.96 199.682 6
 2 5 -12 55.7066 64.7892 6
 2 -5 -12 68.7869 50.5692 6
 2 -5 -12 81.9975 63.2271 3
 -2 -5 12 146.519 80.3752 1
 2 -5 -11 8037.33 411.438 3
 2 5 -11 7747.77 482.503 6
 2 -5 -11 7749.02 431.996 6
 -2 -5 11 7186.65 474.354 1
 2 5 -10 907.771 160.503 6
 2 -5 -10 1021.13 145.545 6
 2 -5 -10 903.358 130.918 3
 -2 -5 10 1185.84 182.776 1
 -2 5 10 986.314 133.501 4
 2 -5 -9 4892.28 296.828 6
 2 -5 -9 4699.04 289.477 3
 -2 -5 9 4201.37 327.561 1
 -2 5 9 4564.78 274.733 4
 2 5 -8 2010.26 192.766 7
 2 -5 -8 2306.31 193.632 3
 2 -5 -8 2080.57 179.483 6
 -2 -5 8 1459.29 186.943 1
 -2 5 8 2005.84 169.03 4
 2 5 -7 3156.81 241.062 7
 2 -5 -7 2731.03 191.33 6
 -2 -5 7 2643.07 236.026 1
 -2 5 7 2868.06 193.851 4
 2 -5 -7 2962.05 214.553 3
 -2 5 6 1385.71 88.1965 2
 2 5 -6 1331.15 156.755 7
 2 -5 -6 1217.23 117.582 6
 2 -5 -6 1405.46 146.763 3
 -2 -5 6 1691.74 177.806 1
 -2 5 6 1323.23 125.942 4
 2 5 -5 3964.96 273.986 7
 2 -5 -5 4273.95 255.527 3
 -2 5 5 3613.76 176.495 6
 -2 -5 5 3797.69 257.39 1
 -2 5 5 3882.69 214.294 4
 2 -5 -4 3167.28 216.371 3
 -2 5 4 2986.1 147.112 6
 -2 -5 4 2996.57 213.169 1
 2 5 -4 2810.68 230.823 7
 -2 5 4 2890.42 181.224 4
 -2 -5 3 46206.8 768.047 3
 -2 5 3 50190.1 880.923 6
 2 -5 -3 52135.6 1113.95 3
 -2 -5 3 50056 1055.25 1
 2 5 -3 49673.7 1171.32 7
 -2 5 3 51159.7 1028.04 4
 -2 -5 3 45494.8 766.626 4
 -2 5 2 1730.21 97.8023 6
 2 -5 -2 1771.59 165.984 3
 -2 -5 2 1715.59 100.194 3
 -2 -5 2 1662.42 136.469 1
 2 5 -2 1146.76 147.589 7
 -2 5 2 1607.89 140.713 4
 2 5 -1 20004.7 557.985 1
 2 5 -1 20943.2 674.888 7
 -2 -5 1 19474.9 514.951 1
 2 -5 -1 21059.1 634.415 3
 2 -5 -1 20012.9 553.749 5
 2 5 -1 19620.4 550.545 5
 -2 5 1 20113.9 391.156 2
 -2 5 1 20191.2 594.869 4
 -2 5 0 124.041 44.452 4
 2 5 0 80.7953 47.3698 7
 2 5 0 163.911 42.3583 1
 -2 5 0 98.0064 25.7295 2
 2 -5 0 129.69 42.552 5
 2 5 0 86.3933 37.6307 5
 2 -5 0 128.542 51.625 3
 2 -5 0 101.64 26.4291 2
 -2 -5 0 103.96 32.9736 1
 2 -5 1 26583.7 607.877 2
 2 5 1 26633.1 796.613 7
 -2 -5 -1 27083.3 744.564 2
 2 -5 1 28141 796.234 3
 2 -5 1 26745.1 688.912 5
 2 5 1 27547.4 701.224 5
 -2 5 -1 26386.6 595.255 2
 -2 -5 -1 27212.8 557.255 1
 -2 5 -1 27646 759.807 4
 2 5 1 26351.4 597.977 1
 2 -5 2 13530.3 417.558 2
 -2 -5 -2 13807.4 501.704 2
 2 -5 2 13247.9 521.814 3
 2 -5 2 13172.6 449.837 5
 2 5 2 13954.8 465.222 5
 2 5 2 13457.3 532.259 7
 -2 5 -2 13537 408.303 2
 2 5 2 13441.3 340.718 1
 -2 5 -3 14535.1 394.575 1
 -2 -5 -3 14872.2 541.533 2
 2 5 3 14256.1 552.553 7
 2 -5 3 14585.7 485.654 5
 2 5 3 14595.8 489.919 5
 -2 5 -3 13635.3 447.481 2
 2 5 3 13725.8 316.933 1
 -2 -5 -4 12747.1 510.466 2
 2 5 4 12132.3 501.286 7
 -2 5 -4 11909.8 348.982 1
 2 -5 4 11793.8 437.968 5
 2 5 4 11658.1 438.906 5
 2 5 4 10256.1 234.775 1
 -2 5 -4 12038.7 433.745 2
 -2 -5 -5 11149.2 492.398 2
 2 5 5 10600 468.881 7
 -2 5 -5 10720.4 348.401 1
 2 -5 5 10892.8 433.45 5
 2 5 5 10420.1 428.189 5
 -2 5 -5 10765.5 437.888 2
 2 5 6 540.204 102.053 7
 -2 5 -6 411.7 89.6574 2
 -2 -5 -6 347.328 90.0848 2
 2 -5 6 452.564 88.4789 5
 2 5 6 440.433 88.4654 5
 -2 5 -6 454.78 70.4494 1
 -2 -5 -7 17031.8 687.289 2
 2 -5 7 18007.2 615.431 5
 2 5 7 18170.8 622.294 5
 -2 5 -7 18153 659.547 2
 -2 5 -8 1065.08 156.665 2
 -2 -5 -8 1217.05 179.549 2
 2 5 8 1088.74 148.052 5
 2 -5 8 1056.57 144.066 5
 2 -5 8 1094.75 107.086 1
 -2 5 -9 1626.88 178.117 6
 2 -5 9 1579.16 185.508 5
 2 5 9 1775.41 198.395 5
 -2 5 -9 1602.16 201.525 2
 2 -5 9 1551.62 131.954 1
 -2 -5 -9 1627.78 218.049 2
 -2 5 -10 814.422 151.62 2
 -2 5 -10 1200.24 159.705 6
 -2 -5 -10 1081.14 184.776 2
 2 -5 10 1004.37 154.94 5
 2 5 10 920.736 153.028 5
 -2 5 -11 10877.5 530.803 6
 2 -5 11 11727.4 577.816 5
 2 5 11 12914.6 615.444 5
 -2 5 -11 10945.2 599.623 2
 -2 -5 -11 11092.2 630.438 2
 -2 5 -12 2073.1 241.383 6
 2 -5 12 2357.76 264.062 5
 2 5 12 2689.08 286.676 5
 -2 -5 -12 2503.33 303.876 2
 2 -6 -12 1565.01 198.419 6
 2 -6 -12 1650.05 198.977 3
 -2 -6 12 1366.01 213.798 1
 2 6 -12 1380.74 216.04 6
 2 -6 -11 230.718 80.3097 6
 -2 -6 11 112.09 80.5393 1
 2 -6 -11 212.976 76.4941 3
 2 -6 -10 50.931 48.5447 6
 -2 -6 10 25.4798 44.128 1
 2 -6 -10 100.486 56.6305 3
 -2 6 10 53.3667 44.0373 4
 -2 6 9 21.0496 35.3203 4
 2 6 -9 37.3217 40.0857 7
 2 -6 -9 53.8432 43.9176 6
 -2 -6 9 33.512 46.9761 1
 2 -6 -9 48.2199 40.2874 3
 2 6 -8 4453.25 300.269 7
 2 -6 -8 5159.22 305.923 3
 2 -6 -8 4816.67 272.746 6
 -2 -6 8 5097.79 347.659 1
 -2 6 8 5234.28 287.599 4
 2 6 -7 983.158 141.814 7
 2 -6 -7 1114.96 118.264 6
 -2 -6 7 913.4 142.875 1
 2 -6 -7 999.945 131.553 3
 -2 6 7 946.647 116.06 4
 2 6 -6 8458.21 424.971 7
 2 -6 -6 9800.01 416.703 3
 -2 -6 6 8831.02 424.322 1
 -2 6 6 9108.86 362.322 4
 2 6 -5 9925.32 457.205 7
 2 -6 -5 10405.2 430.665 3
 -2 -6 5 10016.4 433.546 1
 -2 6 5 10131.2 379.281 4
 -2 6 4 212.984 56.1027 4
 2 6 -4 156.175 58.7924 7
 -2 -6 4 110.997 45.1812 1
 -2 6 4 191.181 33.7748 6
 2 -6 -4 174.835 58.6453 3
 2 6 -3 1665.43 177.855 7
 2 -6 -3 1755.55 169.803 3
 -2 6 3 1715.83 90.5498 6
 -2 -6 3 1655.63 148.716 1
 -2 6 3 1539.18 139.029 4
 2 6 -2 63866.6 1440.09 7
 -2 -6 2 67611.7 1297.72 1
 -2 6 2 63756.1 1083.69 6
 2 -6 -2 66532.5 1411.3 3
 -2 -6 2 65086.1 1130.78 3
 -2 -6 2 64009.4 1076.21 4
 -2 6 2 64729.7 1315.21 4
 -2 6 1 326.956 70.5998 4
 2 6 -1 225.058 69.652 7
 -2 6 1 393.738 41.0296 6
 2 -6 -1 408.005 69.7439 5
 2 6 -1 413.458 71.0904 5
 2 -6 -1 447.839 86.5936 3
 2 6 -1 273.857 59.946 1
 -2 -6 1 341.573 59.1907 1
 -2 -6 1 321.687 43.661 4
 -2 6 0 450.565 84.8423 4
 2 -6 0 439.559 49.745 2
 2 6 0 409.023 91.1149 7
 2 6 0 322.655 59.1366 1
 2 -6 0 409.119 71.0659 5
 2 6 0 426.776 73.952 5
 2 -6 0 363.895 79.1008 3
 -2 -6 0 404.485 58.2887 1
 -2 -6 0 372.447 53.7015 4
 2 -6 1 45125.9 896.572 2
 -2 -6 -1 44114.2 1066.28 2
 2 -6 1 45290.4 1115.08 3
 2 -6 1 46070.7 994.547 5
 2 6 1 44568 994.656 5
 2 6 1 44850.6 1119.09 7
 -2 6 -1 45446.9 884.08 2
 2 6 1 43311.5 905.896 1
 -2 -6 -1 45287.4 864.939 1
 -2 6 -1 46137.3 1086.93 4
 2 -6 2 5414.01 245.268 2
 2 6 2 5705.66 331.931 7
 2 -6 2 5578.07 333.735 3
 2 -6 2 5263.13 268.349 5
 2 6 2 5334.33 274.429 5
 -2 -6 -2 5677.5 314.12 2
 2 6 2 5392.34 207.637 1
 -2 6 -2 5770.91 247.768 2
 -2 6 -3 864.628 95.0052 1
 2 6 3 932.123 135.835 7
 2 6 3 1032.12 119.368 5
 2 6 3 901.259 71.7056 1
 -2 -6 -3 893.897 128.585 2
 2 -6 3 765.582 102.207 5
 -2 6 -3 930.638 105.179 2
 -2 -6 -4 17551.1 634.154 2
 -2 6 -4 16596.4 466.125 1
 2 6 4 16727.5 621.738 7
 2 6 4 16870.8 375.81 1
 2 -6 4 18411.9 571.646 5
 2 6 4 17574.8 562.112 5
 -2 6 -4 16682.2 540.631 2
 2 6 5 23.927 30.8767 7
 -2 6 -5 2.46755 30.8211 2
 -2 -6 -5 49.9053 47.34 2
 2 -6 5 -5.82477 23.3773 5
 2 6 5 67.187 40.6017 5
 -2 -6 -6 8011.27 437.428 2
 2 6 6 8439.93 424.444 7
 2 -6 6 8771.6 397.363 5
 2 6 6 8055.97 385.79 5
 -2 6 -6 7536.68 387.212 2
 -2 -6 -7 1506.56 193.39 2
 2 6 7 1475.99 173.757 7
 2 -6 7 1324.31 154.947 5
 2 6 7 1341.35 158.321 5
 -2 6 -7 1270.72 164.064 2
 2 -6 8 491.932 77.3132 1
 -2 6 -8 323.416 89.8686 2
 -2 6 -8 330.963 78.685 6
 -2 -6 -8 426.98 111.471 2
 2 -6 8 432.732 96.6414 5
 2 6 8 359.632 88.4879 5
 -2 6 -9 103.57 62.8065 2
 2 -6 9 36.9659 34.0319 1
 -2 6 -9 36.9568 49.3543 6
 -2 -6 -9 58.1452 46.697 2
 2 -6 9 42.995 43.5532 5
 2 6 9 60.9485 45.1048 5
 -2 -6 -10 1202.18 198.111 2
 -2 6 -10 877.664 141.086 6
 2 -6 10 884.441 146.463 5
 2 6 10 1006.57 159.675 5
 -2 -6 -11 836.271 171.682 2
 -2 6 -11 819.523 143.326 6
 2 -6 11 1166.69 178.677 5
 2 6 11 1350.06 192.784 5
 -2 -7 12 1748.12 243.834 1
 2 -7 -12 1486.44 192.562 6
 2 -7 -12 1305.53 185.072 3
 2 -7 -11 7339.04 417.022 3
 2 -7 -11 7692.09 416.521 6
 -2 -7 11 7205.99 479.873 1
 -2 7 11 7206.5 410.523 4
 -2 7 10 655.595 118.118 4
 -2 -7 10 491.998 123.203 1
 2 -7 -10 604.88 107.401 6
 2 -7 -10 570.469 115.005 3
 -2 7 9 118.149 51.3541 4
 2 7 -9 118.872 63.3298 7
 -2 -7 9 287.615 89.9118 1
 2 -7 -9 230.193 65.9347 6
 2 -7 -9 153.397 64.6389 3
 2 7 -8 6014.81 365.078 7
 2 -7 -8 6154.05 349.176 3
 2 -7 -8 5668.36 291.626 6
 -2 -7 8 5386.9 362.325 1
 -2 7 8 5521.64 308.196 4
 2 7 -7 23738.3 771.929 7
 2 -7 -7 21599.3 594.838 6
 -2 -7 7 21081.4 740.375 1
 2 -7 -7 23292 718.964 3
 -2 7 7 22381.6 658.891 4
 2 7 -6 16818.8 624.261 7
 2 -7 -6 16339.5 582.852 3
 -2 -7 6 15673.7 598.979 1
 -2 7 6 16754.6 532.796 4
 2 7 -5 1343.83 164.088 7
 2 -7 -5 1348.54 154.613 3
 -2 -7 5 1320.8 151.412 1
 -2 7 5 1540.45 144.577 4
 2 7 -4 3875.09 281.412 7
 2 -7 -4 3977.92 263.905 3
 -2 -7 4 3743.81 246.916 1
 -2 7 4 3502.24 219.043 4
 2 7 -3 880.611 136.178 7
 -2 -7 3 1022.32 118.744 1
 2 -7 -3 827.305 122.898 3
 -2 7 3 964.26 114.959 4
 2 7 -2 29121.5 871.108 7
 -2 -7 2 29465.8 727.828 1
 2 -7 -2 29544.8 838.872 3
 -2 -7 2 29442 549.375 4
 -2 7 2 30402.5 778.011 4
 -2 -7 1 25317.3 623.043 1
 -2 7 1 22767 423.656 6
 2 -7 -1 25734.2 753.624 3
 2 7 -1 24953.2 780.265 7
 2 -7 -1 24635 632.151 5
 2 7 -1 25240.6 635.856 5
 -2 -7 1 24388.8 509.053 4
 -2 7 1 25673.4 704.803 4
 -2 -7 0 421.087 56.7991 4
 2 7 0 334.807 63.9715 1
 -2 7 0 280.407 69.0128 4
 2 -7 0 360.345 45.9383 2
 2 7 0 295.747 78.852 7
 -2 -7 0 305.422 55.149 1
 2 -7 0 328.03 64.0456 5
 2 7 0 306.164 62.6063 5
 2 -7 0 364.298 86.6173 3
 2 -7 1 7364.75 264.875 2
 2 7 1 7495.98 397.846 7
 2 -7 1 8027 403.871 3
 2 -7 1 7258.92 313.532 5
 2 7 1 7759.51 325.572 5
 2 7 1 8071.61 297.023 1
 -2 -7 -1 7723.79 267.864 1
 -2 7 -1 8603.39 393.556 4
 2 -7 2 2800.06 173.228 2
 2 7 2 2662.76 232.354 7
 -2 -7 -2 2679.42 221.306 2
 2 -7 2 2903.56 243.648 3
 2 -7 2 2394.65 177.512 5
 2 7 2 2916.51 198.72 5
 2 7 2 2493.59 146.927 1
 -2 7 -2 2627 220.789 4
 2 7 3 3009.2 244.485 7
 -2 -7 -3 2909.52 234.647 2
 2 7 3 2892.82 148.056 1
 2 -7 3 2774.26 242.982 3
 2 -7 3 3063.83 205.643 5
 2 7 3 3008.58 206.872 5
 2 7 4 174.391 35.7411 1
 2 7 4 252.81 77.0463 7
 -2 7 -4 132.611 47.1493 2
 -2 -7 -4 273.123 79.3976 2
 2 -7 4 193.83 60.4363 5
 2 7 4 141.277 50.7116 5
 -2 -7 -5 4578.25 319.977 2
 2 7 5 4736.63 317.605 7
 2 7 5 4405.7 167.988 1
 2 -7 5 4752.11 278.251 5
 2 7 5 4737.63 279.83 5
 -2 7 -5 4318.53 271.496 2
 -2 -7 -6 1748.52 204.076 2
 2 7 6 1492.85 179.735 7
 -2 7 -6 1711.45 148.598 6
 2 -7 6 1919.35 181.256 5
 2 7 6 1589.89 168.585 5
 -2 7 -6 1749.63 181.431 2
 2 7 7 69.7307 51.8202 7
 -2 7 -7 127.02 52.9159 6
 -2 -7 -7 66.2514 43.3198 2
 2 -7 7 195.809 65.3655 5
 -2 -7 -8 18633.1 759.449 2
 2 7 8 17203.3 660.351 7
 -2 7 -8 16951.6 589.896 6
 2 -7 8 17550 636.654 5
 2 7 8 18760.8 660.623 5
 2 -7 9 102.536 49.1296 1
 -2 7 -9 76.7857 52.6042 6
 -2 -7 -9 71.7035 59.85 2
 2 -7 9 40.4783 42.8219 5
 2 7 9 7.76015 33.8252 5
 -2 7 -10 207.524 73.7906 6
 -2 -7 -10 152.812 79.4408 2
 2 -7 10 207.362 77.7507 5
 2 7 10 179.949 82.7317 5
 -2 7 -11 1631.52 201.135 6
 -2 -7 -11 1552.92 235.277 2
 2 -7 11 1605.86 205.065 5
 2 7 11 1840.35 228.157 5
 -2 -8 12 916.353 179.809 1
 -2 -8 11 1126.13 195.876 1
 2 -8 -11 1113.67 167.597 3
 -2 8 11 1227.83 172.964 4
 -2 8 10 89.8181 62.3975 4
 -2 -8 10 48.134 58.8815 1
 2 -8 -10 18.4458 38.989 6
 2 -8 -10 58.4464 46.4901 3
 -2 8 9 1185.41 149.721 4
 2 8 -9 810.017 143.953 7
 -2 -8 9 908.904 158.86 1
 2 -8 -9 1110.5 135.308 6
 2 -8 -9 1019.98 150.627 3
 2 8 -8 7636.75 425.193 7
 2 -8 -8 7582.2 405.549 3
 2 -8 -8 7444.05 329.098 6
 -2 -8 8 7672.85 440.841 1
 -2 8 8 7998.39 388.004 4
 2 8 -7 1367.13 174.063 7
 2 -8 -7 1943.68 195.807 3
 2 -8 -7 1501.26 129.203 6
 -2 -8 7 1596.37 189.909 1
 -2 8 7 1431.03 153.273 4
 -2 8 6 29.1962 33.1043 4
 -2 -8 6 109.938 79.2636 1
 2 8 -6 -0.76339 30.1052 7
 2 -8 -6 86.5702 58.5938 3
 2 8 -5 1863.25 202.943 7
 2 -8 -5 2442.87 215.411 3
 -2 -8 5 2144.76 198.155 1
 -2 8 5 2216.37 180.328 4
 2 8 -4 20113.9 712.941 7
 -2 -8 4 19033.7 619.278 1
 2 -8 -4 21611.4 692.101 3
 -2 8 4 20466.3 609.394 4
 2 8 -3 2132.64 212.385 7
 -2 -8 3 1781.79 160.276 1
 2 -8 -3 1823.9 185.483 3
 -2 8 3 2030.78 172.087 4
 2 8 -2 11803.5 518.472 7
 -2 -8 2 11284.9 413.227 1
 -2 -8 2 11506 273.25 3
 2 -8 -2 12542.7 511.314 3
 -2 8 2 11541.6 441.375 4
 -2 -8 1 29722.6 717.835 1
 2 8 -1 29770 893.092 7
 2 -8 -1 31150.4 890.472 3
 2 8 -1 29595 730.491 5
 -2 -8 1 29194.3 596.686 4
 -2 8 1 29421.7 796.722 4
 -2 -8 0 61.8311 22.1821 4
 -2 8 0 33.0528 33.6494 4
 2 8 0 53.6938 42.1883 7
 -2 -8 0 75.0885 30.2854 1
 2 -8 0 50.3341 19.5426 2
 2 -8 0 74.589 31.4005 5
 2 8 0 39.9915 25.9694 5
 2 -8 0 28.9364 31.2232 3
 2 -8 1 7305.45 265.297 2
 -2 8 -1 7130.52 192.258 6
 2 -8 1 7740.37 407.065 3
 2 -8 1 7432.19 312.259 5
 2 8 1 7470.18 318.839 5
 2 8 1 6730.23 287.976 1
 2 8 1 8265.47 424.041 7
 -2 -8 -1 7333.82 277.158 1
 -2 8 -1 7640.99 381.093 4
 2 -8 2 17113.6 500.223 2
 2 8 2 19284.2 682.146 7
 -2 -8 -2 17261.5 620.376 2
 -2 8 -2 17582.3 402.399 6
 2 -8 2 19460.4 688.531 3
 2 8 2 16954.4 477.428 1
 2 -8 2 17349.2 536.84 5
 2 8 2 17697.1 545.991 5
 -2 8 -2 18921.4 641.144 4
 -2 8 -3 578.101 106.651 4
 2 8 3 631.801 119.591 7
 2 8 3 721.836 80.2356 1
 -2 8 -3 751.433 74.8232 6
 2 -8 3 833.786 108.377 5
 2 8 3 909.193 113.604 5
 -2 -8 -3 690.878 118.513 2
 2 -8 3 621.755 119.423 3
 2 8 4 32.933 22.4727 1
 2 8 4 65.2639 51.3365 7
 -2 8 -4 14.8728 17.9473 6
 -2 -8 -4 40.1321 38.2562 2
 2 -8 4 59.0304 35.071 5
 2 8 4 96.4215 47.5431 5
 2 8 5 966.393 83.7947 1
 2 8 5 844.35 133.721 7
 -2 8 -5 1073.3 109.097 6
 2 -8 5 1135.53 136.698 5
 2 8 5 948.532 126.23 5
 -2 -8 -5 894.283 146.237 2
 -2 -8 -6 7818.07 444.004 2
 2 8 6 6962.29 402.689 7
 -2 8 -6 7178.01 318.662 6
 2 -8 6 7291.5 365.814 5
 2 8 6 7291.72 370.183 5
 -2 -8 -7 5212.81 373.322 2
 2 8 7 5078.69 345.936 7
 -2 8 -7 4889.39 278.051 6
 2 -8 7 5013.74 312.838 5
 2 8 7 4912.51 312.269 5
 -2 -8 -8 5644.3 408.452 2
 2 8 8 5056.72 346.091 7
 -2 8 -8 5291.74 307.845 6
 2 -8 8 5081.42 325.798 5
 2 8 8 5586.62 346.53 5
 2 8 9 1508.61 186.743 7
 -2 8 -9 1609.13 180.159 6
 -2 -8 -9 1366.82 204.781 2
 2 -8 9 1310.44 170.319 5
 2 8 9 1569.19 191.783 5
 2 -8 9 1237.88 138.422 1
 -2 8 -10 426.784 100.462 6
 -2 -8 -10 334.139 115.195 2
 2 -8 10 356.618 98.2949 5
 2 8 10 331.174 92.4932 5
 -2 8 -11 10408 529.732 6
 2 -8 11 11573.1 569.122 5
 2 8 11 11397.1 576.47 5
 -2 -8 -11 11608.5 665.668 2
 -2 -9 11 322.45 105.836 1
 2 -9 -11 287.52 97.173 3
 -2 9 11 376.03 103.18 4
 2 -9 -10 3172.21 279.914 3
 -2 -9 10 3102.01 303.392 1
 -2 9 10 2818.16 253.716 4
 -2 -9 9 1026.52 170.392 1
 2 9 -9 1108.49 168.384 7
 2 -9 -9 1043.1 159.263 3
 -2 9 9 1421.59 171.411 4
 2 9 -8 7339.87 427.572 7
 2 -9 -8 8827.69 448.304 3
 2 -9 -8 7617.78 324.507 6
 -2 -9 8 8005.04 457.451 1
 -2 9 8 7791.97 394.522 4
 2 9 -7 6753.62 406.162 7
 2 -9 -7 7223.56 397.982 3
 2 -9 -7 6169.4 262.269 6
 -2 -9 7 6507.38 390.364 1
 -2 9 7 6709.92 349.975 4
 2 9 -6 2648.91 252.164 7
 -2 -9 6 2932.58 245.125 1
 2 -9 -6 2962.96 247.909 3
 -2 9 6 2598.78 208.665 4
 2 9 -5 3554.3 288.381 7
 -2 -9 5 3577.84 256.869 1
 2 -9 -5 3742.4 279.736 3
 -2 9 5 4029.86 253.701 4
 2 9 -4 5962.75 370.642 7
 -2 -9 4 5230.5 300.751 1
 2 -9 -4 6297.55 360.742 3
 -2 9 4 5547.89 298.744 4
 -2 -9 3 11754.6 451.276 1
 2 9 -3 12047 537.931 7
 2 -9 -3 12513.2 526.993 3
 -2 9 3 11480 450.972 4
 -2 -9 2 2775.53 196.726 1
 2 9 -2 2580.57 238.14 7
 -2 -9 2 2504.48 113.881 3
 2 -9 -2 2721.51 238.72 3
 -2 9 2 2555.47 202.561 4
 -2 -9 1 215.059 38.3438 4
 -2 9 1 352.707 81.0415 4
 2 9 -1 315.174 88.6386 7
 -2 -9 1 306.846 64.5671 1
 2 -9 -1 255.216 75.9467 3
 -2 9 0 807.635 120.385 4
 2 9 0 791.781 132.889 7
 2 -9 0 708.806 91.6028 5
 2 9 0 781.398 96.3557 5
 2 -9 0 731.746 122.402 3
 -2 -9 0 803.259 80.1545 4
 -2 -9 0 844.731 99.9341 1
 -2 9 -1 18.426 34.2468 4
 2 9 1 1.14007 30.2379 7
 -2 -9 -1 28.2596 26.3636 1
 -2 9 -1 14.3806 9.10017 6
 2 -9 1 -16.4914 19.0817 5
 2 9 1 11.7632 28.869 5
 2 -9 1 -0.28252 32.8652 3
 2 9 2 18312.6 678.337 7
 -2 -9 -2 17453.4 635.785 2
 -2 9 -2 16857 386.771 6
 2 9 2 16751.3 499.355 1
 2 -9 2 17002.9 660.46 3
 2 -9 2 17018.4 528.129 5
 2 9 2 18304.7 550.22 5
 -2 9 -2 18821.3 654.002 4
 2 -9 2 16821.6 499.548 2
 -2 -9 -3 38776.1 1051.8 2
 2 9 3 35274.3 821.119 1
 -2 9 -3 37889.8 766.126 6
 2 -9 3 41062.8 1125.94 3
 2 -9 3 37488.8 909.524 5
 2 9 3 39161.3 929.98 5
 2 9 3 38404.5 1073.65 7
 -2 9 -3 40005.3 1061.52 4
 -2 -9 -4 2851.9 253.961 2
 2 9 4 2536.12 157.306 1
 -2 9 -4 2618.39 159.259 6
 2 -9 4 2803.69 206.535 5
 2 9 4 2787.35 208.683 5
 2 9 4 2702.41 247.515 7
 -2 9 -4 2009.38 211.176 4
 -2 -9 -5 2751.95 259.809 2
 2 9 5 3395.47 279.93 7
 -2 9 -5 3025.72 188.188 6
 2 -9 5 2993.9 224.491 5
 2 9 5 2678.72 214.001 5
 -2 -9 -6 5766.84 388.911 2
 -2 9 -6 5699.15 285.937 6
 2 -9 6 6280.43 337.687 5
 2 9 6 5929.95 332.799 5
 2 9 6 6414.87 386.161 7
 -2 -9 -7 12948.3 624.665 2
 2 9 7 13823.3 602.712 7
 -2 9 -7 13833.8 499.022 6
 2 -9 7 13880 552.833 5
 2 9 7 15464.3 582.686 5
 2 9 8 58.9847 38.038 7
 -2 9 -8 152.32 54.8313 6
 -2 -9 -8 108.126 64.0641 2
 2 -9 8 110.284 58.0918 5
 2 9 8 174.104 66.7644 5
 2 9 9 3484.93 290.201 7
 -2 9 -9 3410.85 261.832 6
 2 -9 9 3193.68 269.812 5
 2 9 9 3380.84 280.215 5
 2 -9 9 3172.58 234.97 1
 -2 -9 -9 3011.82 310.98 2
 -2 9 -10 2283.3 227.97 6
 2 -9 10 2539.48 249.767 5
 2 9 10 2415.95 247.468 5
 -2 -9 -10 2537.33 296.659 2
 -2 -10 11 349.478 115.857 1
 2 -10 -11 268.151 91.8628 3
 -2 10 11 113.577 66.1601 4
 2 -10 -10 6347.07 415.149 3
 -2 -10 10 6815.86 455.053 1
 -2 10 10 7550.15 431.271 4
 2 10 -9 16141.4 676.281 7
 2 -10 -9 16245.6 673.881 3
 -2 -10 9 16302.4 703.569 1
 -2 10 9 17161.4 649.884 4
 -2 10 8 306.115 90.7926 4
 2 10 -8 181.114 77.5305 7
 2 -10 -8 175.503 78.1481 3
 -2 -10 8 167.37 71.818 1
 2 10 -7 5504.37 377.445 7
 -2 -10 7 5133.16 345.617 1
 2 -10 -7 5548.82 360.912 3
 -2 10 7 4797.89 304.12 4
 -2 10 6 301.989 80.4956 4
 2 10 -6 223.414 88.4562 7
 2 -10 -6 376.114 99.5003 3
 -2 -10 6 270.98 85.5568 1
 -2 -10 5 1591.23 174.142 1
 2 -10 -5 1531.31 185.063 3
 2 10 -5 1710.08 203.595 7
 -2 10 5 1557.59 163.167 4
 -2 -10 4 1480.31 162.752 1
 2 10 -4 1572.56 194.102 7
 2 -10 -4 1731.48 195.753 3
 -2 10 4 1738.87 170.849 4
 -2 -10 3 4510.15 272.371 1
 2 10 -3 4324.65 320.083 7
 2 -10 -3 4619.05 319.846 3
 -2 10 3 4386.54 272.048 4
 -2 -10 2 889.985 116.218 1
 -2 -10 2 920.8 72.9159 3
 2 10 -2 862.061 141.297 7
 2 -10 -2 892.383 143.046 3
 -2 10 2 1041.06 133.327 4
 -2 -10 1 2104.75 123.746 3
 2 -10 -1 2438.28 236.04 3
 2 10 -1 2264.91 226.805 7
 -2 -10 1 2153.52 124.366 4
 -2 10 1 2098.49 192.284 4
 -2 -10 1 2428.07 180.829 1
 2 -10 0 905.838 76.0796 2
 2 10 0 696.452 127.489 7
 2 -10 0 741.968 93.3636 5
 2 10 0 829.682 98.5464 5
 2 -10 0 801.055 135.29 3
 -2 -10 0 921.947 107.868 1
 -2 10 0 1052.13 138.731 4
 2 10 1 1996.67 214.661 7
 2 -10 1 2144.02 222.955 3
 2 -10 1 2133.85 163.064 5
 2 10 1 1988.29 159.771 5
 -2 -10 -1 2030.2 158.481 1
 -2 10 -1 2137.86 203.997 4
 2 -10 1 2100.89 140.824 2
 2 10 2 15667.3 636.682 7
 -2 -10 -2 15913.3 618.006 2
 -2 10 -2 15064.8 348.068 6
 2 -10 2 16710.9 661.53 3
 2 -10 2 14934.8 485.383 5
 2 10 2 15717.1 501.558 5
 -2 10 -2 16906 624.445 4
 2 -10 2 13900.8 457.125 2
 2 10 3 35005.5 1047.67 7
 -2 -10 -3 37364 1043.95 2
 -2 10 -3 35056.3 730.181 6
 2 -10 3 36895.4 1082.35 3
 2 -10 3 36677.6 886.36 5
 2 10 3 36875.5 896.023 5
 -2 10 -3 38283.8 1042.18 4
 2 10 4 26536.5 885.673 7
 -2 -10 -4 27796.1 893.438 2
 -2 10 -4 27430.2 645.408 6
 2 -10 4 28153.8 930.226 3
 2 -10 4 28215.5 761.463 5
 2 10 4 27759.7 762.087 5
 -2 10 -4 28519.8 894.119 4
 -2 10 -5 495.228 111.92 4
 2 10 5 451.718 108.229 7
 -2 10 -5 471.834 76.1044 6
 -2 -10 -5 594.289 124.274 2
 2 -10 5 506.51 94.5548 5
 2 10 5 366.373 83.7667 5
 2 10 6 140 73.0277 7
 -2 10 -6 4.52647 20.5539 6
 -2 -10 -6 6.38612 41.502 2
 2 -10 6 58.4418 38.0531 5
 2 10 6 106.738 52.4835 5
 2 10 7 -1.06765 40.2154 7
 -2 10 -7 47.4879 32.7003 6
 -2 -10 -7 117.768 71.6956 2
 2 -10 7 53.5695 38.5775 5
 2 10 7 99.8301 55.8987 5
 2 10 8 109.802 60.9977 7
 -2 10 -8 157.091 59.9191 6
 -2 -10 -8 282.028 102.512 2
 2 -10 8 173.17 69.1652 5
 2 10 8 243.934 78.517 5
 2 10 9 96.19 63.3393 7
 -2 10 -9 116.323 59.6433 6
 -2 -10 -9 207.201 97.6772 2
 2 -10 9 240.86 82.9089 5
 2 10 9 57.4275 52.1062 5
 -2 10 -10 357.346 93.7596 6
 -2 -10 -10 207.791 94.4232 2
 2 -10 10 371.235 100.247 5
 2 10 10 383.859 108.843 5
 -2 11 10 1203.59 176.698 4
 2 -11 -10 1485.77 204.352 3
 -2 -11 10 1306.52 199.263 1
 2 11 -9 16766.4 712.647 7
 -2 -11 9 17329.2 729.846 1
 2 -11 -9 18197.8 729.952 3
 -2 11 9 16864.9 667.871 4
 -2 -11 8 1462.9 194.3 1
 2 11 -8 1355 193.65 7
 2 -11 -8 1203.6 180.416 3
 -2 11 8 1585.95 185.807 4
 2 11 -7 2085.85 239.602 7
 -2 -11 7 1678.46 201.678 1
 2 -11 -7 1622.29 203.71 3
 -2 11 7 1963.65 198.41 4
 2 11 -6 17586.5 717.44 7
 2 -11 -6 17064.1 684.879 3
 -2 -11 6 17219.9 657.84 1
 -2 11 6 17416.9 623.001 4
 -2 -11 5 4695.48 313.851 1
 2 11 -5 4981.41 360.642 7
 2 -11 -5 4830.16 346.989 3
 -2 11 5 4621.54 295.119 4
 -2 -11 4 4226.76 283.133 1
 2 11 -4 4145.42 322.783 7
 2 -11 -4 4476.01 323.308 3
 -2 11 4 4035.73 272.648 4
 -2 11 3 383.224 86.7485 4
 2 11 -3 620.233 123.852 7
 2 -11 -3 417.12 101.417 3
 -2 -11 3 512.153 95.4774 1
 2 11 -2 3154.94 277.239 7
 2 -11 -2 3494.6 291.01 3
 -2 -11 2 3632.01 162.361 3
 -2 11 2 3429.88 253.62 4
 -2 -11 2 3720.05 246.705 1
 -2 11 1 944.639 131.436 4
 -2 -11 1 715.702 77.576 3
 2 11 -1 917.544 148.547 7
 -2 -11 1 662.514 100.788 1
 2 -11 -1 1093.48 162.07 3
 -2 -11 0 20529.1 532.171 3
 2 11 0 21460.9 772.115 7
 2 -11 0 22038.3 772.08 3
 2 11 0 20789.5 574.235 5
 -2 -11 0 20459.3 612.71 1
 -2 11 0 20961.8 692.966 4
 2 11 1 58215.7 1430.08 7
 2 -11 1 58823.8 1446.07 3
 2 -11 1 56757.1 1163.86 5
 2 11 1 55428.3 1164.8 5
 -2 11 -1 58506.3 1348.17 4
 -2 11 -2 233.518 79.093 4
 2 11 2 287.452 89.5557 7
 2 -11 2 313.901 65.4873 5
 2 11 2 229.701 54.8493 5
 2 -11 2 271.133 92.052 3
 -2 -11 -2 171.325 67.5977 2
 2 11 3 20079.3 753.728 7
 -2 -11 -3 19042.8 718.259 2
 -2 11 -3 19697.1 464.589 6
 2 -11 3 21382.7 790.927 3
 2 -11 3 18836.9 584.539 5
 2 11 3 19793.7 602.898 5
 -2 11 -3 21046 735.579 4
 2 11 4 3990.88 320.425 7
 -2 -11 -4 3504.61 296.314 2
 -2 11 -4 4121.46 200.494 6
 2 -11 4 4641.51 354.862 3
 2 -11 4 4078.33 253.818 5
 2 11 4 4067.94 256.008 5
 -2 11 -4 3599.43 295.034 4
 -2 11 -5 1246.7 176.467 4
 -2 -11 -5 1561.88 204.027 2
 2 11 5 1238.42 180.814 7
 -2 11 -5 1206.56 119.32 6
 2 -11 5 1297.36 147.338 5
 2 11 5 1240.98 146.059 5
 -2 11 -6 -6.47537 39.692 4
 2 11 6 -3.0081 33.5172 7
 -2 11 -6 26.7456 32.5996 6
 -2 -11 -6 -12.7776 47.2074 2
 2 -11 6 23.3303 33.3741 5
 2 11 6 43.4662 49.32 5
 -2 11 -7 115.132 73.6046 4
 2 11 7 156.517 71.8468 7
 -2 11 -7 163.424 54.2975 6
 -2 -11 -7 153.463 78.2915 2
 2 -11 7 108.852 55.8009 5
 2 11 7 86.8726 46.9702 5
 2 11 8 241.531 90.3504 7
 -2 11 -8 252.752 73.6235 6
 -2 -11 -8 407.082 124.261 2
 2 -11 8 265.456 79.6648 5
 2 11 8 304.72 86.629 5
 -2 -11 -9 7980.72 533.291 2
 -2 11 -9 8731.61 439.262 6
 2 -11 9 8989.41 473.593 5
 2 11 9 8759.55 473.005 5
 -2 11 -10 784.914 137.386 6
 -2 -11 -10 1066.24 198.353 2
 2 -11 10 1022.27 162.221 5
 2 11 10 897.591 156.603 5
 -2 12 10 1142.4 176.377 4
 2 -12 -10 1155.17 188.338 3
 -2 -12 10 1046.21 181.005 1
 -2 12 9 414.125 105.963 4
 2 12 -9 492.106 128.738 7
 2 -12 -9 475.738 123.747 3
 -2 -12 9 641.45 141.974 1
 -2 12 8 16.756 38.3771 4
 2 12 -8 144.011 79.6406 7
 2 -12 -8 104.646 71.4756 3
 -2 -12 8 80.4603 67.7415 1
 -2 -12 7 16173.4 669.195 1
 2 -12 -7 15591.8 675.571 3
 2 12 -7 16501.5 715.547 7
 -2 12 7 15599.8 617.216 4
 -2 -12 6 3163.46 276.604 1
 2 12 -6 3189.75 300.509 7
 2 -12 -6 3149.92 289.798 3
 -2 12 6 3930.95 287.793 4
 -2 -12 5 1994.93 207.172 1
 2 12 -5 2546.01 261.101 7
 2 -12 -5 2488.37 253.734 3
 -2 12 5 1886.5 193.41 4
 -2 -12 4 5950.53 348.447 1
 2 12 -4 5765.67 393.72 7
 2 -12 -4 6083.54 393.982 3
 -2 12 4 6091.72 348.248 4
 2 12 -3 1639.83 206.971 7
 2 -12 -3 2221.43 235.611 3
 -2 12 3 2114.23 201.668 4
 -2 -12 3 2099.06 196.515 1
 -2 12 2 101.738 53.9667 4
 2 12 -2 167.345 82.9944 7
 -2 -12 2 67.6761 44.7987 1
 -2 -12 2 37.0509 24.9625 3
 2 -12 -2 105.375 67.3985 3
 -2 12 1 14.899 36.6636 4
 2 12 -1 18.0341 35.1574 7
 -2 -12 1 60.8059 40.7837 1
 2 -12 -1 -12.623 40.0275 3
 2 12 0 3947.61 321.134 7
 -2 -12 0 4366.29 217.188 3
 2 -12 0 4089.25 322.385 3
 -2 -12 0 4141.59 258.687 1
 -2 12 0 4123.12 290.342 4
 2 12 1 44197.5 1230.96 7
 2 -12 1 46062.3 1264.69 3
 2 -12 1 41790.4 937.907 5
 2 12 1 42936.5 951.924 5
 -2 -12 -1 44902.4 964.398 3
 -2 12 -1 44812.4 1143.08 4
 -2 12 -2 52.198 53.895 4
 2 12 2 61.3055 47.4039 7
 2 -12 2 119.15 48.9809 5
 2 12 2 41.266 35.931 5
 2 -12 2 126.253 71.1199 3
 -2 -12 -2 -11.5112 38.4195 2
 2 12 3 12985 601.076 7
 -2 -12 -3 10718.9 536.156 2
 2 -12 3 12112.2 598.396 3
 2 -12 3 11640.3 429.673 5
 2 12 3 11223.9 427.941 5
 -2 12 -3 12087.4 549.509 4
 2 12 4 6159.8 414.515 7
 -2 -12 -4 6236.94 406.919 2
 2 -12 4 7360.17 463.002 3
 2 -12 4 6415.42 320.077 5
 2 12 4 6399.16 325.999 5
 -2 12 -4 6447.99 401.576 4
 -2 -12 -5 3776.77 326.333 2
 2 12 5 4000.54 332.012 7
 2 -12 5 3720.02 250.384 5
 2 12 5 3614.79 249.485 5
 -2 12 -5 4149.41 324.182 4
 -2 12 -6 55.3902 56.4402 4
 2 12 6 45.4866 51.9058 7
 -2 -12 -6 146.26 78.6646 2
 2 -12 6 122.766 57.8679 5
 2 12 6 75.442 42.0262 5
 -2 -12 -7 4976.01 394.076 2
 2 12 7 4896.77 376.614 7
 2 -12 7 4571.52 308.019 5
 2 12 7 5004.61 323.794 5
 -2 12 -7 4293.63 355.229 4
 -2 12 -8 346.175 111.749 4
 2 12 8 162.966 74.3003 7
 -2 -12 -8 97.698 70.1166 2
 2 -12 8 317.257 89.733 5
 2 12 8 167.553 70.2306 5
 -2 12 -9 30.0394 47.4106 4
 -2 -12 -9 106.346 73.9434 2
 2 -12 9 78.4846 58.3388 5
 2 12 9 -9.78022 40.1115 5
 -2 -13 9 2958.95 305.52 1
 2 13 -9 3281.33 327.992 7
 2 -13 -9 3407.88 322.791 3
 -2 13 9 3549.26 305.382 4
 -2 -13 8 3298.04 306.526 1
 2 13 -8 3225.05 317.547 7
 2 -13 -8 3193.75 309.329 3
 -2 13 8 3112.98 278.547 4
 -2 -13 7 8332.13 476.554 1
 2 13 -7 9741.87 550.402 7
 2 -13 -7 8333.9 502.322 3
 -2 13 7 8949.5 465.6 4
 2 13 -6 1023.81 176.95 7
 2 -13 -6 940.026 169.922 3
 -2 -13 6 1015.24 157.567 1
 -2 13 6 1225.79 166.318 4
 -2 13 5 98.5602 57.0159 4
 2 13 -5 -13.012 39.1762 7
 2 -13 -5 94.7349 72.1157 3
 -2 -13 5 50.8171 45.7213 1
 2 -13 -4 6535.41 424.927 3
 2 13 -4 7385.11 457.202 7
 -2 13 4 6000.98 359.858 4
 -2 -13 4 6226.59 369.131 1
 2 13 -3 2101.47 242.148 7
 2 -13 -3 1960.33 233.545 3
 -2 13 3 1760.99 188.373 4
 -2 -13 3 1899.73 193.403 1
 -2 13 2 623.092 113.995 4
 2 13 -2 741.753 147.172 7
 -2 -13 2 890.858 128.549 1
 2 -13 -2 957.637 163.26 3
 -2 -13 1 6419.3 276.303 3
 2 -13 -1 6841.4 438.988 3
 2 13 -1 6885.6 442.075 7
 -2 -13 1 6654.16 354.05 1
 -2 13 1 6911.99 386.015 4
 2 13 0 2483.64 260.99 7
 -2 -13 0 2377.97 167.39 3
 2 -13 0 2637.78 265.37 3
 -2 -13 0 2352.07 202.799 1
 -2 13 0 2642.84 234.913 4
 2 13 1 5870.85 405.529 7
 -2 -13 -1 5960.16 284.593 3
 2 -13 1 6710 441.136 3
 2 -13 1 6200.05 276.741 5
 2 13 1 6088.87 271.811 5
 -2 13 -1 6046.95 368.925 4
 -2 -13 -2 7786.47 346.547 3
 2 13 2 8885.39 501.945 7
 -2 -13 -2 7522.4 451.383 2
 2 -13 2 8192.36 488.271 3
 2 -13 2 8462.79 338.701 5
 2 13 2 7887.95 333.616 5
 -2 13 -2 7966.99 433.651 4
 2 13 3 6715.02 436.311 7
 -2 -13 -3 5776.2 400.095 2
 2 -13 3 7191.99 461.738 3
 2 -13 3 6241.57 296.597 5
 2 13 3 6484.97 307.745 5
 -2 13 -3 7370 421.167 4
 2 13 4 10662.3 569.03 7
 -2 -13 -4 9691.36 529.339 2
 2 -13 4 11219.2 596.675 3
 2 -13 4 10387.8 419.575 5
 2 13 4 11494.3 442.753 5
 -2 13 -4 10983.4 541.818 4
 -2 -13 -5 8044.74 500.173 2
 2 13 5 8830.05 518.257 7
 2 13 5 8669.37 396.757 5
 -2 13 -5 9574 512.692 4
 -2 -13 -6 5977.61 435.181 2
 2 13 6 6619.99 452.824 7
 2 13 6 6159.16 345.035 5
 -2 13 -6 6732.34 439.738 4
 -2 13 -7 252.654 89.6075 4
 2 13 7 404.022 115.459 7
 -2 -13 -7 212.428 85.7553 2
 2 13 7 405.357 93.7292 5
 -2 13 -8 682.684 148.063 4
 2 13 8 700.488 155.533 7
 -2 -13 -8 542.933 139.455 2
 2 13 8 510.851 109.068 5
 -2 -14 8 2280.5 257.67 1
 2 14 -8 2582.19 293.537 7
 2 -14 -8 2731.58 296.063 3
 -2 14 8 2797.3 274.699 4
 -2 14 7 1075.88 164.672 4
 -2 -14 7 1734.25 218.253 1
 2 14 -7 1211.74 201.366 7
 2 -14 -7 1444.9 215.69 3
 -2 -14 6 4461.44 340.371 1
 2 14 -6 3922.99 350.748 7
 2 -14 -6 5204.37 397.659 3
 -2 14 6 4331.33 322.5 4
 2 14 -5 1670.7 226.651 7
 2 -14 -5 2015.84 240.935 3
 -2 14 5 1688.39 195.408 4
 -2 -14 5 1874.73 210.906 1
 -2 14 4 808.25 136.163 4
 2 14 -4 1064.91 182.102 7
 -2 -14 4 823.947 138.358 1
 2 -14 -4 1035.79 177.316 3
 -2 14 3 217.24 76.7901 4
 -2 -14 3 151.528 56.1113 1
 2 -14 -3 105.816 69.5362 3
 2 14 -3 238.89 94.1491 7
 2 14 -2 3930.76 342.941 7
 2 -14 -2 4487.23 361.045 3
 -2 -14 2 4321.59 297.129 1
 -2 14 2 3784.39 288.803 4
 -2 14 1 619.919 118.264 4
 -2 -14 1 803.354 126.29 1
 2 14 -1 607.601 137.058 7
 2 -14 -1 608.371 137.742 3
 -2 14 0 155.409 64.6567 4
 2 14 0 242.76 94.4644 7
 -2 -14 0 193.036 53.9048 3
 2 -14 0 80.8291 58.2673 3
 2 14 1 10861.7 581.205 7
 -2 -14 -1 10617.1 409.57 3
 2 -14 1 11209.9 597.925 3
 -2 14 -1 10629.5 510.672 4
 -2 14 -2 593.864 120.528 4
 2 14 2 783.01 158.434 7
 -2 -14 -2 551.546 94.4907 3
 2 -14 2 556.676 134.762 3
 -2 -14 -2 767.845 148.48 2
 -2 -14 -3 1575.08 160.57 3
 2 14 3 1464.9 208.454 7
 -2 -14 -3 1231.23 189.321 2
 2 -14 3 1526.01 217.742 3
 -2 14 -3 1473.74 193.207 4
 -2 -14 -4 5811.83 334.432 3
 2 14 4 6632.34 451.502 7
 -2 -14 -4 5726.31 411.743 2
 2 -14 4 6382.93 455.659 3
 -2 14 -4 6620.88 414.357 4
 -2 14 -5 323.344 98.2163 4
 2 14 5 270.974 99.3495 7
 -2 -14 -5 234.283 95.3745 2
 -2 -14 -6 6468.52 462.799 2
 2 14 6 6347.2 454.632 7
 -2 14 -6 6145.45 428.186 4
 -2 14 -7 59.2519 56.212 4
 2 14 7 -29.5345 47.6677 7
 -2 -14 -7 5.20796 41.5884 2
 -2 -14 -8 4341.61 394.705 2
 2 14 8 4657.41 392.546 7
 -2 14 -8 4720.04 388.187 4
 2 15 -7 2531.78 297.082 7
 2 -15 -7 2733.87 302.333 3
 -2 15 7 2608.28 263.186 4
 -2 -15 7 3060.89 295.363 1
 2 15 -6 1987.32 259.972 7
 2 -15 -6 2079.04 261.703 3
 -2 15 6 1962.23 223.456 4
 -2 -15 6 2064.35 235.982 1
 2 15 -5 4332.01 375.571 7
 2 -15 -5 4497.73 378.062 3
 -2 15 5 3875.24 309.186 4
 -2 -15 5 4381.56 336.078 1
 2 15 -4 2046.01 261.312 7
 2 -15 -4 1702.94 233.56 3
 -2 15 4 1621.53 196.163 4
 -2 -15 4 1495.61 191.482 1
 -2 15 3 526.846 116.75 4
 2 15 -3 451.167 123.96 7
 -2 -15 3 397.345 97.1552 1
 2 -15 -3 325.213 106.66 3
 -2 15 2 805.411 137.024 4
 -2 -15 2 595.5 117.87 1
 2 -15 -2 1055.78 185.531 3
 2 15 -2 607.808 150.252 7
 -2 15 1 695.207 127.38 4
 -2 -15 1 548.999 113.019 1
 2 -15 -1 656.835 152.309 3
 2 15 -1 776.295 162.18 7
 -2 15 0 1039.42 157.907 4
 2 15 0 982.718 177.382 7
 2 -15 0 872.322 165.272 3
 2 15 1 3360.16 327.766 7
 -2 -15 -1 2873.69 212.253 3
 2 -15 1 2575.51 289.494 3
 -2 15 -1 2945.77 264.558 4
 2 15 2 2826.26 304.614 7
 -2 -15 -2 3229.36 231.072 3
 -2 -15 -2 2830.48 291.988 2
 2 -15 2 3018.1 309.92 3
 -2 15 -2 2997.39 270.922 4
 -2 15 -3 855.617 147.429 4
 2 15 3 532.35 141.282 7
 -2 -15 -3 578.918 104.392 3
 -2 -15 -3 339.007 105.507 2
 2 -15 3 543.384 140.812 3
 2 15 4 3896.21 361.582 7
 -2 -15 -4 4363.01 291.411 3
 -2 -15 -4 4076.68 353.464 2
 2 -15 4 4249.41 381.874 3
 -2 15 -4 4371.13 343.384 4
 -2 -15 -5 7765.12 412.001 3
 -2 -15 -5 7649.16 505.328 2
 2 15 5 8019.23 524.965 7
 -2 15 -5 7656.12 469.677 4
 -2 15 -6 37.8572 42.3997 4
 2 15 6 36.5647 50.9536 7
 -2 -15 -6 17.6289 35.7785 3
 -2 -15 -6 45.6935 60.0829 2
 -2 15 -7 79.7136 65.9048 4
 2 15 7 93.5167 76.036 7
 -2 -15 -7 154.908 89.2783 2
 2 16 -6 1404.75 227.704 7
 2 -16 -6 1864.75 250.53 3
 -2 16 6 2065.58 236.364 4
 -2 -16 6 2206.29 250.987 1
 2 16 -5 4033.31 382.016 7
 2 -16 -5 4355.55 381.542 3
 -2 16 5 3993.35 327.202 4
 -2 -16 5 3418.67 305.59 1
 -2 16 4 297.346 92.5248 4
 2 16 -4 194.882 91.1177 7
 -2 -16 4 229.73 85.2058 1
 2 -16 -4 213.912 100.278 3
 -2 16 3 131.399 67.0239 4
 2 16 -3 109.604 82.1483 7
 -2 -16 3 103.56 65.2205 1
 2 -16 -3 94.4674 64.6547 3
 2 16 -2 7019.05 492.727 7
 2 -16 -2 6388.57 463.212 3
 -2 -16 2 5283.84 367.84 1
 -2 16 2 5844.21 381.415 4
 -2 16 1 276.611 89.5306 4
 2 16 -1 404.122 129.184 7
 2 -16 -1 353.767 117.721 3
 -2 16 0 1324.38 181.952 4
 2 16 0 1337.38 217.154 7
 2 -16 0 1321.56 208.541 3
 -2 16 -1 1185.6 174.275 4
 2 16 1 1527.1 231.158 7
 2 -16 1 1305.06 215.17 3
 -2 -16 -2 2244.1 201.184 3
 2 16 2 1754.02 250.03 7
 -2 -16 -2 2215.05 264.155 2
 2 -16 2 2305.36 280.198 3
 -2 16 -2 1937.53 224.066 4
 2 16 3 4133.57 378.755 7
 -2 -16 -3 3451.91 332.359 2
 2 -16 3 3804.22 364.065 3
 -2 -16 -3 3732.82 270.814 3
 -2 16 -3 3247.53 296.91 4
 2 16 4 2476.84 294.681 7
 -2 -16 -4 2427.19 224.037 3
 -2 -16 -4 2083.92 262.635 2
 2 -16 4 1996.98 269.811 3
 -2 16 -4 2309.07 249.541 4
 -2 -16 -5 1967.15 259.215 2
 -2 -16 -5 2246.1 223.574 3
 2 16 5 1866.2 260.25 7
 2 -16 5 1758.23 252.562 3
 -2 16 -5 1802.84 228.36 4
 -2 17 5 1308.81 197.038 4
 2 17 -5 1622.54 265.264 7
 -2 -17 5 1026.35 176.471 1
 2 -17 -5 1442.22 232.266 3
 -2 17 4 107.634 61.1534 4
 2 17 -4 157.287 88.2881 7
 -2 -17 4 262.046 96.4692 1
 2 -17 -4 33.8648 48.6343 3
 -2 17 3 824.52 149.57 4
 2 17 -3 1026.8 196.88 7
 -2 -17 3 1130.33 178.592 1
 2 -17 -3 1101.37 199.302 3
 -2 17 2 234.123 88.9801 4
 -2 -17 2 168.517 75.9874 1
 2 -17 -2 371.127 123.854 3
 2 17 -2 265.369 105.642 7
 2 17 -1 2867.13 324.079 7
 2 -17 -1 2854.98 323.136 3
 -2 17 1 2747.57 267.955 4
 -2 17 0 1408.74 191.22 4
 2 17 0 1279.65 219.2 7
 2 -17 0 1138.79 203.985 3
 -2 17 -1 1041.12 166.997 4
 2 17 1 958.337 195.085 7
 2 -17 1 1070.88 199.201 3
 -2 17 -2 604.186 132.061 4
 2 17 2 315.619 119.885 7
 2 -17 2 346.799 118.246 3
 -2 -17 -2 162.038 80.2828 2
 2 17 3 3176.77 345.84 7
 -2 -17 -3 3052.22 252.693 3
 -2 -17 -3 3061.52 321.166 2
 2 -17 3 3317.15 352.069 3
 -2 17 -3 3045.11 290.627 4
 -2 17 -4 388.392 114 4
 2 17 4 409.619 135.785 7
 -2 -17 -4 281.43 88.9301 3
 -2 -17 -4 221.593 95.3255 2
 2 -17 4 385.707 128.451 3
 -2 18 2 70.9823 57.3557 4
 2 18 -2 -7.48322 43.773 7
 2 18 -1 1827.88 270.1 7
 2 -18 -1 1796.1 262.07 3
 -2 18 1 2317.89 249.994 4
 -2 18 0 105.948 63.1663 4
 2 18 0 69.8026 71.1114 7
 2 -18 0 -14.9417 58.0894 3
 2 18 1 2727.68 329.984 7
 -2 -18 -1 2411.71 293.958 2
 2 -18 1 2430.41 304.924 3
 -2 18 -1 2505.91 261.583 4
 2 18 2 4046.81 401.959 7
 -2 -18 -2 3304.19 343.42 2
 2 -18 2 4044.43 395.38 3
 -2 18 -2 3865.37 332.567 4
 -3 0 11 40.1155 63.0209 1
 -3 0 10 251.437 107.392 1
 -3 0 9 74.7191 73.1188 1
 -3 0 8 386.16 111.826 1
 -3 0 7 65.1555 41.7765 4
 -3 0 7 16.5317 50.9959 1
 -3 0 6 25998.8 881.433 1
 3 0 -6 25374.3 682.394 3
 -3 0 6 25920 608.046 4
 -3 0 5 392.176 62.719 4
 -3 0 5 14.3195 45.0703 1
 -3 0 4 430.84 103.016 1
 3 0 -4 471.428 88.5648 3
 -3 0 3 17.3728 26.0498 4
 -3 0 3 -6.32538 32.9629 1
 -3 0 2 69.6145 38.9892 4
 3 0 -2 56.0454 43.5424 5
 -3 0 2 20.7008 31.3167 1
 -3 0 2 51.3822 33.3854 2
 -3 0 1 44.6108 36.1285 1
 3 0 -1 19.5807 33.7558 5
 -3 0 1 45.8874 39.0572 2
 -3 0 0 3559.99 233.089 2
 3 0 0 3308.84 255.019 5
 -3 0 -1 -22.2415 33.7159 2
 3 0 1 37.1753 46.5422 5
 -3 0 -1 10.2 18.7236 1
 -3 0 -2 4667.4 286.419 2
 3 0 2 4343.36 298.447 5
 -3 0 -2 4038.04 147.173 1
 -3 0 -3 49.788 41.5136 2
 3 0 3 -15.8445 33.1741 5
 -3 0 -4 6549.85 376.585 2
 3 0 4 6666.61 388.378 5
 -3 0 -5 -8.25519 43.1858 2
 3 0 5 173.369 83.3 5
 3 0 6 104468 2229.45 5
 -3 0 -6 107733 2250.58 2
 -3 0 -7 46.9201 58.9578 2
 3 0 7 -7.31606 42.9737 5
 -3 0 -8 62.0101 47.7613 2
 3 0 8 52.7126 55.9287 5
 -3 0 -9 9.45137 47.5003 2
 3 0 9 79.2229 65.8317 5
 3 0 10 6395.37 455.159 5
 -3 0 -10 6822.41 488.542 2
 -3 1 11 650.601 165.589 1
 -3 -1 11 333.97 119.698 1
 -3 1 10 1080.8 201.553 1
 -3 -1 10 1123.57 201.86 1
 -3 -1 9 11.9698 52.4758 1
 -3 1 9 14.1591 40.8185 1
 -3 1 8 630.94 143.722 1
 3 -1 -8 578.704 96.7511 3
 -3 -1 8 622.511 140.244 1
 -3 -1 7 2639.93 267.952 1
 -3 1 7 2563.91 267.961 1
 3 -1 -7 2607.1 196.367 3
 3 1 -7 2588.85 170.353 3
 -3 1 7 2669.17 169.391 4
 -3 -1 6 891.708 149.517 1
 3 1 -6 786.039 96.0356 3
 3 -1 -6 711.547 103.527 3
 -3 -1 6 666.928 71.7207 4
 -3 1 6 749.466 89.4005 4
 -3 1 6 664.896 133.219 1
 -3 -1 5 1131.79 162.449 1
 3 -1 -5 1081.52 128.421 3
 3 1 -5 1008.41 109.54 3
 -3 -1 5 1213.62 99.1613 4
 -3 1 5 1060.92 106.454 4
 -3 -1 4 99370.7 2046.88 1
 3 -1 -4 99780.1 1931.6 3
 -3 1 4 102127 1825.18 4
 -3 -1 4 99383.3 1766.33 4
 -3 -1 3 2807.84 226.107 1
 -3 1 3 2499.38 170.904 2
 3 -1 -3 2689.97 208.815 3
 -3 1 3 2595.93 182.658 4
 -3 -1 3 2539.26 170.295 4
 -3 -1 2 1147.15 135.913 1
 -3 1 2 1045.41 113.495 2
 -3 -1 2 1012.33 122.422 2
 3 -1 -2 1079.73 141.48 5
 3 1 -2 1055.21 142.345 5
 -3 1 2 1247.99 136.21 4
 -3 -1 2 1197.05 125.22 4
 -3 1 1 44.5723 36.9353 4
 3 -1 -1 114.313 50.2054 5
 3 1 -1 79.0471 47.0443 5
 -3 1 1 72.0829 35.5326 2
 -3 -1 1 85.6273 40.9759 2
 -3 -1 1 65.6681 36.1119 1
 -3 -1 0 133.548 41.2236 1
 -3 1 0 233.477 63.5771 2
 3 -1 0 172.765 64.7139 5
 3 1 0 171.641 65.0415 5
 -3 -1 0 248.947 66.4854 2
 -3 1 -1 10715.1 421.516 2
 -3 -1 -1 10684.7 445.038 2
 3 -1 1 9425.88 441.489 5
 3 1 1 10180.3 461.213 5
 -3 -1 -1 10274.6 303.105 1
 -3 1 -2 7709.94 369.316 2
 -3 -1 -2 7418.71 375.601 2
 -3 -1 -2 6607.81 169.498 1
 3 -1 2 7307.79 389.065 5
 3 1 2 7326.23 391.351 5
 -3 1 -3 615.029 106.875 2
 -3 -1 -3 663.17 117.597 2
 3 -1 3 809.948 137.515 5
 3 1 3 796.447 145.95 5
 -3 -1 -4 9096.18 452.736 2
 3 -1 4 8350.5 434.222 5
 3 1 4 8141.31 432.842 5
 -3 1 -4 8649.26 425.915 2
 3 -1 5 4268.19 309.551 5
 3 1 5 3985.56 302.217 5
 -3 1 -5 3407.54 278.222 2
 -3 -1 -5 4652.49 332.554 2
 3 -1 6 1495.68 194.976 5
 3 1 6 1871.71 217.681 5
 -3 1 -6 1480.91 193.697 2
 -3 -1 -6 1748.18 214.157 2
 3 -1 7 2045.08 230.327 5
 3 1 7 1915.82 222.637 5
 -3 1 -7 2207.98 245.237 2
 -3 -1 -7 2034.97 236.566 2
 -3 1 -8 681.828 146.404 2
 -3 -1 -8 612.425 136.248 2
 3 -1 8 554.267 125.97 5
 3 1 8 802.261 148.098 5
 -3 1 -9 36.1087 49.2681 2
 -3 -1 -9 75.2739 65.4771 2
 3 -1 9 35.9852 45.2383 5
 3 1 9 49.1964 60.2426 5
 -3 1 -10 339.258 117.859 2
 -3 -1 -10 140.971 79.5257 2
 3 -1 10 370.383 115.274 5
 3 1 10 325.317 111.616 5
 -3 -2 11 373.43 122.783 1
 -3 2 11 270.829 117.752 1
 -3 2 10 39.3063 52.3005 1
 -3 -2 10 65.8009 76.2232 1
 -3 2 9 3544.51 349.49 1
 -3 -2 9 3164.44 320.602 1
 3 -2 -8 1149.83 140.782 3
 -3 -2 8 1392.3 204.214 1
 -3 2 8 1346.67 130.842 4
 -3 2 8 1134.16 192.332 1
 -3 2 7 20.0554 26.1017 4
 -3 -2 7 6.74252 48.998 1
 3 -2 -7 13.6502 37.9942 3
 3 -2 -6 1659.73 165.464 3
 -3 2 6 2067.62 154.646 4
 -3 -2 6 2095.36 226.99 1
 3 -2 -5 21071.3 668.832 3
 -3 -2 5 23232.1 513.801 4
 -3 2 5 23144.2 607.486 4
 -3 -2 5 23742.6 793.453 1
 -3 2 4 544.651 88.6798 4
 -3 -2 4 476.348 68.1739 4
 -3 -2 4 423.56 98.205 1
 3 -2 -4 430.864 94.3813 3
 -3 2 4 399.434 69.5717 2
 -3 2 3 2071.29 145.824 2
 -3 -2 3 2139.11 153.109 3
 3 -2 -3 2503.38 207.365 3
 -3 -2 3 2404.73 207.412 1
 -3 2 3 2456.84 183.658 4
 -3 -2 3 1901.32 140.824 4
 -3 2 2 1215.5 114.62 2
 3 -2 -2 1215.31 150.903 5
 3 2 -2 1263.37 155.18 5
 3 -2 -2 1217.91 147.661 3
 -3 -2 2 1017.47 126.57 1
 -3 2 2 1448.43 150.306 4
 -3 -2 2 1177.52 121.241 4
 -3 2 1 1794.69 145.029 2
 -3 -2 1 2208.56 186.135 2
 3 -2 -1 1680.12 176.731 5
 3 2 -1 1793.4 179.819 5
 -3 -2 1 1766.57 150.222 1
 -3 2 1 1699.97 170.744 4
 -3 2 0 18160.8 548.93 2
 -3 -2 0 19220 623.267 2
 3 -2 0 18121.1 639.984 5
 3 2 0 19428.5 660.744 5
 -3 -2 0 19240.1 501.002 1
 -3 2 -1 2482.1 189.142 2
 -3 -2 -1 1914.07 186.926 2
 -3 -2 -1 2234.8 120.184 1
 3 -2 1 2015.39 196.293 5
 3 2 1 1954.61 197.387 5
 -3 2 -2 82.549 26.2375 1
 -3 2 -2 103.818 45.3961 2
 -3 -2 -2 162.369 63.167 2
 -3 -2 -2 86.1641 13.7229 1
 3 -2 2 121.46 59.9361 5
 3 2 2 158.989 59.6719 5
 -3 -2 -3 6552.75 375.499 2
 3 -2 3 6694.76 377.436 5
 3 2 3 6964.58 387.798 5
 -3 2 -3 6863.11 352.587 2
 -3 -2 -4 3906.92 299.318 2
 3 -2 4 4388.9 309.652 5
 3 2 4 4580.06 318.81 5
 -3 2 -4 4398.39 291.883 2
 -3 -2 -5 15894.2 655.968 2
 3 -2 5 15966.1 633.026 5
 3 2 5 15839.6 633.889 5
 -3 2 -5 16059.1 619.903 2
 3 -2 6 3414.93 290.454 5
 3 2 6 4047.15 314.042 5
 -3 2 -6 3136.53 274.084 2
 -3 -2 -6 3050.36 284.601 2
 3 -2 7 3728.82 308.744 5
 3 2 7 3726.42 310.966 5
 -3 2 -7 3506.35 302.318 2
 -3 -2 -7 3255.79 306.257 2
 3 -2 8 6867.06 436.07 5
 3 2 8 6528.01 429.697 5
 -3 2 -8 7345 460.74 2
 -3 -2 -8 7099.83 472.089 2
 -3 2 -9 250.955 95.5059 2
 -3 -2 -9 86.8566 64.4688 2
 3 -2 9 210.404 83.3813 5
 3 2 9 192.127 82.4166 5
 3 -2 10 7022.04 477.3 5
 3 2 10 6963.89 477.517 5
 -3 2 -10 6498.57 471.922 2
 -3 -2 -10 6682.54 493.844 2
 -3 -3 11 1475.44 232.61 1
 -3 3 11 1487.3 248.634 1
 -3 3 10 3364.11 361.045 1
 -3 -3 10 3047.8 323.211 1
 -3 -3 9 1256.8 200.64 1
 3 -3 -9 1356.84 162.76 3
 -3 3 8 199.308 55.8575 4
 -3 -3 8 129.06 70.6054 1
 3 -3 -8 290.282 81.12 3
 -3 3 7 102.603 42.6795 4
 -3 -3 7 108.654 67.3048 1
 3 -3 -7 150.365 64.9344 3
 3 -3 -6 1847.95 181.708 3
 -3 3 6 2352.41 173.948 4
 3 -3 -5 8945.53 414.139 3
 -3 -3 5 8584.66 448.061 1
 -3 -3 5 8690.84 244.42 4
 -3 3 5 8665.46 349.334 4
 -3 3 4 8076.19 277.597 2
 3 -3 -4 7342.17 376.724 3
 -3 -3 4 8673.57 422.057 1
 -3 3 4 7988.71 341.518 4
 -3 -3 4 7867.98 254.602 4
 -3 3 3 16134.6 439.066 2
 3 -3 -3 16313.9 588.99 3
 -3 -3 3 17708.6 591.858 1
 -3 3 3 15977.5 528.892 4
 -3 -3 3 15646.7 443.558 4
 -3 3 2 830.003 88.5351 2
 -3 -3 2 1011.12 114.759 3
 3 3 -2 1136.03 147.549 5
 -3 -3 2 939.448 117.583 1
 3 -3 -2 980.096 137.515 3
 -3 3 2 1205.43 142.296 4
 -3 3 1 1237.69 112.636 2
 3 3 -1 1175.15 147.446 5
 -3 -3 1 1223.64 120.573 1
 3 -3 -1 966.783 130.775 5
 -3 -3 1 1033.15 132.942 2
 3 -3 -1 1039.2 144.981 3
 -3 3 1 1111.72 142.2 4
 -3 3 0 8526.57 336.777 2
 -3 -3 0 8075.1 390.563 2
 -3 -3 0 8406.96 299.086 1
 3 -3 0 8942.91 422.099 5
 3 3 0 8841.7 425.115 5
 -3 3 0 9647.29 440.801 4
 -3 -3 -1 1024.52 78.0993 1
 3 -3 1 873.911 128.8 5
 3 3 1 941.845 134.94 5
 -3 -3 -1 1018.81 138.191 2
 -3 3 -1 869.047 106.725 2
 -3 3 -2 135.911 37.4122 1
 -3 3 -2 181.18 57.229 2
 -3 -3 -2 224.16 68.5192 2
 3 -3 2 255.165 76.0596 5
 3 3 2 234.731 75.5367 5
 -3 -3 -2 145.453 17.9605 1
 -3 3 -3 542.357 96.6738 2
 -3 -3 -3 541.096 111.507 2
 3 -3 3 529.662 111.193 5
 3 3 3 525.638 106.844 5
 -3 -3 -4 4546.54 324.963 2
 3 -3 4 5051.69 334.069 5
 3 3 4 4865.44 327.457 5
 -3 3 -4 4710.51 300.277 2
 -3 3 -5 104.689 57.6352 2
 -3 -3 -5 2.51894 48.8937 2
 3 -3 5 156.27 69.7802 5
 3 3 5 132.451 69.8935 5
 -3 -3 -6 22141.3 834.204 2
 3 -3 6 21360.7 792.422 5
 3 3 6 24194.2 827.661 5
 -3 3 -6 23071.3 796.364 2
 3 -3 7 10813.7 543.179 5
 3 3 7 10321.1 535.228 5
 -3 3 -7 10924.1 540.315 2
 -3 -3 -7 10986.7 576.437 2
 3 -3 8 8977.95 503.806 5
 3 3 8 9093.81 511.578 5
 -3 3 -8 8987.29 507.756 2
 -3 -3 -8 9102.9 547.41 2
 -3 3 -9 1102.89 185.565 2
 3 -3 9 1722.66 224.66 5
 3 3 9 1513.77 215.162 5
 -3 -3 -9 1880.58 252.783 2
 3 -3 10 2590.03 285.142 5
 3 3 10 2647.48 291.526 5
 -3 3 -10 2563.01 294.09 2
 -3 -3 -10 3058.72 334.596 2
 -3 4 11 80.2409 91.841 1
 -3 -4 11 101.809 79.2255 1
 -3 -4 10 7.55091 54.5374 1
 -3 4 9 170.729 59.9909 4
 3 -4 -9 228.319 82.9285 3
 -3 -4 9 112.618 68.6127 1
 -3 4 8 353.098 76.8625 4
 3 -4 -8 223.38 75.0463 3
 -3 -4 8 403.566 111.176 1
 -3 4 7 222.764 61.5669 4
 3 -4 -7 280.177 79.082 3
 -3 -4 7 257.874 83.4264 1
 -3 4 6 500.214 84.1852 4
 3 -4 -6 455.471 98.7664 3
 -3 -4 6 439.063 102.899 1
 -3 4 5 468.602 85.5045 4
 3 -4 -5 353.457 84.6558 3
 -3 -4 5 336.026 89.0492 1
 -3 4 4 79.373 44.8576 4
 -3 -4 4 13.6749 16.978 4
 -3 4 4 0.53612 14.3033 2
 3 -4 -4 59.7178 48.5816 3
 -3 -4 4 -6.87682 28.6722 1
 -3 4 3 509.794 57.7395 2
 -3 4 3 617.256 98.776 4
 -3 -4 3 555.221 68.7602 4
 -3 -4 3 452.126 89.4291 1
 3 -4 -3 547.51 111.153 3
 -3 4 2 25217.1 572.884 2
 -3 -4 2 26274.2 661.373 3
 3 -4 -2 26140.5 809.123 3
 -3 -4 2 24361.4 689.421 1
 -3 4 2 26391.9 758.037 4
 -3 -4 1 9860.97 440.76 2
 -3 -4 1 10427.5 373.021 1
 3 -4 -1 10460.8 484.672 3
 3 -4 -1 9533.55 428.395 5
 3 4 -1 9655.14 437.188 5
 -3 4 1 11576.9 483.355 4
 -3 4 1 9930.09 330.112 2
 -3 -4 0 2045.06 195.68 2
 -3 -4 0 2098.93 140.049 1
 3 -4 0 1975.91 194.242 5
 3 4 0 2063.46 200.408 5
 3 -4 0 2519.9 233.337 3
 -3 4 0 2135.55 152.185 2
 -3 4 0 2098.24 207.646 4
 -3 -4 -1 19632.3 447.299 1
 -3 -4 -1 18319.9 652.695 2
 3 -4 1 18525.1 643.328 5
 3 4 1 19394.6 662.925 5
 -3 4 -1 19295 559.061 2
 -3 -4 -2 1246.32 162.249 2
 3 -4 2 1272.19 158.977 5
 3 4 2 1366.11 165.663 5
 -3 -4 -2 1032.23 56.6268 1
 -3 4 -2 1027.69 96.2013 1
 -3 4 -2 1110.23 126.645 2
 3 -4 3 1291.03 162.952 5
 -3 -4 -3 1205.67 166.67 2
 3 4 3 1170.3 158.65 5
 -3 4 -3 1212.58 139.955 2
 3 4 4 1270.35 166.478 5
 -3 -4 -4 1017.6 159.112 2
 3 -4 4 1096.59 154.756 5
 -3 4 -4 1238.49 150.68 2
 -3 4 -5 876.547 134.247 2
 -3 -4 -5 794.67 140.802 2
 3 -4 5 862.449 141.26 5
 3 4 5 864.482 142.706 5
 -3 -4 -6 7569.93 468.875 2
 3 -4 6 8075.31 454.632 5
 3 4 6 8253.81 458.889 5
 -3 4 -6 7997.05 434.188 2
 -3 4 -7 615.089 128.453 2
 -3 -4 -7 577.205 140.407 2
 3 -4 7 524.527 120.517 5
 3 4 7 585.679 131.319 5
 -3 4 -8 114.71 73.7577 2
 -3 -4 -8 142.815 93.247 2
 3 -4 8 66.6251 55.2838 5
 3 4 8 180.556 82.9693 5
 -3 4 -9 2.64927 40.0759 2
 -3 -4 -9 59.3863 68.3964 2
 3 -4 9 -30.224 51.6786 5
 3 4 9 26.6909 40.2087 5
 -3 4 -10 441.17 121.985 2
 -3 -4 -10 169.771 96.3326 2
 3 -4 10 400.949 119.475 5
 3 4 10 431.158 124.272 5
 -3 -5 11 784.311 171.756 1
 3 -5 -10 1655.62 203.51 3
 -3 -5 10 1223.15 206.809 1
 3 -5 -9 9803.16 494.745 3
 -3 -5 9 9892.2 561.944 1
 -3 5 9 9507.21 426.942 4
 3 -5 -8 4411.79 314.867 3
 -3 -5 8 4239.78 346.33 1
 -3 5 8 3984.47 255.599 4
 3 -5 -7 2515 237.038 3
 -3 -5 7 2361.04 248.758 1
 -3 5 7 2126.69 180.139 4
 3 -5 -6 2704.16 241.997 3
 -3 -5 6 2161.89 224.551 1
 -3 5 6 2491.06 192.393 4
 3 -5 -5 1637.81 185.036 3
 -3 -5 5 1691.9 189.446 1
 -3 5 5 1769.6 161.695 4
 -3 5 4 747.366 109.058 4
 3 5 -4 646.358 142.084 7
 -3 -5 4 718.749 118.114 1
 3 -5 -4 902.349 140.118 3
 3 5 -3 5349.72 386.584 7
 3 -5 -3 5219.39 335.166 3
 -3 -5 3 5402.96 302.587 1
 -3 5 3 5313.36 299.398 4
 -3 -5 3 5183.14 204.573 4
 3 5 -2 1657.09 214.446 7
 -3 5 2 1413.03 125.397 6
 3 -5 -2 1336.44 172.39 3
 -3 -5 2 1240.48 133.808 1
 -3 5 2 1164.05 80.538 2
 -3 5 2 1360.97 156.324 4
 -3 -5 1 18.1059 31.4269 1
 -3 5 1 44.3823 48.0798 4
 3 5 -1 67.9726 59.8039 7
 -3 5 1 9.72693 14.9745 2
 3 -5 -1 32.5191 38.0893 5
 3 5 -1 -14.6834 31.3502 5
 3 -5 -1 65.3356 52.918 3
 -3 -5 0 9411.76 320.234 1
 3 5 0 10364.2 545.768 7
 -3 -5 0 9172.28 442.651 2
 3 -5 0 9600.61 485.092 3
 3 -5 0 9427.99 437.504 5
 3 5 0 9652.37 446.606 5
 -3 5 0 9286.08 326.725 2
 -3 5 0 10293.4 475.083 4
 -3 -5 -1 8718.59 270.419 1
 3 5 1 9294.6 519.519 7
 -3 -5 -1 8487.31 433.575 2
 3 -5 1 8473.04 411.094 5
 3 5 1 8589.59 418.465 5
 -3 5 -1 8864.36 341.362 2
 -3 5 -1 9722.04 472.291 4
 -3 -5 -2 3277.75 269.632 2
 3 5 2 3817.47 327.44 7
 3 -5 2 2970.24 244.876 5
 3 5 2 3340.86 259.946 5
 -3 5 -2 3317.38 215.657 2
 -3 -5 -3 2746.78 255.072 2
 3 -5 3 3006.08 249.878 5
 3 5 3 3519.6 275.752 5
 -3 5 -3 3438.32 233.596 2
 -3 -5 -4 1515.23 199.091 2
 3 -5 4 1451.55 179.154 5
 3 5 4 1417.14 177.958 5
 -3 5 -4 1551.22 166.15 2
 -3 -5 -5 821.092 148.711 2
 3 -5 5 1181.35 163.568 5
 3 5 5 1146.04 163.299 5
 -3 5 -5 1133.61 149.531 2
 -3 -5 -6 4716.18 373.247 2
 3 -5 6 5364.06 365.032 5
 3 5 6 5020.03 357.135 5
 -3 5 -6 4723.87 329.225 2
 -3 -5 -7 6784.12 464.878 2
 3 -5 7 6789.88 429.728 5
 3 5 7 6655.83 429.879 5
 -3 5 -7 6334.92 404.303 2
 -3 5 -8 74.3484 50.145 2
 -3 -5 -8 79.7115 56.7536 2
 3 -5 8 227.616 85.9786 5
 3 5 8 223.253 83.8569 5
 -3 5 -9 873.997 166.162 2
 -3 -5 -9 696 158.968 2
 3 -5 9 552.972 131.953 5
 3 5 9 931.906 171.074 5
 -3 6 10 -6.52325 30.8449 4
 -3 -6 10 97.0694 73.9172 1
 3 -6 -10 86.7832 61.6618 3
 -3 6 9 764.173 125.139 4
 -3 -6 9 634.468 146.042 1
 3 -6 -9 686.132 139.626 3
 -3 6 8 71.8155 45.6715 4
 -3 -6 8 -8.70033 46.9726 1
 3 -6 -8 10.897 36.2735 3
 3 -6 -7 2896.24 261.3 3
 -3 -6 7 2065 234.526 1
 -3 6 7 2249.03 192.363 4
 -3 6 6 112.309 49.355 4
 3 6 -6 62.0632 57.8807 7
 -3 -6 6 119.319 59.8834 1
 3 -6 -6 101.947 52.9774 3
 3 6 -5 4745.5 374.541 7
 3 -6 -5 5088.04 347.266 3
 -3 -6 5 4987.68 327.703 1
 -3 6 5 5240 293.869 4
 -3 6 4 160.259 61.5592 4
 3 6 -4 261.441 94.8608 7
 -3 -6 4 208.652 68.8314 1
 3 -6 -4 212.472 77.6321 3
 3 6 -3 6352.06 427.328 7
 3 -6 -3 6163.21 380.861 3
 -3 -6 3 5779.65 320.121 1
 -3 6 3 5470.58 316.289 4
 3 6 -2 8934.85 511.377 7
 -3 -6 2 8972.3 380.9 1
 3 -6 -2 9732.28 485.352 3
 -3 6 2 10167 449.173 4
 -3 6 1 655.14 117.678 4
 3 6 -1 801.877 153.612 7
 3 -6 -1 770.053 119.564 5
 3 6 -1 607.398 108.151 5
 3 -6 -1 438.853 107.585 3
 -3 6 1 612.877 60.7242 2
 -3 -6 1 606.312 85.5059 1
 -3 -6 0 12038.6 385.201 1
 3 6 0 12954 617.951 7
 -3 -6 0 10928.8 502.053 2
 3 -6 0 12159.8 565.64 3
 3 -6 0 12262.3 504.765 5
 3 6 0 12278.1 510.859 5
 -3 6 0 11742.3 356.726 2
 -3 6 0 12041.5 534.081 4
 3 6 1 2277.3 251.384 7
 -3 -6 -1 2258.53 219.363 2
 3 -6 1 2948.52 272.305 3
 3 -6 1 2509.31 218.481 5
 3 6 1 2361.93 216.043 5
 -3 6 -1 2366.89 161.931 2
 -3 -6 -1 2653.01 142.276 1
 -3 6 -1 2639.77 245.319 4
 -3 -6 -2 5908.08 370.549 2
 3 6 2 5634.71 405.557 7
 3 -6 2 5694.53 338.987 5
 3 6 2 5434.84 336.9 5
 -3 6 -2 5422.05 274.195 2
 -3 6 -2 6032.69 382.496 4
 3 6 3 1024.24 176.217 7
 -3 6 -3 853.202 118.111 2
 -3 -6 -3 962.796 156.143 2
 3 -6 3 919.968 142.627 5
 3 6 3 945.525 144.307 5
 3 6 4 677.034 144.716 7
 -3 6 -4 691.696 112.917 2
 -3 -6 -4 644.997 134.233 2
 3 -6 4 744.465 129.351 5
 3 6 4 913.376 144.407 5
 -3 6 -5 755.434 124.694 2
 -3 -6 -5 784.771 148.984 2
 3 -6 5 1009.67 152.524 5
 3 6 5 814.01 142.051 5
 -3 -6 -6 12510.6 622.591 2
 3 -6 6 11869.3 556.734 5
 3 6 6 11808 561.777 5
 -3 6 -6 11528.7 534.888 2
 -3 6 -7 -15.529 42.068 2
 -3 -6 -7 96.5017 67.968 2
 3 -6 7 -7.04476 36.8846 5
 3 6 7 75.3421 59.7941 5
 3 -6 8 4485.67 358.183 5
 3 6 8 5070.38 383.973 5
 -3 6 -8 4701.02 364.711 2
 -3 -6 -8 5144.79 417.484 2
 -3 6 -9 168.942 78.3125 2
 -3 -6 -9 219.322 99.9583 2
 3 6 9 451.834 124.422 5
 -3 7 10 316.909 90.4128 4
 -3 -7 10 260.237 107.563 1
 3 -7 -10 380.793 112.553 3
 3 -7 -9 3423.56 305.991 3
 -3 -7 9 3634.13 337.863 1
 -3 7 9 3173.31 254.094 4
 -3 7 8 236.185 70.4056 4
 -3 -7 8 180.29 83.9342 1
 3 -7 -8 142.327 66.2539 3
 -3 7 7 604.768 105.374 4
 3 7 -7 539.579 130.888 7
 -3 -7 7 649.256 134.06 1
 3 -7 -7 833.695 144.485 3
 -3 7 6 120.464 57.0498 4
 3 7 -6 103.247 67.2149 7
 -3 -7 6 37.5068 42.9964 1
 3 -7 -6 127.537 66.5345 3
 3 7 -5 1529.58 214.704 7
 3 -7 -5 1705.69 206.965 3
 -3 -7 5 1556.91 184.489 1
 -3 7 5 1909.23 181.148 4
 3 7 -4 22451.6 873.878 7
 -3 -7 4 24419 766.674 1
 3 -7 -4 23709.7 816.474 3
 -3 7 4 24940.8 746.079 4
 -3 -7 3 58.4428 42.6932 1
 -3 7 3 99.1999 48.8922 4
 3 7 -3 55.4185 48.7465 7
 3 -7 -3 64.2987 56.8952 3
 -3 7 2 430.005 94.0133 4
 3 7 -2 376.078 110.017 7
 3 -7 -2 354.977 96.5477 3
 -3 -7 2 363.331 76.7162 1
 -3 -7 1 1723.91 148.724 1
 3 7 -1 1773.9 227.077 7
 3 -7 -1 2085.12 229.747 3
 3 -7 -1 1744.08 177.391 5
 3 7 -1 1635.92 174.192 5
 -3 7 1 1672.06 186.766 4
 -3 7 0 268.517 86.8285 4
 3 7 0 316.53 98.7411 7
 -3 7 0 179.116 39.6378 2
 3 -7 0 225.834 72.9382 5
 3 7 0 304.265 84.588 5
 -3 -7 0 213.432 50.1125 1
 3 -7 0 299.472 92.8993 3
 -3 -7 0 197.641 73.8409 2
 3 7 1 3636.7 325.375 7
 -3 -7 -1 3792.79 295.052 2
 3 -7 1 3582.09 310.66 3
 3 -7 1 3647.47 267.113 5
 3 7 1 3651.3 271.335 5
 -3 7 -1 3490.21 192.916 2
 -3 -7 -1 3533.08 177.345 1
 -3 7 -1 3627.59 293.071 4
 -3 7 -2 391.338 103.966 4
 3 7 2 317.514 99.2611 7
 -3 7 -2 362.154 69.0146 2
 3 -7 2 412.901 94.2142 5
 3 7 2 416.907 93.851 5
 -3 -7 -2 785.851 140.492 2
 3 7 3 179.626 85.6359 7
 -3 7 -3 112.286 47.414 2
 -3 -7 -3 46.136 48.5995 2
 3 -7 3 203.024 74.2155 5
 3 7 3 220.003 82.0677 5
 -3 -7 -4 2165.78 242.144 2
 3 7 4 2554.78 277.158 7
 3 -7 4 2085.1 214.542 5
 3 7 4 2384.29 231.52 5
 -3 7 -4 2461.28 210.567 2
 -3 -7 -5 2268.53 252.271 2
 3 7 5 2215.69 261.819 7
 3 -7 5 2487.32 239.626 5
 3 7 5 2225.28 228.283 5
 -3 7 -5 2162.28 209.99 2
 -3 -7 -6 2135.85 254.76 2
 3 -7 6 2769.82 259.828 5
 3 7 6 2834.28 267.263 5
 -3 7 -6 2399.08 232.089 2
 -3 7 -7 28.4118 41.5069 2
 -3 -7 -7 27.4546 40.7121 2
 3 -7 7 22.0165 57.5045 5
 3 7 7 36.602 47.0499 5
 -3 7 -8 1235.51 186.424 2
 -3 -7 -8 1103.58 199.078 2
 3 -7 8 1325.03 196.974 5
 3 7 8 1267.3 196.844 5
 -3 7 -9 163.592 79.3828 2
 -3 7 -9 354.195 93.4752 6
 -3 -7 -9 577.775 153.16 2
 3 -7 9 299.413 99.4035 5
 3 7 9 321.225 104.184 5
 -3 8 10 581.365 117.975 4
 -3 -8 10 676.595 160.971 1
 3 -8 -10 526.829 131.454 3
 3 -8 -9 1699.87 224.129 3
 -3 -8 9 1882.99 244.961 1
 -3 8 9 1881.1 200.275 4
 -3 -8 8 1644.49 220.306 1
 3 8 -8 1096.65 190.98 7
 3 -8 -8 1072.71 173.397 3
 -3 8 8 1453.87 170.682 4
 -3 8 7 151.997 60.2639 4
 -3 -8 7 226.413 86.6147 1
 3 8 -7 268.038 110.332 7
 3 -8 -7 248.347 89.8707 3
 3 8 -6 9955.99 569.511 7
 3 -8 -6 10797.1 548.298 3
 -3 -8 6 10603.3 522.86 1
 -3 8 6 10360.2 458.231 4
 3 8 -5 1379.6 212.698 7
 -3 -8 5 1685.81 194.748 1
 3 -8 -5 1891.75 224.522 3
 -3 8 5 1643.29 174.226 4
 -3 -8 4 489.914 104.994 1
 -3 8 4 596.695 108.866 4
 3 8 -4 603.405 142.024 7
 3 -8 -4 541.82 123.174 3
 -3 8 3 69.254 52.6689 4
 3 8 -3 56.9783 64.6995 7
 3 -8 -3 148.316 77.0238 3
 -3 -8 3 70.7474 49.4362 1
 -3 -8 2 3714.19 239.338 1
 3 8 -2 3854.99 346.779 7
 3 -8 -2 4236.97 332.082 3
 -3 8 2 3972.1 285.952 4
 -3 8 1 497.583 106.926 4
 3 8 -1 225.164 90.1143 7
 3 -8 -1 671.517 113.345 5
 3 8 -1 628.756 110.524 5
 3 -8 -1 624.916 131.53 3
 -3 -8 1 435.902 79.2498 1
 -3 8 0 353.288 94.8339 4
 3 8 0 517.955 132.171 7
 -3 -8 0 260.966 57.3861 1
 3 -8 0 315.056 83.696 5
 3 8 0 329.637 81.7734 5
 3 -8 0 158.523 77.4815 3
 -3 -8 0 348.33 97.9481 2
 -3 8 -1 55.4274 61.4533 4
 3 8 1 -29.0055 41.9388 7
 -3 -8 -1 11.1241 19.4112 1
 3 -8 1 70.1512 46.7766 5
 3 8 1 49.1619 41.4753 5
 -3 -8 -1 12.0827 35.8423 2
 3 -8 1 76.8577 58.6098 3
 3 8 2 17022.1 751.456 7
 -3 -8 -2 16649.4 684.192 2
 3 -8 2 16838.4 728.281 3
 3 -8 2 16447.5 610.66 5
 3 8 2 16659.5 623.744 5
 -3 8 -2 17501.7 704.792 4
 -3 -8 -3 14922.7 653.088 2
 3 8 3 14878.8 699.563 7
 3 -8 3 14827.6 591.155 5
 3 8 3 14090.8 586.84 5
 -3 8 -3 13979.1 495.673 2
 -3 8 -3 15081.3 661.965 4
 3 8 4 194.937 85.8774 7
 -3 8 -4 144.307 59.1255 2
 -3 -8 -4 39.0226 41.644 2
 3 -8 4 146.251 63.356 5
 3 8 4 189.356 68.0603 5
 3 8 5 1138.88 189.997 7
 -3 8 -5 1044.56 145.613 2
 -3 -8 -5 1062.83 176.764 2
 3 -8 5 707.637 131.914 5
 3 8 5 865.914 145.949 5
 -3 -8 -6 3293.53 323.018 2
 3 8 6 3607.43 340.551 7
 3 -8 6 3527.29 293.679 5
 3 8 6 3370.29 293.005 5
 -3 8 -6 3443.19 280.264 2
 -3 8 -7 142.908 58.2082 6
 -3 -8 -7 78.1318 62.6895 2
 3 -8 7 183.089 78.8721 5
 3 8 7 112.868 70.3202 5
 -3 8 -8 54.5055 44.8086 6
 -3 -8 -8 27.3135 57.2997 2
 3 -8 8 72.3982 61.8968 5
 3 8 8 65.4735 59.9177 5
 -3 9 9 589.84 118.934 4
 -3 -9 9 727.743 158.291 1
 3 9 -9 610.72 148.111 7
 3 -9 -9 528.382 132.271 3
 -3 -9 8 1025.6 180.787 1
 3 9 -8 1199.39 201.903 7
 3 -9 -8 1104.09 181.307 3
 -3 9 8 1193.52 161.768 4
 3 9 -7 2104.58 263.943 7
 -3 -9 7 2187.8 244.345 1
 3 -9 -7 2315.37 258.154 3
 -3 9 7 2097.12 207.63 4
 -3 9 6 741.209 124.509 4
 -3 -9 6 531.8 118.962 1
 3 9 -6 736.068 159.932 7
 3 -9 -6 549.886 126.849 3
 -3 9 5 388.399 93.1649 4
 3 9 -5 264.152 100.075 7
 3 -9 -5 412.531 114.46 3
 -3 -9 5 346.548 91.2678 1
 3 9 -4 2807.24 302.612 7
 -3 -9 4 2732.05 230.536 1
 3 -9 -4 2405.76 257.4 3
 -3 9 4 2370.33 217.886 4
 -3 -9 3 1416.27 159.623 1
 3 9 -3 1227.6 204.816 7
 3 -9 -3 1664.64 213.23 3
 -3 9 3 1557.63 179.747 4
 -3 9 2 483.657 106.496 4
 3 9 -2 463.373 127.367 7
 3 -9 -2 335.866 102.529 3
 -3 -9 2 495.775 91.1621 1
 -3 -9 1 5381.86 283.653 1
 3 9 -1 5091.12 406.259 7
 3 -9 -1 5346.37 389.906 3
 -3 9 1 5252.88 346.466 4
 3 9 0 5837.76 432.848 7
 -3 -9 0 5221.49 363.995 2
 3 -9 0 5800.56 409.357 3
 3 -9 0 5363.98 318.66 5
 3 9 0 5351.11 320.244 5
 -3 -9 0 5446.2 268.034 1
 -3 9 0 6449.85 395.068 4
 3 9 1 2358.74 275.469 7
 -3 -9 -1 2416.89 247.992 2
 3 -9 1 2545.31 275.983 3
 3 -9 1 2410.37 218.613 5
 3 9 1 2637.63 230.898 5
 -3 -9 -1 2577.94 169.616 1
 -3 9 -1 2534.73 256.192 4
 3 9 2 1858.72 247.915 7
 -3 -9 -2 1916.87 226.483 2
 3 -9 2 2413.81 271.319 3
 3 -9 2 2123.31 205.082 5
 3 9 2 2186.14 209.745 5
 -3 9 -2 2683.45 265.487 4
 -3 9 -3 439.019 117.648 4
 3 9 3 523.857 134.941 7
 3 -9 3 470.455 103.543 5
 3 9 3 696.872 122.421 5
 -3 -9 -3 368.613 107.138 2
 -3 -9 -4 4742.71 377.649 2
 3 9 4 5004.86 403.458 7
 3 -9 4 5384.34 352.183 5
 3 9 4 5378.29 352.566 5
 -3 9 -4 5377.8 398.047 4
 -3 9 -5 832.683 160.973 4
 3 9 5 843.552 171.024 7
 -3 -9 -5 848.925 165.037 2
 3 -9 5 745.463 132.36 5
 3 9 5 751.872 133.05 5
 3 9 6 305.025 108.642 7
 -3 -9 -6 341.48 114.926 2
 3 -9 6 348.603 101.64 5
 3 9 6 418.351 109.916 5
 3 9 7 587.154 153.451 7
 -3 -9 -7 373.413 120.188 2
 3 -9 7 426.178 112.326 5
 3 9 7 432.13 111.7 5
 -3 -9 -8 4976.33 430.802 2
 3 -9 8 5343.68 398.607 5
 3 9 8 5326.79 399.346 5
 -3 10 9 256.326 86.5507 4
 -3 -10 9 280.609 108.988 1
 3 10 -9 396.415 130.964 7
 3 -10 -9 574.246 144.834 3
 3 10 -8 3178.91 335.503 7
 -3 -10 8 2898.95 295.774 1
 3 -10 -8 3414.23 329.782 3
 -3 10 8 3076.48 264.88 4
 -3 10 7 172.955 72.6975 4
 3 10 -7 220.615 98.3752 7
 3 -10 -7 191.102 89.1974 3
 -3 -10 7 215.199 88.6952 1
 -3 10 6 34.1391 43.3497 4
 3 10 -6 49.6984 74.4891 7
 3 -10 -6 -16.5276 41.5905 3
 -3 -10 6 20.727 39.2862 1
 -3 10 5 46.8137 43.5272 4
 3 10 -5 52.2669 61.0577 7
 3 -10 -5 173.152 80.322 3
 -3 -10 5 2.83023 31.9297 1
 -3 10 4 647.979 118.577 4
 3 10 -4 777.482 167.393 7
 3 -10 -4 608.896 142.828 3
 -3 -10 4 673.312 122.859 1
 -3 10 3 176.8 67.1834 4
 3 10 -3 182.079 84.3013 7
 3 -10 -3 179.779 83.2837 3
 -3 -10 3 266.489 82.929 1
 -3 -10 2 3328.64 238.433 1
 3 10 -2 2584.18 293.284 7
 3 -10 -2 3139.92 306.755 3
 -3 10 2 3105.51 263.981 4
 3 10 -1 18052.7 798.283 7
 3 -10 -1 17574.6 752.439 3
 -3 10 1 17106.5 666.783 4
 -3 -10 1 16677.8 555.622 1
 3 10 0 15392.4 742.814 7
 -3 -10 0 16212.8 688.939 2
 3 -10 0 16391 733.27 3
 3 -10 0 16055.8 585.199 5
 3 10 0 15932.4 588.219 5
 -3 -10 0 16391.6 521.839 1
 -3 10 0 17523.6 688.056 4
 3 10 1 14130.7 697.962 7
 -3 -10 -1 11993.1 593.633 2
 3 -10 1 14347.7 684.113 3
 3 -10 1 13419.5 540.564 5
 3 10 1 13149.4 539.678 5
 -3 -10 -1 12943.1 437.574 1
 -3 10 -1 14725.8 643.148 4
 3 10 2 7304.29 498.278 7
 -3 -10 -2 8259.59 484.088 2
 3 -10 2 7551.85 495.94 3
 3 -10 2 7449.47 399.296 5
 3 10 2 7806.43 414.18 5
 -3 10 -2 8409.01 487.653 4
 -3 10 -3 670.641 142.011 4
 3 10 3 482.763 133.634 7
 3 -10 3 492.373 102.221 5
 3 10 3 653.63 122.193 5
 -3 -10 -3 376.071 113.774 2
 -3 -10 -4 4872.94 390.811 2
 3 10 4 5220.85 421.32 7
 3 -10 4 5135.29 343.328 5
 3 10 4 5371.65 355.924 5
 -3 10 -4 4739.55 379.788 4
 -3 10 -5 704.205 153.827 4
 3 10 5 721.427 160.639 7
 -3 -10 -5 524.525 134.056 2
 3 -10 5 675.75 129.896 5
 3 10 5 579.288 119.071 5
 -3 10 -6 63.135 54.0384 4
 3 10 6 46.8775 52.9669 7
 -3 -10 -6 43.7887 67.025 2
 3 -10 6 12.4695 34.4433 5
 3 10 6 41.8163 47.6777 5
 3 10 7 1355.78 220.217 7
 3 -10 7 1673.21 214.305 5
 -3 -10 -7 1547.46 235.957 2
 3 10 7 1392.29 194.503 5
 3 11 -8 3293.54 351.506 7
 -3 -11 8 3049.67 303.421 1
 3 -11 -8 3483.68 343.029 3
 -3 11 8 3171.27 279.123 4
 -3 11 7 201.865 77.6012 4
 3 11 -7 165.2 91.5821 7
 3 -11 -7 65.0351 68.9217 3
 -3 -11 7 118.23 76.7852 1
 -3 11 6 -8.88593 39.1266 4
 3 11 -6 -15.4091 54.3734 7
 3 -11 -6 12.4155 48.2368 3
 -3 -11 6 6.76344 40.1142 1
 -3 -11 5 3390.47 289.016 1
 3 11 -5 3955.67 375.181 7
 3 -11 -5 4089.36 358.729 3
 -3 11 5 3275.87 272.845 4
 -3 11 4 686.519 125.967 4
 3 11 -4 456.529 137.411 7
 3 -11 -4 649.5 146.463 3
 -3 -11 4 635.934 122.421 1
 -3 -11 3 1463.44 172.516 1
 3 11 -3 1259.24 210.282 7
 3 -11 -3 1041.26 180.704 3
 -3 11 3 1331.27 176.812 4
 3 11 -2 3034.79 319.048 7
 3 -11 -2 3018.29 314.24 3
 -3 11 2 3448.79 284.947 4
 -3 -11 2 2968.64 232.866 1
 3 11 -1 995.854 186.867 7
 3 -11 -1 1336.43 207.689 3
 -3 11 1 1702.81 203.544 4
 -3 -11 1 1234.51 143.344 1
 3 11 0 4658.66 400.462 7
 3 -11 0 4744.36 389.617 3
 3 -11 0 4663 299.736 5
 3 11 0 4193.74 285.72 5
 -3 -11 0 4436.4 261.5 1
 -3 11 0 4655.62 346.102 4
 3 11 1 2474.71 290.096 7
 -3 -11 -1 2575.18 271.757 2
 3 -11 1 3003.73 315.575 3
 3 -11 1 2697.09 227.833 5
 3 11 1 2658.26 229.62 5
 -3 11 -1 2826.69 276.843 4
 3 11 2 2224.79 277.816 7
 3 -11 2 1901.62 255.425 3
 3 -11 2 2105.76 209.251 5
 3 11 2 2227.45 215.053 5
 -3 -11 -2 1632.45 218.279 2
 -3 11 -2 2862.19 284.623 4
 -3 -11 -3 7460.31 477.992 2
 3 11 3 6560.18 482.884 7
 3 -11 3 6573.3 378.11 5
 3 11 3 7057.21 394.904 5
 -3 11 -3 7359.17 469.935 4
 -3 11 -4 1048.3 181.24 4
 3 11 4 754.167 168.151 7
 -3 -11 -4 774.384 158.859 2
 3 -11 4 834.271 138.088 5
 3 11 4 805.973 139.83 5
 -3 11 -5 898.688 173.252 4
 3 11 5 1052.02 197.522 7
 -3 -11 -5 672.648 153.639 2
 3 -11 5 932.716 151.974 5
 3 11 5 894.947 150.83 5
 -3 -11 -6 4466.45 398.866 2
 3 11 6 4684.7 412.554 7
 3 -11 6 5000.59 360.737 5
 3 11 6 5626.12 384.094 5
 -3 11 -6 5628.63 439.619 4
 -3 11 -7 501.605 141.593 4
 -3 -11 -7 377.282 125.725 2
 3 -11 7 473.07 119.295 5
 3 11 7 693.589 145.059 5
 -3 -12 7 2437.3 266.434 1
 3 12 -7 2122.3 290.497 7
 3 -12 -7 2639.31 300.762 3
 -3 12 7 2379.33 245.82 4
 -3 12 6 519.667 116.064 4
 3 12 -6 553.555 153.306 7
 3 -12 -6 516.138 139.169 3
 -3 -12 6 502.182 122.159 1
 -3 12 5 324.224 93.2599 4
 3 12 -5 520.457 145.024 7
 3 -12 -5 300.814 103.964 3
 -3 -12 5 473.628 112.59 1
 -3 12 4 150.819 67.8994 4
 3 12 -4 264.128 115.943 7
 3 -12 -4 71.5755 71.8655 3
 -3 -12 4 24.0347 42.2042 1
 -3 12 3 256.142 87.8344 4
 3 12 -3 223.67 113.124 7
 -3 -12 3 245.904 86.8833 1
 3 -12 -3 495.813 137.53 3
 3 12 -2 5712.63 451.391 7
 3 -12 -2 5670.15 438.208 3
 -3 12 2 5782.27 382.074 4
 -3 -12 2 5719.15 337.974 1
 3 12 -1 3472.27 348.804 7
 3 -12 -1 3370.79 335.031 3
 -3 -12 1 3649.72 255.614 1
 -3 12 1 3718.62 309.331 4
 -3 12 0 1314.73 186.559 4
 3 12 0 873.585 180.698 7
 3 -12 0 1105.62 197.414 3
 -3 -12 0 1240.93 143.54 1
 3 12 1 7967.96 536.578 7
 -3 -12 -1 7882.97 493.447 2
 3 -12 1 8351.73 541.401 3
 3 -12 1 7597.54 388.221 5
 3 12 1 7963.4 401.785 5
 -3 12 -1 9033.25 505.841 4
 3 12 2 10636.3 625.534 7
 -3 -12 -2 9787.22 559.93 2
 3 -12 2 10636.9 622.959 3
 3 -12 2 10787.5 484.275 5
 3 12 2 10871.4 492.991 5
 -3 12 -2 10467.4 564.123 4
 3 12 3 1947.72 269.108 7
 3 -12 3 1542.14 181.094 5
 3 12 3 1925.88 203.593 5
 -3 -12 -3 1403.69 209.731 2
 3 -12 3 1518.58 232.518 3
 -3 12 -3 2085.47 251.1 4
 -3 12 -4 39.8049 51.3017 4
 3 12 4 55.8131 59.8836 7
 -3 -12 -4 51.4629 68.2784 2
 3 -12 4 1.79945 32.2451 5
 3 12 4 105.081 61.3065 5
 -3 -12 -5 3005.55 323.678 2
 3 12 5 3133.79 344.647 7
 3 -12 5 3264.04 280.618 5
 3 12 5 2938.73 268.319 5
 -3 12 -5 2817.5 306.831 4
 -3 12 -6 373.139 124.802 4
 3 12 6 229.965 100.051 7
 -3 -12 -6 382.321 128.568 2
 3 -12 6 191.794 80.0322 5
 3 12 6 240.062 90.1147 5
 -3 -13 6 1820.5 229.03 1
 3 13 -6 1639.81 257.568 7
 3 -13 -6 1912.32 262.759 3
 -3 13 6 2321.6 243.837 4
 -3 13 5 83.6696 60.879 4
 3 13 -5 139.318 79.8363 7
 3 -13 -5 180.069 98.3396 3
 -3 -13 5 138.46 68.4926 1
 -3 13 4 106.267 67.5157 4
 3 13 -4 24.8174 48.4339 7
 -3 -13 4 11.1605 34.6285 1
 3 -13 -4 42.348 59.4437 3
 -3 13 3 1089.03 168.539 4
 3 13 -3 1585.66 244.601 7
 3 -13 -3 1652.36 237.55 3
 -3 -13 3 1333.39 174.094 1
 -3 13 2 28.2146 49.359 4
 3 13 -2 61.6495 68.5383 7
 -3 -13 2 19.1868 40.5174 1
 3 -13 -2 91.7487 85.5058 3
 3 13 -1 5301.88 452.722 7
 3 -13 -1 5844.17 453.167 3
 -3 -13 1 5756.45 337.063 1
 -3 13 1 5478.42 382.835 4
 3 13 0 8120.11 554.451 7
 3 -13 0 8113.47 542.14 3
 -3 13 0 8593.46 495.932 4
 3 13 1 6743.53 508.957 7
 -3 -13 -1 6277.03 452.711 2
 3 -13 1 6750.63 498.46 3
 3 13 1 7098.53 375.7 5
 -3 13 -1 8049.48 478.611 4
 3 13 2 3141.51 345.455 7
 -3 -13 -2 2807.44 300.916 2
 3 -13 2 2734.75 318.299 3
 3 13 2 2545.5 226.687 5
 -3 13 -2 3144.07 304.327 4
 -3 13 -3 962.653 175.202 4
 3 13 3 1163.22 210.763 7
 3 13 3 1128.15 158.99 5
 -3 -13 -3 1159.53 197.933 2
 3 -13 3 1160.69 212.686 3
 -3 13 -4 879.796 173.026 4
 3 13 4 955.455 198.393 7
 3 13 4 850.584 138.06 5
 -3 -13 -4 937.732 184.473 2
 -3 13 -5 1401.47 220.004 4
 -3 -13 -5 1850.93 266.63 2
 -3 14 5 765.021 147.467 4
 3 14 -5 665.98 178.472 7
 -3 -14 5 633.368 135.671 1
 3 -14 -5 660.719 162.658 3
 -3 14 4 898.226 161.404 4
 3 14 -4 865.489 192.305 7
 -3 -14 4 742.59 143.553 1
 3 -14 -4 760.951 179.13 3
 -3 14 3 1441.6 198.379 4
 3 14 -3 1313.51 232.822 7
 3 -14 -3 1490.32 231.228 3
 -3 -14 3 1562.09 194.892 1
 -3 14 2 25.5776 35.5588 4
 3 14 -2 121.512 90.2236 7
 -3 -14 2 7.83558 35.8564 1
 3 -14 -2 52.4579 71.4524 3
 -3 14 1 246.349 92.1929 4
 3 14 -1 5.45141 53.4701 7
 -3 -14 1 180.333 69.1521 1
 3 -14 -1 200.894 101.009 3
 3 14 0 7103.6 539.387 7
 3 -14 0 7339.12 525.25 3
 -3 14 0 6770.65 445.557 4
 -3 14 -1 1116.28 183.977 4
 3 14 1 1306.81 233.267 7
 3 -14 1 1393.03 231.289 3
 -3 -14 -1 944.329 181.218 2
 -3 14 -2 709.036 151.172 4
 3 14 2 345.406 121.953 7
 -3 -14 -2 755.17 162.952 2
 3 -14 2 958.644 197.887 3
 -3 14 -3 906.76 169.181 4
 3 14 3 862.043 189.27 7
 -3 -14 -3 1014.84 192.597 2
 3 -14 3 1110.69 212.141 3
 -3 -14 -4 4569.92 411.24 2
 3 14 4 4427.48 423.443 7
 -3 14 -4 5219.99 415.978 4
 -3 15 3 188.936 81.6346 4
 3 15 -3 114.816 89.6635 7
 -3 -15 3 14.5668 43.9675 1
 3 -15 -3 51.8966 65.8871 3
 -3 15 2 771.518 148.446 4
 3 15 -2 712.723 183.356 7
 -3 -15 2 555.103 122.969 1
 3 -15 -2 572.397 157.389 3
 3 15 -1 2084.13 300.447 7
 3 -15 -1 1996.55 280.395 3
 -3 15 1 2072.93 247.369 4
 3 15 0 1971.31 291.384 7
 3 -15 0 2000.95 281.522 3
 -3 -15 0 1800.16 257.388 2
 -3 15 0 2030.73 246.976 4
 -3 15 -1 666.711 143.663 4
 3 15 1 735.439 180.622 7
 3 -15 1 569.415 151.665 3
 -3 -15 -1 542.815 141.548 2
 -3 15 -2 127.029 77.7279 4
 3 15 2 81.3517 70.1232 7
 -3 -15 -2 1.0957 53.9527 2
 3 -15 2 96.9314 84.494 3
 -4 0 8 2392.09 300.853 1
 -4 0 7 -41.1318 66.0577 1
 -4 0 6 26553.8 983.478 1
 -4 0 5 73.4475 75.6703 1
 -4 0 4 77.442 55.8653 1
 -4 0 3 14.037 34.3864 4
 -4 0 3 25.9268 39.9453 1
 -4 0 2 100.991 51.2728 4
 -4 0 2 34.2759 41.6452 1
 -4 0 2 37.0372 39.475 2
 -4 0 1 -20.0956 42.1823 4
 -4 0 1 54.6586 48.4019 2
 4 0 -1 24.6468 53.9057 5
 -4 0 0 5114.16 333.997 2
 4 0 0 5167.64 374.371 5
 -4 0 -1 64.8938 50.7375 2
 4 0 1 23.2861 52.9943 5
 -4 0 -2 695.894 136.096 2
 4 0 2 575.361 129.684 5
 -4 0 -3 41.7758 55.5288 2
 4 0 3 118.025 77.478 5
 4 0 4 11574.8 607.08 5
 -4 0 -4 11198.5 574.425 2
 -4 0 -5 38.9074 57.6344 2
 4 0 5 18.1187 60.5992 5
 4 0 6 1646.97 231.99 5
 -4 0 -6 1914.41 249.865 2
 -4 0 -7 52.6612 69.3573 2
 -4 1 8 20.3473 49.8776 1
 -4 -1 8 88.3575 68.6699 1
 -4 1 7 672.299 166.261 1
 -4 -1 7 694.487 157.594 1
 -4 1 6 2487.81 281.915 1
 -4 -1 6 3418.79 328.037 1
 -4 1 5 7366.44 471.634 1
 -4 -1 5 7167.37 453.683 1
 -4 1 4 3855.92 318.856 1
 -4 -1 4 4578.42 343.909 1
 -4 1 4 3997.76 256.268 4
 -4 1 3 21.5877 30.6446 4
 -4 -1 3 8.23207 36.1962 1
 -4 -1 3 -7.49604 31.9863 2
 -4 1 3 11.2741 34.9762 1
 -4 1 2 513.833 104.989 4
 -4 -1 2 311.179 77.1895 4
 -4 1 2 348.659 95.494 1
 -4 -1 2 316.656 84.2256 2
 -4 1 1 32.9008 45.857 4
 -4 -1 1 160.274 67.2547 4
 -4 1 1 122.506 56.6364 2
 4 -1 -1 96.578 61.5118 5
 4 1 -1 88.081 56.0127 5
 -4 -1 1 88.7278 51.1276 2
 -4 1 0 705.453 131.966 4
 -4 1 0 867.068 131.496 2
 -4 -1 0 1192.3 165.252 2
 4 -1 0 1070.83 173.695 5
 4 1 0 887.122 155.482 5
 -4 1 -1 130.512 59.9377 2
 -4 -1 -1 49.6363 40.7595 2
 4 -1 1 98.0909 58.9629 5
 4 1 1 33.4247 36.7636 5
 -4 1 -2 661.937 128.056 2
 -4 -1 -2 478.681 111.062 2
 4 -1 2 376.032 108.772 5
 4 1 2 418.324 112.131 5
 -4 -1 -3 4132.41 334.212 2
 4 -1 3 3846.01 332.808 5
 4 1 3 3326.09 310.612 5
 -4 1 -3 3677.43 305.225 2
 -4 -1 -4 14991.2 681.069 2
 4 -1 4 14471.2 682.615 5
 4 1 4 13885.1 672.057 5
 -4 1 -4 14208.2 645.376 2
 -4 1 -5 706.201 149.964 2
 -4 -1 -5 532.232 132.001 2
 4 -1 5 462.736 126.863 5
 4 1 5 609.921 145.721 5
 -4 1 -6 10.2082 50.6087 2
 -4 -1 -6 66.2476 65.1413 2
 4 -1 6 -15.0596 52.0382 5
 4 1 6 52.2645 67.1424 5
 -4 -2 8 493.723 136.749 1
 -4 2 8 428.154 136.497 1
 -4 2 7 4192.06 387.006 1
 -4 -2 7 4325.86 378.754 1
 -4 2 6 2099.23 261.357 1
 -4 -2 6 1886.46 241.666 1
 -4 2 5 2965.36 300.273 1
 -4 -2 5 3108.96 291.61 1
 -4 -2 4 38.3251 51.2007 1
 -4 2 4 6.35752 42.6932 1
 -4 2 4 58.1846 46.187 4
 -4 -2 4 -15.169 33.4979 2
 -4 2 3 1384.85 189.333 1
 -4 -2 3 1786.66 191.838 2
 -4 -2 3 1663.03 189.777 1
 -4 2 3 1789.73 184.812 4
 -4 2 2 970.151 144.593 4
 -4 -2 2 952.227 130.145 4
 -4 2 2 634.275 125.374 1
 -4 -2 2 1034.27 151.342 2
 -4 2 1 85.2281 60.9603 4
 -4 -2 1 13.4435 36.0402 4
 4 -2 -1 1.32989 46.8312 5
 4 2 -1 63.6312 57.4808 5
 -4 -2 1 -24.9865 48.2462 2
 -4 2 0 1383.91 161.486 2
 4 -2 0 1573.77 205.27 5
 -4 -2 0 1188.92 165.423 2
 4 2 0 1076.99 170.579 5
 -4 2 0 1586.04 197.979 4
 -4 -2 -1 2757.84 261.406 2
 4 -2 1 2419.9 259.405 5
 4 2 1 3247.24 300.392 5
 -4 2 -1 2995.64 246.588 2
 -4 -2 -2 1986.19 230.424 2
 4 -2 2 2145.71 243.905 5
 4 2 2 2516.74 264.094 5
 -4 2 -2 2525.28 234.59 2
 -4 2 -3 585.199 120.86 2
 -4 -2 -3 527.656 126.497 2
 4 -2 3 632.837 136.659 5
 4 2 3 444.665 119.046 5
 -4 2 -4 522.321 122.378 2
 -4 -2 -4 515.512 134.349 2
 4 -2 4 493.431 132.803 5
 4 2 4 407.269 121.928 5
 4 -2 5 20517 846.404 5
 4 2 5 21240.9 862.163 5
 -4 2 -5 21225.8 818.871 2
 -4 -2 -5 20985.8 862.653 2
 4 -2 6 4196.64 371.715 5
 4 2 6 4243.24 374.24 5
 -4 2 -6 4482.55 370.053 2
 -4 -2 -6 4454.72 388.04 2
 -4 3 8 450.745 136.509 1
 -4 -3 8 575.438 148.884 1
 -4 3 7 290.489 112.156 1
 -4 -3 7 170.748 81.3311 1
 -4 3 6 24.7763 53.4883 1
 -4 -3 6 94.7736 68.8045 1
 4 -3 -5 3670.33 300.687 3
 -4 -3 5 3193.99 296.027 1
 -4 3 5 4319.1 274.87 4
 -4 -3 4 1336.96 173.55 2
 4 -3 -4 1867.32 217.101 3
 -4 -3 4 1525.38 191.476 1
 -4 3 4 1666.42 175.511 4
 -4 -3 3 1862.53 202.035 2
 -4 -3 3 1913.05 199.549 1
 -4 3 3 1683.51 184.978 4
 -4 3 2 174.3 66.5326 4
 -4 -3 2 264.71 85.4409 2
 -4 3 1 293.848 93.0882 4
 4 -3 -1 159.754 67.8124 5
 4 3 -1 174.108 81.3049 5
 -4 -3 1 86.9424 60.4665 2
 -4 3 0 55.7477 48.7368 4
 4 -3 0 53.279 55.7541 5
 4 3 0 139 70.7459 5
 -4 -3 0 116.389 63.6251 2
 -4 -3 -1 1812.43 215.837 2
 -4 3 -1 1431.94 196.378 4
 4 -3 1 1770.18 224.308 5
 4 3 1 1578.73 211.396 5
 -4 3 -2 40.2343 49.5366 2
 -4 -3 -2 17.9022 48.4465 2
 4 -3 2 27.4935 39.2647 5
 4 3 2 15.0214 40.1108 5
 -4 -3 -3 1723.16 223.247 2
 4 3 3 1532.01 210.424 5
 4 -3 3 1529.14 209.705 5
 -4 3 -3 1736.81 200.708 2
 -4 3 -4 17.7976 36.075 2
 -4 -3 -4 67.1246 73.7166 2
 4 -3 4 30.8705 57.9439 5
 4 3 4 56.6467 55.9025 5
 -4 3 -5 0.59046 45.4074 2
 -4 -3 -5 86.9996 75.2856 2
 4 -3 5 13.9891 48.6263 5
 4 3 5 51.303 63.7708 5
 -4 3 -6 671.058 141.224 2
 -4 -3 -6 659.32 152.081 2
 4 -3 6 718.875 158.567 5
 4 3 6 738.138 159.182 5
 -4 -4 7 -13.0913 53.1903 1
 4 -4 -6 3325.4 296.249 3
 -4 -4 6 3511.83 321.795 1
 -4 4 5 82.0233 56.1129 4
 -4 -4 5 66.9381 59.4504 1
 4 -4 -5 105.833 70.0247 3
 -4 4 4 541.235 107.052 4
 -4 -4 4 687.002 129.092 1
 4 -4 -4 739.327 147.937 3
 -4 4 3 72.6687 51.9357 4
 -4 -4 3 44.6077 37.71 1
 -4 -4 3 37.6054 39.8829 2
 4 -4 -3 64.3093 53.8772 3
 -4 4 2 74.8103 54.3445 4
 -4 -4 2 38.9999 48.756 2
 -4 -4 1 12867.9 589.414 2
 4 -4 -1 12856.1 600.095 5
 4 4 -1 13237 614.286 5
 -4 4 1 14056.1 615.53 4
 -4 4 0 42.7889 53.7661 4
 4 -4 0 0.79073 38.3695 5
 4 4 0 2.76595 40.641 5
 -4 -4 0 67.2246 50.966 2
 -4 -4 -1 1615.26 209.685 2
 4 -4 1 1517.39 207.521 5
 4 4 1 1504.79 207.412 5
 -4 4 -1 1695.21 219.537 4
 -4 -4 -2 1384.2 200.419 2
 4 -4 2 1406.66 199.013 5
 4 4 2 1339.89 197.626 5
 -4 -4 -3 256.467 96.7142 2
 4 -4 3 170.266 75.5859 5
 4 4 3 354.755 105.854 5
 -4 -4 -4 8139.64 511.843 2
 4 -4 4 8455.27 512.319 5
 4 4 4 8481.24 515.591 5
 -4 4 -4 8372.57 458.293 2
 -4 4 -5 158.33 78.2036 2
 -4 -4 -5 129.506 87.8721 2
 4 -4 5 297.46 111.111 5
 4 4 5 119.706 80.8537 5
 -4 4 -6 38.1188 55.7202 2
 -4 -4 -6 90.725 67.491 2
 4 -4 6 53.7943 58.4943 5
 4 4 6 74.4877 63.1336 5
 -4 -5 7 273.284 104.39 1
 -4 5 6 220.679 69.702 4
 -4 -5 6 278.047 103.904 1
 -4 -5 5 1633.37 208.802 1
 4 -5 -5 1500.08 207.77 3
 -4 5 5 1639.77 181.593 4
 -4 5 4 44.0557 44.4037 4
 -4 -5 4 53.8752 48.0163 1
 4 -5 -4 72.3521 60.5764 3
 -4 5 3 35.4016 50.4007 4
 4 -5 -3 108.317 68.3394 3
 -4 -5 3 -2.47916 35.9676 2
 -4 5 2 6.45902 49.1309 4
 -4 -5 2 32.9581 43.821 2
 -4 5 1 165.59 79.683 4
 4 -5 -1 46.9834 57.7174 5
 4 5 -1 153.605 77.2353 5
 -4 -5 1 125.384 63.8468 2
 -4 5 0 150.115 76.7632 4
 4 -5 0 179.612 77.7757 5
 -4 -5 0 127.127 61.7493 2
 -4 5 -1 64.8938 61.8848 4
 4 -5 1 -4.76853 39.3106 5
 4 5 1 59.2632 62.4409 5
 -4 -5 -1 -11.8983 37.1093 2
 -4 5 -2 53.3846 61.0298 4
 -4 -5 -2 136.726 73.1778 2
 4 -5 2 118.744 75.057 5
 4 5 2 65.9759 54.3827 5
 -4 -5 -3 7.00019 46.002 2
 4 -5 3 22.7802 48.8396 5
 4 5 3 20.5238 46.6595 5
 -4 -5 -4 478.795 129.481 2
 4 -5 4 532.834 132.147 5
 4 5 4 487.808 127.992 5
 -4 -5 -5 669.516 153.997 2
 4 -5 5 1249.91 199.264 5
 4 5 5 889.912 172.535 5
 -4 5 -6 1495.11 205.641 2
 -4 -5 -6 1479.26 232.857 2
 4 -5 6 1426.55 217.986 5
 4 5 6 1342.04 214.387 5
 -4 -6 7 595.029 142.879 1
 4 -6 -7 584.208 138.762 3
 4 -6 -6 4553.27 372.319 3
 -4 -6 6 4771.78 373.809 1
 -4 6 6 4926.36 321.221 4
 -4 6 5 47.5635 54.3881 4
 -4 -6 5 16.516 39.4698 1
 4 -6 -5 44.0918 64.4973 3
 -4 6 4 405.043 100.212 4
 -4 -6 4 445.099 105.789 1
 4 -6 -4 456.017 129.008 3
 -4 6 3 385.498 104.311 4
 4 -6 -3 359.44 111.376 3
 -4 -6 3 334.358 101.083 2
 -4 -6 2 5745.31 396.666 2
 4 -6 -2 6266.66 440.652 3
 -4 6 2 6893.89 418.005 4
 -4 6 1 1018.82 165.448 4
 4 -6 -1 933.491 162.254 5
 4 6 -1 1082.51 171.974 5
 -4 -6 1 1259.6 186.083 2
 -4 -6 0 3396.34 305.772 2
 4 -6 0 4332.38 334.519 5
 4 6 0 3184.6 291.077 5
 -4 6 0 4095.19 341.287 4
 -4 6 -1 614.959 143.266 4
 4 -6 1 471.074 118.431 5
 4 6 1 691.763 143.786 5
 -4 -6 -1 658.649 142.842 2
 -4 6 -2 1620.73 226.152 4
 -4 -6 -2 1555.19 219.251 2
 4 -6 2 1448.77 208.036 5
 4 6 2 1437.08 204.917 5
 -4 6 -3 618.533 146.41 4
 -4 -6 -3 716.414 154.563 2
 4 -6 3 569.048 129.267 5
 4 6 3 749.319 151.358 5
 4 6 4 1911.26 241.615 5
 -4 -6 -4 1487.85 221.323 2
 4 -6 4 1388.7 207.868 5
 -4 -6 -5 2736.8 309.556 2
 4 -6 5 2348.39 274.189 5
 4 6 5 2662.03 293.946 5
 -4 7 6 213.494 73.795 4
 -4 -7 6 166.939 81.2014 1
 4 -7 -6 361.177 114.372 3
 -4 7 5 835.287 137.293 4
 -4 -7 5 921.864 159.816 1
 4 -7 -5 765.666 161.759 3
 -4 -7 4 1212.45 170.238 1
 4 -7 -4 1279.32 203.639 3
 -4 7 4 1501.27 187.992 4
 -4 7 3 119.544 68.5652 4
 4 -7 -3 118.185 81.6258 3
 -4 7 2 1353.38 185.947 4
 4 -7 -2 1247.03 208.637 3
 -4 -7 2 1320.09 196.547 2
 -4 7 1 834.077 157.277 4
 -4 -7 1 922.737 161.248 2
 4 -7 -1 691.418 155.604 3
 -4 7 0 133.803 78.6752 4
 4 -7 0 74.607 56.3613 5
 4 7 0 192.995 82.7787 5
 -4 -7 0 134.874 71.6407 2
 -4 7 -1 95.8798 73.9101 4
 4 -7 1 117.25 68.1212 5
 4 7 1 17.2962 38.6414 5
 -4 -7 -1 100.623 69.0849 2
 -4 7 -2 1091.34 189.528 4
 -4 -7 -2 670.369 149.885 2
 4 -7 2 832.469 156.449 5
 4 7 2 948.553 168.239 5
 -4 -7 -3 1857.5 249.852 2
 -4 7 -3 1463.53 223.325 4
 4 -7 3 1590.5 215.589 5
 4 7 3 1598.57 217.692 5
 -4 -7 -4 2600.82 301.311 2
 4 -7 4 2472.23 277.022 5
 4 7 4 2386.27 272.631 5
 -4 7 -4 2454.91 292.83 4
 -4 -7 -5 797.116 172.954 2
 4 -7 5 995.939 179.938 5
 4 7 5 886.403 175.167 5
 -4 8 6 727.123 132.227 4
 -4 -8 6 681.405 146.764 1
 4 -8 -6 741.074 162.665 3
 -4 -8 5 70.1997 61.3014 1
 -4 8 5 -88.0901 55.085 4
 4 -8 -5 -43.5331 61.5208 3
 -4 8 4 1140.78 170.766 4
 4 -8 -4 1079.36 196.683 3
 4 -8 -3 2046.57 265.133 3
 -4 8 3 1982.69 226.962 4
 -4 -8 2 2764.39 286.391 2
 4 -8 -2 2641.63 301.288 3
 -4 8 2 3133.98 290.345 4
 -4 8 1 1110.41 180.313 4
 -4 -8 1 901.734 168.013 2
 4 -8 -1 1013.37 189.637 3
 -4 -8 0 3847.6 342.343 2
 4 -8 0 3830.04 320.705 5
 4 8 0 3785.98 326.198 5
 -4 8 0 4535.87 367.79 4
 -4 8 -1 1688.79 235.121 4
 4 -8 1 2283.41 252.029 5
 4 8 1 1741.78 224.98 5
 -4 -8 -1 1543.23 221.251 2
 -4 8 -2 1267.49 206.124 4
 4 -8 2 1379.65 203.38 5
 4 8 2 1030.45 178.199 5
 -4 -8 -2 1244.17 204.216 2
 -4 8 -3 718.14 160.901 4
 -4 -8 -3 514.655 140.106 2
 4 -8 3 549.501 135.706 5
 4 8 3 604.732 137.501 5
 -4 8 -4 308.97 115.945 4
 -4 -8 -4 136.345 80.2664 2
 4 -8 4 359.971 114.718 5
 4 8 4 224.443 93.4762 5
 -4 -9 5 2262.49 243.862 1
 4 -9 -5 2025.91 271.612 3
 -4 9 5 2208.62 236.347 4
 -4 9 4 1061.99 168.08 4
 4 9 -4 1021.71 214.616 7
 4 -9 -4 596.86 148.807 3
 -4 9 3 145.884 71.566 4
 4 9 -3 241.54 128.45 7
 4 -9 -3 122.147 74.7048 3
 -4 9 2 1278.74 189.343 4
 4 9 -2 1466.29 257.901 7
 4 -9 -2 957.886 190.473 3
 -4 -9 2 878.983 169.794 2
 -4 9 1 56.697 58.9016 4
 4 9 -1 54.9166 81.5299 7
 -4 -9 1 42.4363 64.0771 2
 4 -9 -1 52.2725 84.7602 3
 -4 9 0 43.0224 65.8903 4
 4 9 0 72.031 81.6081 7
 4 -9 0 26.7812 59.7675 5
 4 9 0 -16.1496 40.936 5
 -4 -9 0 81.308 59.3209 2
 4 -9 0 45.1296 53.7794 3
 4 9 1 1443.06 255.422 7
 4 -9 1 1682.06 213.908 5
 4 9 1 1628.24 216.833 5
 -4 -9 -1 1494.07 221.098 2
 -4 9 -1 1943.41 251.041 4
 -4 9 -2 760.241 170.911 4
 4 9 2 734.381 182.364 7
 4 -9 2 703.431 145.359 5
 4 9 2 900.301 166.589 5
 -4 -9 -2 866.905 176.023 2
 -4 9 -3 1865.42 259.778 4
 4 -9 3 1677.78 228.04 5
 -4 -9 -3 1637.45 242.519 2
 4 9 3 1401.27 212.981 5
 4 10 -3 2553.45 344.573 7
 -4 10 3 2407.88 259.108 4
 -4 10 2 62.7219 50.4291 4
 4 10 -2 8.38648 52.2058 7
 4 -10 -2 -12.1737 53.273 3
 -4 -10 2 51.2105 63.3147 2
 4 10 -1 3810.83 415.037 7
 -4 -10 1 3212.88 329.167 2
 4 -10 -1 4135.97 402.904 3
 -4 10 1 4043.35 350.161 4
 -4 10 0 663.677 150.967 4
 4 10 0 503.576 154.038 7
 -4 -10 0 404.836 127.137 2
 4 -10 0 352.063 124.867 3
 -4 -10 -1 6848.12 487.137 2
 4 10 1 6649.77 550.962 7
 4 -10 1 6106.11 411.995 5
 4 10 1 6565.08 431.786 5
 -4 10 -1 6955.6 483.359 4
 -4 -10 -2 2539.51 300.079 2
 4 10 2 2186.72 313.751 7
 4 -10 2 2022.91 245.143 5
 4 10 2 2113.22 250.248 5
 -4 10 -2 2113.15 277.162 4


_iucr_refine_instructions_details
;
TITL CF solution in P21/c
 exp_585.res created by SHELXL-2016/4 at 15:07:53 on 16-Dec-2017
CELL 0.71073 3.8064 16.156 11.4585 90 93.4719 90
ZERR 4 0.0002 0.001 0.0004 0 0.004 0
LATT 1
SYMM -X,0.5+Y,0.5-Z
SFAC C H B N O
UNIT 28 24 4 4 8

L.S. 10
PLAN  25
SIZE 0.199 0.25 0.476
BOND
MORE -1
CONF
fmap 2
acta
REM <olex2.extras>
REM <HklSrc "%.\\exp_585.hkl">
REM </olex2.extras>

WGHT    0.056600    0.183900
FVAR      11.23736
O2    5    0.890589    0.493510    0.349346    11.00000    0.06793    0.03706 =
         0.02425   -0.00045   -0.00917    0.01026
AFIX 147
H2    2    0.881271    0.482459    0.279381    11.00000   -1.50000
AFIX   0
O1    5    0.814345    0.607010    0.471871    11.00000    0.08097    0.04137 =
         0.02777   -0.00288   -0.01205    0.01652
AFIX 147
H1    2    0.900315    0.572989    0.518407    11.00000   -1.50000
AFIX   0
N1    4    0.076206    0.585877   -0.122427    11.00000    0.06254    0.04743 =
         0.03390   -0.00439   -0.01146    0.00768
C3    1    0.342356    0.650061    0.069421    11.00000    0.03031    0.03605 =
         0.02538    0.00006   -0.00011    0.00254
C7    1    0.190867    0.614623   -0.037432    11.00000    0.03984    0.03652 =
         0.02946    0.00282   -0.00313    0.00774
C1    1    0.624561    0.629609    0.262142    11.00000    0.03038    0.03318 =
         0.02669    0.00168   -0.00021    0.00144
C2    1    0.476532    0.597440    0.157751    11.00000    0.03428    0.02913 =
         0.02898    0.00049   -0.00115    0.00191
AFIX  43
H2A   2    0.467006    0.540428    0.146805    11.00000   -1.20000
AFIX   0
C4    1    0.356123    0.735416    0.082861    11.00000    0.04262    0.03527 =
         0.03195    0.00674    0.00040    0.00626
AFIX  43
H4    2    0.267843    0.770116    0.023320    11.00000   -1.20000
AFIX   0
C6    1    0.632467    0.715748    0.274230    11.00000    0.03975    0.03576 =
         0.02961   -0.00314   -0.00162   -0.00195
AFIX  43
H6    2    0.727616    0.738593    0.343630    11.00000   -1.20000
AFIX   0
C5    1    0.503139    0.768020    0.186152    11.00000    0.05201    0.02867 =
         0.03901    0.00012    0.00088    0.00073
AFIX  43
H5    2    0.515094    0.825073    0.196425    11.00000   -1.20000
AFIX   0
B1    3    0.782695    0.573236    0.364416    11.00000    0.03847    0.03474 =
         0.02677    0.00095   -0.00380    0.00058
HKLF 4


REM  CF solution in P21/c
REM R1 =  0.0422 for    1347 Fo > 4sig(Fo)  and  0.0441 for all    1434 data
REM    102 parameters refined using      0 restraints

END  
     
WGHT      0.0566      0.1839 

REM Highest difference peak  0.202,  deepest hole -0.240,  1-sigma level  0.073
Q1    1   0.7349  0.6013  0.3001  11.00000  0.05    0.20
Q2    1   0.9924  0.6569  0.2014  11.00000  0.05    0.19
Q3    1  -0.0688  0.6767  0.1243  11.00000  0.05    0.19
Q4    1   1.1008  0.6391  0.2650  11.00000  0.05    0.18
Q5    1   0.8288  0.6280  0.0982  11.00000  0.05    0.18
Q6    1   1.1306  0.6563  0.3424  11.00000  0.05    0.17
Q7    1  -0.2294  0.5800  0.0219  11.00000  0.05    0.15
Q8    1   0.8288  0.5646  0.0951  11.00000  0.05    0.15
Q9    1   1.1950  0.6021  0.3346  11.00000  0.05    0.14
Q10   1   0.6379  0.6250 -0.0217  11.00000  0.05    0.14
Q11   1   0.8945  0.5911  0.1665  11.00000  0.05    0.14
Q12   1   0.4753  0.9133  0.1206  11.00000  0.05    0.13
Q13   1   0.4755  0.5262  0.4632  11.00000  0.05    0.13
Q14   1   0.4940  0.4367  0.3624  11.00000  0.05    0.13
Q15   1   1.0447  0.5668  0.2280  11.00000  0.05    0.12
Q16   1   0.1795  0.7144  0.3028  11.00000  0.05    0.12
Q17   1   0.5448  0.5297  0.5574  11.00000  0.05    0.12
Q18   1   0.6226  0.8363  0.4187  11.00000  0.05    0.12
Q19   1   0.3577  0.8349  0.2494  11.00000  0.05    0.12
Q20   1   0.6835  0.4684  0.5556  11.00000  0.05    0.12
Q21   1   0.5236  0.9013  0.1965  11.00000  0.05    0.12
Q22   1   0.3819  0.8585  0.0218  11.00000  0.05    0.11
Q23   1   0.5804  0.8163  0.3713  11.00000  0.05    0.11
Q24   1   0.4552  0.5801  0.5356  11.00000  0.05    0.11
Q25   1   0.3736  0.8116  0.3209  11.00000  0.05    0.11

  REM The information below was added by Olex2.
  REM
  REM R1 = 0.0422 for 1347 Fo > 4sig(Fo) and 0.0441 for all 7499 data
  REM n/a parameters refined using n/a restraints
  REM Highest difference peak 0.20, deepest hole -0.24
  REM Mean Shift 0, Max Shift 0.000.

  REM +++ Tabular Listing of Refinement Information +++
  REM R1_all = 0.0441
  REM R1_gt = 0.0422
  REM wR_ref = 0.1103
  REM GOOF = 1.088
  REM Shift_max = 0.000
  REM Shift_mean = 0
  REM Reflections_all = 7499
  REM Reflections_gt = 1347
  REM Parameters = n/a
  REM Hole = -0.24
  REM Peak = 0.20
  REM Flack = n/a

  
;
_olex2_date_sample_data_collection 2017-12-15
_olex2_submission_special_instructions 'No special instructions were received'
_oxdiff_exptl_absorpt_empirical_details
;
Empirical correction (ABSPACK) includes:
- Absorption correction using spherical harmonics
- Frame scaling
;
_oxdiff_exptl_absorpt_empirical_full_max 1.429
_oxdiff_exptl_absorpt_empirical_full_min 0.737

_publcif_info_exptl_table_max_cols 4
_publcif_info_exptl_table_use_headnotes n

loop_
_publcif_info_datablock.id
_publcif_info_datablock.publ_exptl
_publcif_info_datablock.publ_geom
_publcif_info_datablock.structure
'{1eabab0e-05e6-49dd-b377-a6df6b5e513e}' y y y

loop_
_publcif_info_exptl_table_extra_item
sin_theta_over_lambda_max

loop_
_publcif_info_exptl_table_header_item
?

loop_
_publcif_info_tables.block_id
_publcif_info_tables.reference_item
"{1eabab0e-05e6-49dd-b377-a6df6b5e513e}" "_publcif_info_datablock.publ_exptl"

loop_
_publcif_info_cif.paper_type
 EE


_publcif_funding_html
;
;
